# Supplementary material for: Transcription factor regulation of eQTL activity across individuals and tissues
Source: PLoS Genet. 2022 Jan 31;18(1):e1009719. doi: 10.1371/journal.pgen.1009719 (PMC8830792; doi:10.1371/journal.pgen.1009719)
Supplement: S1 Table — Information on available expression and protein samples for GTEx tissues. (XLSX) [file pgen.1009719.s020.xlsx]

## Sheet: S1 Table. GTEx Tissues
Tissue Name	Abbreviation	Expression Samples	Protein Samples	Within TF-eQTLs?
Adipose_Subcutaneous	ADPSBQ	581	0	yes
Adipose_Visceral_Omentum	ADPVSC	469	0	no
Adrenal_Gland	ADRNLG	233	7	no
Artery_Aorta	ARTAORT	387	2	no
Artery_Coronary	ARTCRN	213	2	no
Artery_Tibial	ARTTBL	584	4	yes
Brain_Amygdala	BRNAMY	129	0	no
Brain_Anterior_cingulate_cortex_BA24	BRNACC	147	0	no
Brain_Caudate_basal_ganglia	BRNCDT	194	0	no
Brain_Cerebellar_Hemisphere	BRNCHB	175	0	no
Brain_Cerebellum	BRNCHA	209	3	yes
Brain_Cortex	BRNCTXA	205	2	yes
Brain_Frontal_Cortex_BA9	BRNCTXB	175	0	no
Brain_Hippocampus	BRNHPP	165	0	no
Brain_Hypothalamus	BRNHPT	170	0	no
Brain_Nucleus_accumbens_basal_ganglia	BRNNCC	202	0	yes
Brain_Putamen_basal_ganglia	BRNPTM	170	0	no
Brain_Spinal_cord_cervical_c-1	BRNSPC	126	0	no
Brain_Substantia_nigra	BRNSNG	114	0	no
Breast_Mammary_Tissue	BREAST	396	7	no
Cells_Cultured_fibroblasts	FIBRBLS	483	0	filtered
Cells_EBV-transformed_lymphocytes	LCL	147	0	yes
Colon_Sigmoid	CLNSGM	318	11	no
Colon_Transverse	CLNTRN	368	4	filtered
Esophagus_Gastroesophageal_Junction	ESPGEJ	330	10	no
Esophagus_Mucosa	ESPMCS	497	4	no
Esophagus_Muscularis	ESPMSL	465	8	yes
Heart_Atrial_Appendage	HRTAA	372	11	no
Heart_Left_Ventricle	HRTLV	386	7	no
Kidney_Cortex	KDNCTX	73	0	no
Liver	LIVER	208	5	yes
Lung	LUNG	515	8	yes
Minor_Salivary_Gland	SLVRYG	144	1	no
Muscle_Skeletal	MSCLSK	706	11	yes
Nerve_Tibial	NERVET	532	6	yes
Ovary	OVARY	167	4	no
Pancreas	PNCREAS	305	8	yes
Pituitary	PTTARY	237	2	yes
Prostate	PRSTTE	221	2	no
Skin_Not_Sun_Exposed_Suprapubic	SKINNS	517	8	no
Skin_Sun_Exposed_Lower_leg	SKINS	605	7	yes
Small_Intestine_Terminal_Ileum	SNTTRM	174	3	no
Spleen	SPLEEN	227	8	yes
Stomach	STMACH	324	11	filtered
Testis	TESTIS	322	3	filtered
Thyroid	THYROID	574	11	yes
Uterus	UTERUS	129	6	no
Vagina	VAGINA	141	7	no
Whole_Blood	WHLBLD	670	0	filtered

## Sheet: Sheet2
S1 Table. GTEx Tissues
Tissue Name
Abbreviation
Expression Samples	Number of individuals with expression data
Protein Samples	Number of individuals with protein data
Within TF-eQTLs?	Was this tissue included in the within-tissue analysis?
