# Supplementary material for: Transcription factor regulation of eQTL activity across individuals and tissues
Source: PLoS Genet. 2022 Jan 31;18(1):e1009719. doi: 10.1371/journal.pgen.1009719 (PMC8830792; doi:10.1371/journal.pgen.1009719)
Supplement: S2 Table — TF-eQTL genes with two lines of supporting evidence (2+ tissues or cross + within tissue). Each row represents a TF-eQTL in a single dataset. (XLSX) [file pgen.1009719.s021.xlsx]

## Sheet: S2 Table. Dual Evidence TF-eQTL
tf	gene	variant	dataset
AHR	ENSG00000060982.14	chr12_24921174_G_A_b38	Nerve_Tibial
AHR	ENSG00000060982.14	chr12_24921174_G_A_b38	cross
AHR	ENSG00000078053.16	chr7_38463789_T_C_b38	Nerve_Tibial
AHR	ENSG00000078053.16	chr7_38463789_T_C_b38	cross
AHR	ENSG00000101639.18	chr18_12991394_T_C_b38	Esophagus_Muscularis
AHR	ENSG00000101639.18	chr18_13096437_T_C_b38	Lung
AHR	ENSG00000105519.15	chr19_5904342_C_T_b38	Nerve_Tibial
AHR	ENSG00000105519.15	chr19_5904342_C_T_b38	cross
AHR	ENSG00000116191.17	chr1_178693613_C_G_b38	Nerve_Tibial
AHR	ENSG00000116191.17	chr1_178668780_T_C_b38	cross
AHR	ENSG00000122870.11	chr10_58619020_G_GT_b38	Muscle_Skeletal
AHR	ENSG00000122870.11	chr10_58619020_G_GT_b38	Nerve_Tibial
AHR	ENSG00000122870.11	chr10_58619020_G_GT_b38	Skin_Sun_Exposed_Lower_leg
AHR	ENSG00000124191.17	chr20_43904581_A_G_b38	Nerve_Tibial
AHR	ENSG00000124191.17	chr20_43904501_TTAACGTGCAAG_T_b38	cross
AHR	ENSG00000161618.9	chr19_49443745_G_C_b38	Muscle_Skeletal
AHR	ENSG00000161618.9	chr19_49450405_TTTG_T_b38	cross
AHR	ENSG00000171115.3	chr7_150476991_G_C_b38	Lung
AHR	ENSG00000171115.3	chr7_150475072_G_A_b38	cross
AHR	ENSG00000183317.16	chr1_37721775_A_G_b38	Nerve_Tibial
AHR	ENSG00000183317.16	chr1_37722581_T_G_b38	cross
AHR	ENSG00000204257.14	chr6_32895181_C_G_b38	Pancreas
AHR	ENSG00000204257.14	chr6_32968343_C_T_b38	Thyroid
AHR	ENSG00000204650.14	chr17_46253848_T_C_b38	Nerve_Tibial
AHR	ENSG00000204650.14	chr17_46284683_T_TA_b38	Pituitary
AHR	ENSG00000204650.14	chr17_46065125_C_CCA_b38	cross
AHR	ENSG00000214425.7	chr17_46142465_T_A_b38	Adipose_Subcutaneous
AHR	ENSG00000214425.7	chr17_46259228_G_A_b38	Pituitary
AHR	ENSG00000218537.1	chr22_23907429_A_C_b38	Nerve_Tibial
AHR	ENSG00000218537.1	chr22_24000597_C_T_b38	Pancreas
AHR	ENSG00000229259.1	chr1_32464417_G_T_b38	Nerve_Tibial
AHR	ENSG00000229259.1	chr1_32464417_G_T_b38	cross
AHR	ENSG00000232629.8	chr6_32662884_T_C_b38	Muscle_Skeletal
AHR	ENSG00000232629.8	chr6_32666326_T_C_b38	Nerve_Tibial
AHR	ENSG00000237515.8	chr16_12918030_A_G_b38	Nerve_Tibial
AHR	ENSG00000237515.8	chr16_12918030_A_G_b38	cross
AHR	ENSG00000242441.7	chr2_48595242_G_A_b38	Esophagus_Muscularis
AHR	ENSG00000242441.7	chr2_48595242_G_A_b38	Muscle_Skeletal
AHR	ENSG00000267594.5	chr19_15747714_T_C_b38	Esophagus_Muscularis
AHR	ENSG00000267594.5	chr19_15779707_A_C_b38	Muscle_Skeletal
AHR	ENSG00000267594.5	chr19_15779961_T_G_b38	Nerve_Tibial
AHR	ENSG00000267594.5	chr19_15747714_T_C_b38	Skin_Sun_Exposed_Lower_leg
ARNT	ENSG00000027001.9	chr13_23871098_A_G_b38	Lung
ARNT	ENSG00000027001.9	chr13_23871362_G_A_b38	cross
ARNT	ENSG00000036448.9	chr8_2137125_C_T_b38	Lung
ARNT	ENSG00000036448.9	chr8_2035181_G_A_b38	cross
ARNT	ENSG00000037474.14	chr5_6611870_C_A_b38	Lung
ARNT	ENSG00000037474.14	chr5_6605158_G_A_b38	Thyroid
ARNT	ENSG00000048544.5	chr6_42214637_GA_G_b38	Brain_Nucleus_accumbens_basal_ganglia
ARNT	ENSG00000048544.5	chr6_42166149_C_A_b38	cross
ARNT	ENSG00000064703.11	chr1_111755544_G_C_b38	Lung
ARNT	ENSG00000064703.11	chr1_111743687_T_C_b38	cross
ARNT	ENSG00000068654.15	chr2_86213840_G_A_b38	Lung
ARNT	ENSG00000068654.15	chr2_86221108_T_C_b38	cross
ARNT	ENSG00000076924.11	chr19_7617144_C_T_b38	Muscle_Skeletal
ARNT	ENSG00000076924.11	chr19_7543249_C_A_b38	cross
ARNT	ENSG00000100296.13	chr22_29551213_C_G_b38	Lung
ARNT	ENSG00000100296.13	chr22_29569891_G_A_b38	cross
ARNT	ENSG00000100364.18	chr22_45199374_G_A_b38	Muscle_Skeletal
ARNT	ENSG00000100364.18	chr22_44367101_T_C_b38	cross
ARNT	ENSG00000100991.11	chr20_35130184_T_C_b38	Lung
ARNT	ENSG00000100991.11	chr20_35055837_T_G_b38	Thyroid
ARNT	ENSG00000103550.13	chr16_19708463_CTCA_C_b38	Lung
ARNT	ENSG00000103550.13	chr16_19708463_CTCA_C_b38	Muscle_Skeletal
ARNT	ENSG00000104731.13	chr16_87718775_G_C_b38	Lung
ARNT	ENSG00000104731.13	chr16_88739418_G_T_b38	cross
ARNT	ENSG00000105849.5	chr7_19709260_A_G_b38	Lung
ARNT	ENSG00000105849.5	chr7_19707660_T_C_b38	cross
ARNT	ENSG00000106591.3	chr7_42931909_TC_T_b38	Lung
ARNT	ENSG00000106591.3	chr7_43090391_A_T_b38	cross
ARNT	ENSG00000112599.8	chr6_42215948_G_A_b38	Muscle_Skeletal
ARNT	ENSG00000112599.8	chr6_42214584_CA_C_b38	cross
ARNT	ENSG00000113522.13	chr5_132491188_G_T_b38	Lung
ARNT	ENSG00000113522.13	chr5_132494135_TGGGAACAAACTCTG_T_b38	cross
ARNT	ENSG00000115364.13	chr2_75656150_C_T_b38	Skin_Sun_Exposed_Lower_leg
ARNT	ENSG00000115364.13	chr2_75623285_A_G_b38	cross
ARNT	ENSG00000116205.12	chr1_54096771_A_G_b38	Muscle_Skeletal
ARNT	ENSG00000116205.12	chr1_54047650_A_G_b38	cross
ARNT	ENSG00000116667.12	chr1_184600495_A_C_b38	Artery_Tibial
ARNT	ENSG00000116667.12	chr1_184559445_G_A_b38	Esophagus_Muscularis
ARNT	ENSG00000116667.12	chr1_184611116_C_T_b38	cross
ARNT	ENSG00000117226.11	chr1_89021841_G_GCAAGGGAGATGTCAGA_b38	Lung
ARNT	ENSG00000117226.11	chr1_89007492_T_C_b38	cross
ARNT	ENSG00000120451.10	chr11_130894953_A_G_b38	Muscle_Skeletal
ARNT	ENSG00000120451.10	chr11_130894645_A_T_b38	cross
ARNT	ENSG00000123992.18	chr2_219384607_C_T_b38	Lung
ARNT	ENSG00000123992.18	chr2_220096817_T_G_b38	cross
ARNT	ENSG00000124299.13	chr19_33458238_T_G_b38	Adipose_Subcutaneous
ARNT	ENSG00000124299.13	chr19_33346159_G_A_b38	cross
ARNT	ENSG00000124587.13	chr6_42964464_C_T_b38	Muscle_Skeletal
ARNT	ENSG00000124587.13	chr6_42964464_C_T_b38	Thyroid
ARNT	ENSG00000125450.10	chr17_75201592_C_A_b38	Lung
ARNT	ENSG00000125450.10	chr17_75207693_T_C_b38	Thyroid
ARNT	ENSG00000125901.5	chr20_3037684_G_A_b38	Artery_Tibial
ARNT	ENSG00000125901.5	chr20_3081340_A_C_b38	cross
ARNT	ENSG00000129422.14	chr8_17608875_G_A_b38	Lung
ARNT	ENSG00000129422.14	chr8_17678601_C_T_b38	cross
ARNT	ENSG00000130300.8	chr19_17254238_T_A_b38	Artery_Tibial
ARNT	ENSG00000130300.8	chr19_17303458_C_T_b38	cross
ARNT	ENSG00000131401.11	chr19_50350423_A_C_b38	Lung
ARNT	ENSG00000131401.11	chr19_50326300_G_C_b38	cross
ARNT	ENSG00000134014.16	chr8_28090017_A_G_b38	Lung
ARNT	ENSG00000134014.16	chr8_28212345_C_T_b38	cross
ARNT	ENSG00000134265.12	chr18_10527640_A_G_b38	Lung
ARNT	ENSG00000134265.12	chr18_10526416_T_C_b38	cross
ARNT	ENSG00000134744.13	chr1_52478248_T_A_b38	Esophagus_Muscularis
ARNT	ENSG00000134744.13	chr1_52602734_C_G_b38	Lung
ARNT	ENSG00000138964.16	chr22_44211464_A_T_b38	Muscle_Skeletal
ARNT	ENSG00000138964.16	chr22_44597650_G_C_b38	cross
ARNT	ENSG00000139620.12	chr12_48682028_T_G_b38	Lung
ARNT	ENSG00000139620.12	chr12_48737100_C_G_b38	cross
ARNT	ENSG00000143028.8	chr1_109466549_C_T_b38	Lung
ARNT	ENSG00000143028.8	chr1_110437892_C_T_b38	cross
ARNT	ENSG00000146085.7	chr6_49463261_T_A_b38	Artery_Tibial
ARNT	ENSG00000146085.7	chr6_49472650_C_A_b38	Thyroid
ARNT	ENSG00000151640.12	chr10_132183788_G_C_b38	Esophagus_Muscularis
ARNT	ENSG00000151640.12	chr10_132194597_T_TTCTCCCC_b38	cross
ARNT	ENSG00000151806.13	chr4_44706069_G_C_b38	Lung
ARNT	ENSG00000151806.13	chr4_44674264_C_CT_b38	cross
ARNT	ENSG00000157823.16	chr15_89828870_T_C_b38	Lung
ARNT	ENSG00000157823.16	chr15_89906244_C_T_b38	cross
ARNT	ENSG00000157978.11	chr1_25567436_AT_A_b38	Lung
ARNT	ENSG00000157978.11	chr1_24560966_C_T_b38	cross
ARNT	ENSG00000159247.13	chr9_138143346_C_T_b38	Lung
ARNT	ENSG00000159247.13	chr9_138157468_A_G_b38	Skin_Sun_Exposed_Lower_leg
ARNT	ENSG00000163807.5	chr3_44761331_G_A_b38	Lung
ARNT	ENSG00000163807.5	chr3_44644514_G_T_b38	cross
ARNT	ENSG00000165633.12	chr10_49058885_G_T_b38	Lung
ARNT	ENSG00000165633.12	chr10_48976904_C_T_b38	cross
ARNT	ENSG00000165912.15	chr11_46835953_T_C_b38	Thyroid
ARNT	ENSG00000165912.15	chr11_47184531_G_C_b38	cross
ARNT	ENSG00000166435.15	chr11_74984130_T_G_b38	Artery_Tibial
ARNT	ENSG00000166435.15	chr11_74739390_G_T_b38	Lung
ARNT	ENSG00000166780.10	chr16_15397543_G_T_b38	Muscle_Skeletal
ARNT	ENSG00000166780.10	chr16_15607201_G_C_b38	cross
ARNT	ENSG00000167711.13	chr17_1737982_T_C_b38	Lung
ARNT	ENSG00000167711.13	chr17_1694120_C_T_b38	cross
ARNT	ENSG00000170421.12	chr12_52902133_A_G_b38	Pancreas
ARNT	ENSG00000170421.12	chr12_52366195_T_C_b38	cross
ARNT	ENSG00000171476.21	chr4_56728695_G_A_b38	Artery_Tibial
ARNT	ENSG00000171476.21	chr4_56718345_CT_C_b38	cross
ARNT	ENSG00000172273.12	chr11_119182117_C_A_b38	Artery_Tibial
ARNT	ENSG00000172273.12	chr11_119092581_C_T_b38	cross
ARNT	ENSG00000173226.16	chr3_121788384_A_T_b38	Muscle_Skeletal
ARNT	ENSG00000173226.16	chr3_121641380_T_C_b38	cross
ARNT	ENSG00000174373.16	chr14_35648334_C_T_b38	Lung
ARNT	ENSG00000174373.16	chr14_35733593_T_A_b38	Thyroid
ARNT	ENSG00000175170.14	chr20_25861767_C_G_b38	Skin_Sun_Exposed_Lower_leg
ARNT	ENSG00000175170.14	chr20_25498422_A_G_b38	cross
ARNT	ENSG00000176155.18	chr17_82173830_CAGG_C_b38	Lung
ARNT	ENSG00000176155.18	chr17_82206069_C_CCA_b38	cross
ARNT	ENSG00000177839.6	chr5_141260014_G_C_b38	Lung
ARNT	ENSG00000177839.6	chr5_141191953_T_C_b38	cross
ARNT	ENSG00000178538.9	chr8_60238324_C_G_b38	Lung
ARNT	ENSG00000178538.9	chr8_60183541_T_G_b38	cross
ARNT	ENSG00000178809.11	chr7_75439557_T_C_b38	Thyroid
ARNT	ENSG00000178809.11	chr7_75845419_C_T_b38	cross
ARNT	ENSG00000180979.9	chr15_42359901_T_C_b38	Skin_Sun_Exposed_Lower_leg
ARNT	ENSG00000180979.9	chr15_42194558_A_C_b38	cross
ARNT	ENSG00000182698.11	chr2_219332770_C_G_b38	Brain_Nucleus_accumbens_basal_ganglia
ARNT	ENSG00000182698.11	chr2_219303894_C_T_b38	cross
ARNT	ENSG00000183172.8	chr22_42114998_A_C_b38	Adipose_Subcutaneous
ARNT	ENSG00000183172.8	chr22_42120618_T_C_b38	cross
ARNT	ENSG00000183431.11	chr1_37949835_A_G_b38	Lung
ARNT	ENSG00000183431.11	chr1_37907126_C_A_b38	cross
ARNT	ENSG00000183605.16	chr10_119159667_G_A_b38	Esophagus_Muscularis
ARNT	ENSG00000183605.16	chr10_119146678_C_T_b38	cross
ARNT	ENSG00000185163.9	chr12_132133262_C_T_b38	Muscle_Skeletal
ARNT	ENSG00000185163.9	chr12_131934988_C_T_b38	cross
ARNT	ENSG00000197728.9	chr12_56080024_T_C_b38	Lung
ARNT	ENSG00000197728.9	chr12_56080024_T_C_b38	cross
ARNT	ENSG00000198677.10	chr5_95438498_G_A_b38	Lung
ARNT	ENSG00000198677.10	chr5_95507890_A_G_b38	cross
ARNT	ENSG00000198826.10	chr15_32615511_C_T_b38	Lung
ARNT	ENSG00000198826.10	chr15_33475917_G_C_b38	cross
ARNT	ENSG00000198874.12	chr7_67150131_C_A_b38	Muscle_Skeletal
ARNT	ENSG00000198874.12	chr7_67150131_C_A_b38	cross
ARNT	ENSG00000204136.10	chr9_121398338_C_T_b38	Muscle_Skeletal
ARNT	ENSG00000204136.10	chr9_121354498_C_A_b38	cross
ARNT	ENSG00000204438.10	chr6_31361597_A_C_b38	Lung
ARNT	ENSG00000204438.10	chr6_31424270_G_T_b38	cross
ARNT	ENSG00000204650.14	chr17_46253848_T_C_b38	Esophagus_Muscularis
ARNT	ENSG00000204650.14	chr17_45871976_G_A_b38	cross
ARNT	ENSG00000205822.10	chr13_24567775_G_A_b38	Lung
ARNT	ENSG00000205822.10	chr13_24555906_C_T_b38	cross
ARNT	ENSG00000206120.11	chr3_168690809_A_G_b38	Lung
ARNT	ENSG00000206120.11	chr3_168690809_A_G_b38	cross
ARNT	ENSG00000213077.5	chr17_18598283_A_G_b38	Artery_Tibial
ARNT	ENSG00000213077.5	chr17_18638544_C_CGATGGTG_b38	cross
ARNT	ENSG00000214026.10	chr11_1898270_C_G_b38	Lung
ARNT	ENSG00000214026.10	chr11_953674_T_C_b38	cross
ARNT	ENSG00000214425.7	chr17_46259228_G_A_b38	Lung
ARNT	ENSG00000214425.7	chr17_46259228_G_A_b38	Pituitary
ARNT	ENSG00000214941.7	chr17_15967087_T_A_b38	Lung
ARNT	ENSG00000214941.7	chr17_16055460_C_T_b38	cross
ARNT	ENSG00000215190.9	chr6_57946158_C_G_b38	Lung
ARNT	ENSG00000215190.9	chr6_57990547_G_T_b38	cross
ARNT	ENSG00000218537.1	chr22_23907429_A_C_b38	Thyroid
ARNT	ENSG00000218537.1	chr22_24000597_C_T_b38	cross
ARNT	ENSG00000221947.7	chr8_70682670_CT_C_b38	Lung
ARNT	ENSG00000221947.7	chr8_70781284_A_T_b38	cross
ARNT	ENSG00000224877.3	chr17_81216004_T_C_b38	Lung
ARNT	ENSG00000224877.3	chr17_81248971_T_C_b38	cross
ARNT	ENSG00000225434.2	chr9_72305384_T_TCACACTA_b38	Artery_Tibial
ARNT	ENSG00000225434.2	chr9_72315645_G_A_b38	cross
ARNT	ENSG00000226232.8	chr16_69943417_CGCATTCCTCTTCCCCGCATTCCTCTTCCCCGCATTCCTCTTCCCT_C_b38	Lung
ARNT	ENSG00000226232.8	chr16_70066526_A_G_b38	cross
ARNT	ENSG00000230188.1	chr9_37490865_C_A_b38	Lung
ARNT	ENSG00000230188.1	chr9_37497687_C_G_b38	cross
ARNT	ENSG00000230836.1	chr2_75041011_T_A_b38	Lung
ARNT	ENSG00000230836.1	chr2_74958729_G_T_b38	cross
ARNT	ENSG00000237651.6	chr2_61136061_C_T_b38	Lung
ARNT	ENSG00000237651.6	chr2_61136154_A_G_b38	cross
ARNT	ENSG00000244040.5	chr3_159936875_T_TAA_b38	Lung
ARNT	ENSG00000244040.5	chr3_159910947_C_T_b38	cross
ARNT	ENSG00000249685.1	chr4_39128859_A_G_b38	Lung
ARNT	ENSG00000249685.1	chr4_39116583_A_T_b38	cross
ARNT	ENSG00000250312.6	chr4_114191_C_T_b38	Lung
ARNT	ENSG00000250312.6	chr4_114191_C_T_b38	Skin_Sun_Exposed_Lower_leg
ARNT	ENSG00000251022.6	chr4_82900171_A_G_b38	Muscle_Skeletal
ARNT	ENSG00000251022.6	chr4_82995884_A_G_b38	cross
ARNT	ENSG00000256250.1	chr12_130796926_G_C_b38	Thyroid
ARNT	ENSG00000256250.1	chr12_130814005_A_G_b38	cross
ARNT	ENSG00000262539.1	chr17_46265628_C_T_b38	Lung
ARNT	ENSG00000262539.1	chr17_46284683_T_TA_b38	cross
ARNT	ENSG00000264070.1	chr17_46291560_C_A_b38	Brain_Cortex
ARNT	ENSG00000264070.1	chr17_45584012_C_T_b38	Brain_Nucleus_accumbens_basal_ganglia
ARNT	ENSG00000264070.1	chr17_46265628_C_T_b38	Lung
ARNT	ENSG00000264070.1	chr17_45592859_A_G_b38	Pituitary
ARNT	ENSG00000264589.2	chr17_46770468_T_G_b38	Muscle_Skeletal
ARNT	ENSG00000264589.2	chr17_46088709_T_TA_b38	cross
ARNT	ENSG00000267594.5	chr19_15747714_T_C_b38	Artery_Tibial
ARNT	ENSG00000267594.5	chr19_15779990_A_G_b38	Lung
ARNT	ENSG00000267594.5	chr19_15779990_A_G_b38	Muscle_Skeletal
ARNT	ENSG00000270228.1	chr4_67701307_T_G_b38	Lung
ARNT	ENSG00000270228.1	chr4_67730886_G_A_b38	cross
ARNT	ENSG00000272316.1	chr6_57946158_C_G_b38	Lung
ARNT	ENSG00000272316.1	chr6_57946345_T_C_b38	cross
ARNT	ENSG00000272779.1	chr22_22292367_C_T_b38	Lung
ARNT	ENSG00000272779.1	chr22_22338127_G_A_b38	cross
ARNT	ENSG00000273234.1	chr7_144164906_A_G_b38	Lung
ARNT	ENSG00000273234.1	chr7_144164906_A_G_b38	cross
ARNT	ENSG00000275066.4	chr17_37489236_A_C_b38	Lung
ARNT	ENSG00000275066.4	chr17_37488149_C_A_b38	cross
ARNT	ENSG00000276791.1	chr16_2778171_T_G_b38	Lung
ARNT	ENSG00000276791.1	chr16_1860014_C_G_b38	cross
ARNT	ENSG00000280022.1	chr17_45584012_C_T_b38	Lung
ARNT	ENSG00000280022.1	chr17_45584012_C_T_b38	Skin_Sun_Exposed_Lower_leg
ARNT	ENSG00000280022.1	chr17_45908270_C_A_b38	cross
ARNT	ENSG00000283050.1	chr4_119550816_C_T_b38	Thyroid
ARNT	ENSG00000283050.1	chr4_119212066_G_T_b38	cross
ATF1	ENSG00000027001.9	chr13_23871098_A_G_b38	Nerve_Tibial
ATF1	ENSG00000027001.9	chr13_23871362_G_A_b38	cross
ATF1	ENSG00000037474.14	chr5_6610150_G_A_b38	Lung
ATF1	ENSG00000037474.14	chr5_6605158_G_A_b38	Nerve_Tibial
ATF1	ENSG00000037474.14	chr5_6611644_A_T_b38	cross
ATF1	ENSG00000064995.16	chr6_34877871_T_C_b38	Skin_Sun_Exposed_Lower_leg
ATF1	ENSG00000064995.16	chr6_35007151_G_A_b38	cross
ATF1	ENSG00000071894.16	chr8_144396341_G_A_b38	Artery_Tibial
ATF1	ENSG00000071894.16	chr8_144396341_G_A_b38	Nerve_Tibial
ATF1	ENSG00000072415.8	chr14_67354584_A_G_b38	Thyroid
ATF1	ENSG00000072415.8	chr14_67018923_G_A_b38	cross
ATF1	ENSG00000084072.16	chr1_39738752_A_T_b38	Esophagus_Muscularis
ATF1	ENSG00000084072.16	chr1_39738752_A_T_b38	Lung
ATF1	ENSG00000084072.16	chr1_39738752_A_T_b38	Muscle_Skeletal
ATF1	ENSG00000084072.16	chr1_39738752_A_T_b38	Nerve_Tibial
ATF1	ENSG00000084072.16	chr1_39738752_A_T_b38	Thyroid
ATF1	ENSG00000112796.9	chr6_46160532_A_G_b38	Thyroid
ATF1	ENSG00000112796.9	chr6_46583447_A_T_b38	cross
ATF1	ENSG00000113971.19	chr3_132716688_C_T_b38	Brain_Cerebellum
ATF1	ENSG00000113971.19	chr3_132716688_C_T_b38	Lung
ATF1	ENSG00000113971.19	chr3_132719875_T_C_b38	cross
ATF1	ENSG00000117226.11	chr1_89009135_A_G_b38	Lung
ATF1	ENSG00000117226.11	chr1_89006209_C_T_b38	Nerve_Tibial
ATF1	ENSG00000120451.10	chr11_130894114_CA_C_b38	Nerve_Tibial
ATF1	ENSG00000120451.10	chr11_130871711_A_G_b38	cross
ATF1	ENSG00000120675.5	chr13_43023796_C_G_b38	Lung
ATF1	ENSG00000120675.5	chr13_43033514_A_G_b38	Muscle_Skeletal
ATF1	ENSG00000121716.20	chr7_100364473_T_C_b38	Lung
ATF1	ENSG00000121716.20	chr7_100419221_C_G_b38	cross
ATF1	ENSG00000124459.11	chr19_43952520_C_G_b38	Nerve_Tibial
ATF1	ENSG00000124459.11	chr19_43802237_GCCCCCA_G_b38	cross
ATF1	ENSG00000125630.15	chr2_112542706_C_G_b38	Pancreas
ATF1	ENSG00000125630.15	chr2_112544150_G_A_b38	Thyroid
ATF1	ENSG00000136238.17	chr7_6436873_A_G_b38	Nerve_Tibial
ATF1	ENSG00000136238.17	chr7_6396962_C_T_b38	cross
ATF1	ENSG00000136875.12	chr9_113293860_C_G_b38	Esophagus_Muscularis
ATF1	ENSG00000136875.12	chr9_113293860_C_G_b38	Lung
ATF1	ENSG00000136875.12	chr9_113284500_T_A_b38	Thyroid
ATF1	ENSG00000140043.11	chr14_73945331_T_C_b38	Muscle_Skeletal
ATF1	ENSG00000140043.11	chr14_73827188_G_C_b38	cross
ATF1	ENSG00000140575.12	chr15_90425166_T_G_b38	Nerve_Tibial
ATF1	ENSG00000140575.12	chr15_90416722_T_C_b38	cross
ATF1	ENSG00000143036.16	chr1_94784281_G_C_b38	Lung
ATF1	ENSG00000143036.16	chr1_94773102_A_C_b38	cross
ATF1	ENSG00000149089.12	chr11_34940725_A_T_b38	Nerve_Tibial
ATF1	ENSG00000149089.12	chr11_34940725_A_T_b38	Skin_Sun_Exposed_Lower_leg
ATF1	ENSG00000158941.16	chr8_22626323_T_C_b38	Lung
ATF1	ENSG00000158941.16	chr8_22631734_T_C_b38	cross
ATF1	ENSG00000160948.13	chr8_144356875_C_G_b38	Lung
ATF1	ENSG00000160948.13	chr8_144383871_T_C_b38	Skin_Sun_Exposed_Lower_leg
ATF1	ENSG00000164048.13	chr3_48286239_T_C_b38	Muscle_Skeletal
ATF1	ENSG00000164048.13	chr3_48240531_C_A_b38	Thyroid
ATF1	ENSG00000164308.16	chr5_96937329_A_T_b38	Lung
ATF1	ENSG00000164308.16	chr5_96937329_A_T_b38	Nerve_Tibial
ATF1	ENSG00000166925.8	chr7_100367166_T_G_b38	Muscle_Skeletal
ATF1	ENSG00000166925.8	chr7_100426530_T_C_b38	cross
ATF1	ENSG00000167770.11	chr11_63964156_C_A_b38	Nerve_Tibial
ATF1	ENSG00000167770.11	chr11_64001672_C_G_b38	cross
ATF1	ENSG00000168411.13	chr16_74663061_C_T_b38	Muscle_Skeletal
ATF1	ENSG00000168411.13	chr16_74167845_C_T_b38	cross
ATF1	ENSG00000169826.7	chr10_43254812_C_T_b38	Esophagus_Muscularis
ATF1	ENSG00000169826.7	chr10_43160249_G_A_b38	cross
ATF1	ENSG00000171806.11	chr1_169914408_G_A_b38	Lung
ATF1	ENSG00000171806.11	chr1_169766688_C_A_b38	cross
ATF1	ENSG00000173295.7	chr8_8238482_G_A_b38	Adipose_Subcutaneous
ATF1	ENSG00000173295.7	chr8_8272638_A_G_b38	Nerve_Tibial
ATF1	ENSG00000173295.7	chr8_8232189_C_G_b38	Thyroid
ATF1	ENSG00000174989.12	chr12_117002415_G_A_b38	Lung
ATF1	ENSG00000174989.12	chr12_117026101_T_C_b38	Nerve_Tibial
ATF1	ENSG00000174989.12	chr12_117004499_G_A_b38	Thyroid
ATF1	ENSG00000176731.11	chr8_85260557_T_A_b38	Artery_Tibial
ATF1	ENSG00000176731.11	chr8_85260557_T_A_b38	Lung
ATF1	ENSG00000176731.11	chr8_85299342_A_G_b38	Skin_Sun_Exposed_Lower_leg
ATF1	ENSG00000176998.4	chr6_29792219_T_C_b38	Lung
ATF1	ENSG00000176998.4	chr6_29967256_G_C_b38	cross
ATF1	ENSG00000183891.5	chr2_19901227_A_C_b38	Lung
ATF1	ENSG00000183891.5	chr2_19892129_G_T_b38	cross
ATF1	ENSG00000184983.9	chr22_42286780_G_A_b38	Nerve_Tibial
ATF1	ENSG00000184983.9	chr22_42286780_G_A_b38	cross
ATF1	ENSG00000185163.9	chr12_132133521_G_C_b38	Muscle_Skeletal
ATF1	ENSG00000185163.9	chr12_131934988_C_T_b38	cross
ATF1	ENSG00000188511.12	chr22_49657211_G_A_b38	Lung
ATF1	ENSG00000188511.12	chr22_49537067_T_C_b38	cross
ATF1	ENSG00000196756.11	chr20_38420312_A_G_b38	Muscle_Skeletal
ATF1	ENSG00000196756.11	chr20_38434992_C_G_b38	Thyroid
ATF1	ENSG00000196756.11	chr20_38434831_G_A_b38	cross
ATF1	ENSG00000197782.14	chr19_39955511_G_T_b38	Nerve_Tibial
ATF1	ENSG00000197782.14	chr19_40089313_A_C_b38	Thyroid
ATF1	ENSG00000204650.14	chr17_46266812_T_G_b38	Pituitary
ATF1	ENSG00000204650.14	chr17_45871976_G_A_b38	cross
ATF1	ENSG00000204792.2	chr2_74958729_G_T_b38	Lung
ATF1	ENSG00000204792.2	chr2_74958729_G_T_b38	Muscle_Skeletal
ATF1	ENSG00000204792.2	chr2_75041905_GA_G_b38	cross
ATF1	ENSG00000206344.7	chr6_31227320_T_C_b38	Brain_Cortex
ATF1	ENSG00000206344.7	chr6_31216776_G_C_b38	cross
ATF1	ENSG00000214078.12	chr20_35721094_A_C_b38	Lung
ATF1	ENSG00000214078.12	chr20_35702359_A_G_b38	Nerve_Tibial
ATF1	ENSG00000214078.12	chr20_35834542_C_T_b38	cross
ATF1	ENSG00000229043.2	chr7_1161005_T_C_b38	Muscle_Skeletal
ATF1	ENSG00000229043.2	chr7_1168818_T_C_b38	cross
ATF1	ENSG00000231760.4	chr6_149781361_G_A_b38	Lung
ATF1	ENSG00000231760.4	chr6_149803509_T_TTTCTC_b38	Nerve_Tibial
ATF1	ENSG00000231760.4	chr6_149803509_T_TTTCTC_b38	Thyroid
ATF1	ENSG00000236209.1	chr2_74958729_G_T_b38	Thyroid
ATF1	ENSG00000236209.1	chr2_75041905_GA_G_b38	cross
ATF1	ENSG00000240972.1	chr22_23907429_A_C_b38	Thyroid
ATF1	ENSG00000240972.1	chr22_23908608_C_G_b38	cross
ATF1	ENSG00000249846.6	chr3_130098118_C_T_b38	Thyroid
ATF1	ENSG00000249846.6	chr3_130100404_T_C_b38	cross
ATF1	ENSG00000250312.6	chr4_173807_A_G_b38	Lung
ATF1	ENSG00000250312.6	chr4_173807_A_G_b38	Thyroid
ATF1	ENSG00000251022.6	chr4_82900171_A_G_b38	Esophagus_Muscularis
ATF1	ENSG00000251022.6	chr4_82900171_A_G_b38	Muscle_Skeletal
ATF1	ENSG00000254682.1	chr11_71451739_A_G_b38	Artery_Tibial
ATF1	ENSG00000254682.1	chr11_71427664_T_C_b38	cross
ATF1	ENSG00000260613.1	chr22_49867475_G_T_b38	Nerve_Tibial
ATF1	ENSG00000260613.1	chr22_49883047_G_C_b38	cross
ATF1	ENSG00000275066.4	chr17_37491071_A_C_b38	Lung
ATF1	ENSG00000275066.4	chr17_37606444_G_A_b38	cross
ATF1	ENSG00000280670.2	chr1_45500031_G_T_b38	Muscle_Skeletal
ATF1	ENSG00000280670.2	chr1_45515472_G_A_b38	Nerve_Tibial
ATF1	ENSG00000280670.2	chr1_45520812_A_G_b38	cross
ATF1	ENSG00000281490.1	chr7_128668332_C_T_b38	Lung
ATF1	ENSG00000281490.1	chr7_128633943_G_T_b38	cross
ATF2	ENSG00000006282.20	chr17_50559173_G_A_b38	Thyroid
ATF2	ENSG00000006282.20	chr17_50563575_G_A_b38	cross
ATF2	ENSG00000037474.14	chr5_6610150_G_A_b38	Lung
ATF2	ENSG00000037474.14	chr5_6613714_T_C_b38	Skin_Sun_Exposed_Lower_leg
ATF2	ENSG00000073008.14	chr19_44656993_AATT_A_b38	Artery_Tibial
ATF2	ENSG00000073008.14	chr19_44643329_A_G_b38	Skin_Sun_Exposed_Lower_leg
ATF2	ENSG00000084072.16	chr1_39738752_A_T_b38	Nerve_Tibial
ATF2	ENSG00000084072.16	chr1_39738752_A_T_b38	Skin_Sun_Exposed_Lower_leg
ATF2	ENSG00000125450.10	chr17_75201592_C_A_b38	Adipose_Subcutaneous
ATF2	ENSG00000125450.10	chr17_75207693_T_C_b38	Lung
ATF2	ENSG00000125450.10	chr17_75201592_C_A_b38	Thyroid
ATF2	ENSG00000172890.11	chr11_71447795_A_C_b38	Lung
ATF2	ENSG00000172890.11	chr11_71440494_A_T_b38	Skin_Sun_Exposed_Lower_leg
ATF2	ENSG00000203875.10	chr6_85678170_G_T_b38	Artery_Tibial
ATF2	ENSG00000203875.10	chr6_85678170_G_T_b38	Lung
ATF2	ENSG00000203875.10	chr6_85678170_G_T_b38	Skin_Sun_Exposed_Lower_leg
ATF2	ENSG00000204650.14	chr17_46188976_T_C_b38	Adipose_Subcutaneous
ATF2	ENSG00000204650.14	chr17_46088709_T_TA_b38	Artery_Tibial
ATF2	ENSG00000214425.7	chr17_46266564_A_G_b38	Lung
ATF2	ENSG00000214425.7	chr17_45914415_G_T_b38	Skin_Sun_Exposed_Lower_leg
ATF2	ENSG00000226752.9	chr9_120843433_CGAAGGCGTGAGTAATA_C_b38	Artery_Tibial
ATF2	ENSG00000226752.9	chr9_120843433_CGAAGGCGTGAGTAATA_C_b38	Lung
ATF2	ENSG00000267594.5	chr19_15779961_T_G_b38	Lung
ATF2	ENSG00000267594.5	chr19_15779707_A_C_b38	Skin_Sun_Exposed_Lower_leg
ATF2	ENSG00000280239.1	chr19_4456156_T_C_b38	Lung
ATF2	ENSG00000280239.1	chr19_4391488_C_T_b38	cross
ATF3	ENSG00000037474.14	chr5_6604092_A_G_b38	Esophagus_Muscularis
ATF3	ENSG00000037474.14	chr5_6605158_G_A_b38	Lung
ATF3	ENSG00000051620.10	chr6_138382625_A_G_b38	Nerve_Tibial
ATF3	ENSG00000051620.10	chr6_138382625_A_G_b38	Thyroid
ATF3	ENSG00000076685.18	chr10_103192868_G_T_b38	Adipose_Subcutaneous
ATF3	ENSG00000076685.18	chr10_103196278_T_C_b38	cross
ATF3	ENSG00000078053.16	chr7_38463789_T_C_b38	Nerve_Tibial
ATF3	ENSG00000078053.16	chr7_38492135_A_G_b38	cross
ATF3	ENSG00000101639.18	chr18_13096437_T_C_b38	Esophagus_Muscularis
ATF3	ENSG00000101639.18	chr18_13096437_T_C_b38	Nerve_Tibial
ATF3	ENSG00000101639.18	chr18_12998930_G_T_b38	Thyroid
ATF3	ENSG00000116667.12	chr1_184538415_T_G_b38	Adipose_Subcutaneous
ATF3	ENSG00000116667.12	chr1_184559445_G_A_b38	Artery_Tibial
ATF3	ENSG00000116667.12	chr1_184559445_G_A_b38	Esophagus_Muscularis
ATF3	ENSG00000116667.12	chr1_184541664_C_T_b38	Nerve_Tibial
ATF3	ENSG00000122870.11	chr10_58619020_G_GT_b38	Adipose_Subcutaneous
ATF3	ENSG00000122870.11	chr10_58631822_C_T_b38	Muscle_Skeletal
ATF3	ENSG00000122870.11	chr10_58631822_C_T_b38	Nerve_Tibial
ATF3	ENSG00000122870.11	chr10_58631822_C_T_b38	Skin_Sun_Exposed_Lower_leg
ATF3	ENSG00000125945.14	chr1_23371627_C_G_b38	Esophagus_Muscularis
ATF3	ENSG00000125945.14	chr1_23382496_T_C_b38	Lung
ATF3	ENSG00000125945.14	chr1_23375090_C_T_b38	Nerve_Tibial
ATF3	ENSG00000130300.8	chr19_17357574_A_G_b38	Adipose_Subcutaneous
ATF3	ENSG00000130300.8	chr19_17357574_A_G_b38	Nerve_Tibial
ATF3	ENSG00000136875.12	chr9_113293860_C_G_b38	Esophagus_Muscularis
ATF3	ENSG00000136875.12	chr9_113274286_A_G_b38	Lung
ATF3	ENSG00000136875.12	chr9_113275614_C_T_b38	Thyroid
ATF3	ENSG00000138119.16	chr10_93434620_A_G_b38	Adipose_Subcutaneous
ATF3	ENSG00000138119.16	chr10_93481436_C_T_b38	Nerve_Tibial
ATF3	ENSG00000142864.14	chr1_67390717_A_G_b38	Adipose_Subcutaneous
ATF3	ENSG00000142864.14	chr1_67390717_A_G_b38	Nerve_Tibial
ATF3	ENSG00000146085.7	chr6_49462369_C_G_b38	Adipose_Subcutaneous
ATF3	ENSG00000146085.7	chr6_49472901_A_T_b38	Nerve_Tibial
ATF3	ENSG00000161609.9	chr19_49396380_G_A_b38	Lung
ATF3	ENSG00000161609.9	chr19_49331198_C_T_b38	cross
ATF3	ENSG00000171806.11	chr1_169692414_A_T_b38	Adipose_Subcutaneous
ATF3	ENSG00000171806.11	chr1_169699467_A_G_b38	Esophagus_Muscularis
ATF3	ENSG00000175899.14	chr12_9113681_C_T_b38	Artery_Tibial
ATF3	ENSG00000175899.14	chr12_9115112_CATT_C_b38	Esophagus_Muscularis
ATF3	ENSG00000175899.14	chr12_9113681_C_T_b38	Nerve_Tibial
ATF3	ENSG00000183605.16	chr10_119159667_G_A_b38	Adipose_Subcutaneous
ATF3	ENSG00000183605.16	chr10_119159667_G_A_b38	Esophagus_Muscularis
ATF3	ENSG00000187824.8	chr17_10700104_A_G_b38	Lung
ATF3	ENSG00000187824.8	chr17_10698004_C_A_b38	Nerve_Tibial
ATF3	ENSG00000188517.14	chr4_108941666_T_A_b38	Adipose_Subcutaneous
ATF3	ENSG00000188517.14	chr4_108954696_GA_G_b38	Nerve_Tibial
ATF3	ENSG00000189350.12	chr2_28957257_G_A_b38	Adipose_Subcutaneous
ATF3	ENSG00000189350.12	chr2_28957257_G_A_b38	Thyroid
ATF3	ENSG00000196756.11	chr20_38447164_A_AG_b38	Esophagus_Muscularis
ATF3	ENSG00000196756.11	chr20_38434831_G_A_b38	cross
ATF3	ENSG00000197728.9	chr12_56080024_T_C_b38	Lung
ATF3	ENSG00000197728.9	chr12_56080024_T_C_b38	Thyroid
ATF3	ENSG00000198015.12	chr12_93467697_T_G_b38	Esophagus_Muscularis
ATF3	ENSG00000198015.12	chr12_93516532_C_T_b38	cross
ATF3	ENSG00000204650.14	chr17_46261637_G_T_b38	Nerve_Tibial
ATF3	ENSG00000204650.14	chr17_46208832_G_A_b38	cross
ATF3	ENSG00000223745.7	chr1_93388277_T_G_b38	Adipose_Subcutaneous
ATF3	ENSG00000223745.7	chr1_93317336_T_C_b38	Esophagus_Muscularis
ATF3	ENSG00000223745.7	chr1_93345343_A_G_b38	Lung
ATF3	ENSG00000223745.7	chr1_93345343_A_G_b38	Thyroid
ATF3	ENSG00000225434.2	chr9_72305384_T_TCACACTA_b38	Esophagus_Muscularis
ATF3	ENSG00000225434.2	chr9_72305384_T_TCACACTA_b38	Nerve_Tibial
ATF3	ENSG00000234616.8	chr8_142659758_A_G_b38	Adipose_Subcutaneous
ATF3	ENSG00000234616.8	chr8_142659969_A_G_b38	Lung
ATF3	ENSG00000234616.8	chr8_142659969_A_G_b38	Muscle_Skeletal
ATF3	ENSG00000235310.1	chr9_64878559_G_C_b38	Adipose_Subcutaneous
ATF3	ENSG00000235310.1	chr9_64878559_G_C_b38	cross
ATF3	ENSG00000235832.2	chr9_64878559_G_C_b38	Adipose_Subcutaneous
ATF3	ENSG00000235832.2	chr9_64878559_G_C_b38	cross
ATF3	ENSG00000251022.6	chr4_82969822_A_G_b38	Lung
ATF3	ENSG00000251022.6	chr4_82900171_A_G_b38	Muscle_Skeletal
ATF3	ENSG00000262500.1	chr17_46291264_C_T_b38	Esophagus_Muscularis
ATF3	ENSG00000262500.1	chr17_46194029_G_T_b38	Lung
ATF3	ENSG00000263503.1	chr17_46291264_C_T_b38	Esophagus_Muscularis
ATF3	ENSG00000263503.1	chr17_45584012_C_T_b38	Nerve_Tibial
ATF3	ENSG00000267594.5	chr19_15779707_A_C_b38	Adipose_Subcutaneous
ATF3	ENSG00000267594.5	chr19_15747714_T_C_b38	Esophagus_Muscularis
ATF3	ENSG00000267594.5	chr19_15779707_A_C_b38	Muscle_Skeletal
ATF3	ENSG00000267594.5	chr19_15779961_T_G_b38	Nerve_Tibial
ATF3	ENSG00000267594.5	chr19_15779707_A_C_b38	Thyroid
ATF3	ENSG00000273295.1	chr22_23908608_C_G_b38	Adipose_Subcutaneous
ATF3	ENSG00000273295.1	chr22_23909898_A_G_b38	Artery_Tibial
ATF3	ENSG00000273295.1	chr22_23908608_C_G_b38	Lung
ATF3	ENSG00000273295.1	chr22_23907429_A_C_b38	Thyroid
ATF3	ENSG00000273402.1	chr8_257084_T_C_b38	Lung
ATF3	ENSG00000273402.1	chr8_276305_C_G_b38	cross
BACH1	ENSG00000008283.15	chr17_63437960_T_C_b38	Brain_Nucleus_accumbens_basal_ganglia
BACH1	ENSG00000008283.15	chr17_63126987_A_G_b38	cross
BACH1	ENSG00000018236.14	chr12_40698008_T_G_b38	Skin_Sun_Exposed_Lower_leg
BACH1	ENSG00000018236.14	chr12_40651583_C_A_b38	cross
BACH1	ENSG00000026103.21	chr10_89000894_A_G_b38	Lung
BACH1	ENSG00000026103.21	chr10_88999967_A_G_b38	cross
BACH1	ENSG00000037474.14	chr5_6605158_G_A_b38	Esophagus_Muscularis
BACH1	ENSG00000037474.14	chr5_6613305_G_A_b38	Lung
BACH1	ENSG00000037474.14	chr5_6604420_AC_A_b38	Nerve_Tibial
BACH1	ENSG00000037474.14	chr5_6611644_A_T_b38	cross
BACH1	ENSG00000076924.11	chr19_7617144_C_T_b38	Muscle_Skeletal
BACH1	ENSG00000076924.11	chr19_7610483_C_T_b38	cross
BACH1	ENSG00000084072.16	chr1_39738752_A_T_b38	Adipose_Subcutaneous
BACH1	ENSG00000084072.16	chr1_39738752_A_T_b38	Thyroid
BACH1	ENSG00000085491.15	chr1_108197797_C_T_b38	Skin_Sun_Exposed_Lower_leg
BACH1	ENSG00000085491.15	chr1_108200420_C_A_b38	cross
BACH1	ENSG00000085721.12	chr16_14977557_C_T_b38	Pancreas
BACH1	ENSG00000085721.12	chr16_15395826_G_A_b38	cross
BACH1	ENSG00000099974.7	chr22_23938500_C_T_b38	Esophagus_Muscularis
BACH1	ENSG00000099974.7	chr22_23956885_T_C_b38	Muscle_Skeletal
BACH1	ENSG00000100364.18	chr22_45199374_G_A_b38	Muscle_Skeletal
BACH1	ENSG00000100364.18	chr22_44367101_T_C_b38	cross
BACH1	ENSG00000100376.11	chr22_45393863_T_G_b38	Adipose_Subcutaneous
BACH1	ENSG00000100376.11	chr22_45344343_G_A_b38	Muscle_Skeletal
BACH1	ENSG00000101307.15	chr20_1914984_T_C_b38	Brain_Cortex
BACH1	ENSG00000101307.15	chr20_1914984_T_C_b38	Muscle_Skeletal
BACH1	ENSG00000101447.14	chr20_38992245_G_C_b38	Esophagus_Muscularis
BACH1	ENSG00000101447.14	chr20_38903496_C_T_b38	cross
BACH1	ENSG00000101639.18	chr18_13135434_T_G_b38	Esophagus_Muscularis
BACH1	ENSG00000101639.18	chr18_13096437_T_C_b38	Lung
BACH1	ENSG00000103415.11	chr16_4473207_G_A_b38	Adipose_Subcutaneous
BACH1	ENSG00000103415.11	chr16_4558098_G_T_b38	Muscle_Skeletal
BACH1	ENSG00000103852.12	chr15_99243760_C_A_b38	Pituitary
BACH1	ENSG00000103852.12	chr15_99102315_C_T_b38	cross
BACH1	ENSG00000104412.7	chr8_108425720_A_G_b38	Skin_Sun_Exposed_Lower_leg
BACH1	ENSG00000104412.7	chr8_108545737_C_T_b38	cross
BACH1	ENSG00000105339.10	chr8_141129152_T_C_b38	Esophagus_Muscularis
BACH1	ENSG00000105339.10	chr8_141127535_T_C_b38	cross
BACH1	ENSG00000106591.3	chr7_42936258_A_G_b38	Lung
BACH1	ENSG00000106591.3	chr7_43090391_A_T_b38	cross
BACH1	ENSG00000108381.10	chr17_3536160_C_T_b38	Nerve_Tibial
BACH1	ENSG00000108381.10	chr17_2940704_A_G_b38	cross
BACH1	ENSG00000108395.13	chr17_59127271_C_T_b38	Esophagus_Muscularis
BACH1	ENSG00000108395.13	chr17_59053933_T_TAAACA_b38	cross
BACH1	ENSG00000110330.8	chr11_102302043_T_C_b38	Skin_Sun_Exposed_Lower_leg
BACH1	ENSG00000110330.8	chr11_102302043_T_C_b38	cross
BACH1	ENSG00000110888.17	chr12_30756089_TGAGGA_T_b38	Lung
BACH1	ENSG00000110888.17	chr12_30755438_C_A_b38	cross
BACH1	ENSG00000111450.13	chr12_130833299_GCCA_G_b38	Esophagus_Muscularis
BACH1	ENSG00000111450.13	chr12_130852376_G_A_b38	cross
BACH1	ENSG00000111788.10	chr12_9281464_T_C_b38	Muscle_Skeletal
BACH1	ENSG00000111788.10	chr12_9283512_AT_A_b38	cross
BACH1	ENSG00000112139.14	chr6_37639029_G_A_b38	Skin_Sun_Exposed_Lower_leg
BACH1	ENSG00000112139.14	chr6_37656267_G_A_b38	cross
BACH1	ENSG00000115257.15	chr19_1494454_T_C_b38	Muscle_Skeletal
BACH1	ENSG00000115257.15	chr19_1255720_A_G_b38	cross
BACH1	ENSG00000115419.12	chr2_190765580_G_A_b38	Lung
BACH1	ENSG00000115419.12	chr2_190964627_C_G_b38	cross
BACH1	ENSG00000116791.13	chr1_74782782_C_T_b38	Skin_Sun_Exposed_Lower_leg
BACH1	ENSG00000116791.13	chr1_74717054_A_C_b38	cross
BACH1	ENSG00000117226.11	chr1_89006209_C_T_b38	Lung
BACH1	ENSG00000117226.11	chr1_89007492_T_C_b38	cross
BACH1	ENSG00000118804.8	chr4_76276244_A_G_b38	Lung
BACH1	ENSG00000118804.8	chr4_76274990_C_T_b38	cross
BACH1	ENSG00000121691.4	chr11_34422621_A_G_b38	Muscle_Skeletal
BACH1	ENSG00000121691.4	chr11_34438170_G_A_b38	Skin_Sun_Exposed_Lower_leg
BACH1	ENSG00000122971.8	chr12_120669740_T_G_b38	Brain_Nucleus_accumbens_basal_ganglia
BACH1	ENSG00000122971.8	chr12_120664746_G_A_b38	cross
BACH1	ENSG00000125945.14	chr1_23362590_G_A_b38	Esophagus_Muscularis
BACH1	ENSG00000125945.14	chr1_23375090_C_T_b38	Skin_Sun_Exposed_Lower_leg
BACH1	ENSG00000126467.10	chr19_49762292_T_G_b38	Skin_Sun_Exposed_Lower_leg
BACH1	ENSG00000126467.10	chr19_49762292_T_G_b38	cross
BACH1	ENSG00000127838.13	chr2_218322644_T_C_b38	Skin_Sun_Exposed_Lower_leg
BACH1	ENSG00000127838.13	chr2_218285005_G_A_b38	cross
BACH1	ENSG00000129055.12	chr3_134630403_G_GT_b38	Muscle_Skeletal
BACH1	ENSG00000129055.12	chr3_134145413_G_C_b38	cross
BACH1	ENSG00000130177.14	chr13_114234363_A_G_b38	Lung
BACH1	ENSG00000130177.14	chr13_114238569_C_T_b38	cross
BACH1	ENSG00000132481.6	chr17_75876888_A_AG_b38	Skin_Sun_Exposed_Lower_leg
BACH1	ENSG00000132481.6	chr17_75891915_A_G_b38	cross
BACH1	ENSG00000134014.16	chr8_28119821_T_C_b38	Lung
BACH1	ENSG00000134014.16	chr8_28078018_C_T_b38	Muscle_Skeletal
BACH1	ENSG00000134014.16	chr8_28203027_G_A_b38	cross
BACH1	ENSG00000135773.12	chr1_230750030_C_T_b38	Muscle_Skeletal
BACH1	ENSG00000135773.12	chr1_230747958_C_T_b38	cross
BACH1	ENSG00000135926.14	chr2_218322644_T_C_b38	Muscle_Skeletal
BACH1	ENSG00000135926.14	chr2_218286860_GA_G_b38	cross
BACH1	ENSG00000136875.12	chr9_113293860_C_G_b38	Esophagus_Muscularis
BACH1	ENSG00000136875.12	chr9_113284500_T_A_b38	Lung
BACH1	ENSG00000136875.12	chr9_113242980_C_A_b38	Skin_Sun_Exposed_Lower_leg
BACH1	ENSG00000137944.17	chr1_88961219_G_A_b38	Lung
BACH1	ENSG00000137944.17	chr1_88917415_G_T_b38	Muscle_Skeletal
BACH1	ENSG00000137968.16	chr1_75397404_G_A_b38	Skin_Sun_Exposed_Lower_leg
BACH1	ENSG00000137968.16	chr1_75375601_TTTCTATCACTGTTC_T_b38	cross
BACH1	ENSG00000138964.16	chr22_44211464_A_T_b38	Muscle_Skeletal
BACH1	ENSG00000138964.16	chr22_44211464_A_T_b38	Nerve_Tibial
BACH1	ENSG00000139620.12	chr12_48680981_C_A_b38	Muscle_Skeletal
BACH1	ENSG00000139620.12	chr12_48704723_C_T_b38	Skin_Sun_Exposed_Lower_leg
BACH1	ENSG00000141076.17	chr16_68985376_G_A_b38	Muscle_Skeletal
BACH1	ENSG00000141076.17	chr16_69339991_T_A_b38	cross
BACH1	ENSG00000141560.14	chr17_82722713_G_A_b38	Lung
BACH1	ENSG00000141560.14	chr17_82716963_CG_C_b38	cross
BACH1	ENSG00000141564.13	chr17_80727630_T_A_b38	Muscle_Skeletal
BACH1	ENSG00000141564.13	chr17_80696244_T_C_b38	cross
BACH1	ENSG00000142185.16	chr21_44370355_C_T_b38	Brain_Nucleus_accumbens_basal_ganglia
BACH1	ENSG00000142185.16	chr21_44344077_T_G_b38	cross
BACH1	ENSG00000142864.14	chr1_67409850_T_A_b38	Muscle_Skeletal
BACH1	ENSG00000142864.14	chr1_67384944_A_G_b38	cross
BACH1	ENSG00000143452.15	chr1_150735120_G_A_b38	Skin_Sun_Exposed_Lower_leg
BACH1	ENSG00000143452.15	chr1_150811509_T_C_b38	cross
BACH1	ENSG00000143674.10	chr1_233329981_T_G_b38	Skin_Sun_Exposed_Lower_leg
BACH1	ENSG00000143674.10	chr1_233393072_C_T_b38	cross
BACH1	ENSG00000143811.18	chr1_226030292_T_C_b38	Skin_Sun_Exposed_Lower_leg
BACH1	ENSG00000143811.18	chr1_225889432_G_A_b38	cross
BACH1	ENSG00000144559.10	chr3_11803811_G_C_b38	Esophagus_Muscularis
BACH1	ENSG00000144559.10	chr3_11803811_G_C_b38	Lung
BACH1	ENSG00000149089.12	chr11_34915273_C_A_b38	Esophagus_Muscularis
BACH1	ENSG00000149089.12	chr11_34940725_A_T_b38	Skin_Sun_Exposed_Lower_leg
BACH1	ENSG00000149089.12	chr11_34940209_C_A_b38	cross
BACH1	ENSG00000152219.4	chr11_30203145_G_A_b38	Lung
BACH1	ENSG00000152219.4	chr11_30314455_G_A_b38	cross
BACH1	ENSG00000154813.9	chr3_16266428_G_A_b38	Muscle_Skeletal
BACH1	ENSG00000154813.9	chr3_16327339_C_T_b38	cross
BACH1	ENSG00000158828.7	chr1_20562887_G_A_b38	Skin_Sun_Exposed_Lower_leg
BACH1	ENSG00000158828.7	chr1_20626815_C_G_b38	cross
BACH1	ENSG00000158941.16	chr8_22595913_G_A_b38	Lung
BACH1	ENSG00000158941.16	chr8_22604861_T_C_b38	cross
BACH1	ENSG00000159267.14	chr21_36990132_T_C_b38	Skin_Sun_Exposed_Lower_leg
BACH1	ENSG00000159267.14	chr21_36989681_T_G_b38	cross
BACH1	ENSG00000161265.14	chr19_35718798_T_G_b38	Thyroid
BACH1	ENSG00000161265.14	chr19_36068046_T_A_b38	cross
BACH1	ENSG00000161981.10	chr16_51304_CAAGG_C_b38	Brain_Nucleus_accumbens_basal_ganglia
BACH1	ENSG00000161981.10	chr16_47610_G_A_b38	cross
BACH1	ENSG00000162600.11	chr1_58546315_C_A_b38	Muscle_Skeletal
BACH1	ENSG00000162600.11	chr1_58577785_G_A_b38	cross
BACH1	ENSG00000163214.20	chr2_38901469_C_T_b38	Muscle_Skeletal
BACH1	ENSG00000163214.20	chr2_38936068_T_C_b38	cross
BACH1	ENSG00000164366.3	chr5_345853_C_T_b38	Lung
BACH1	ENSG00000164366.3	chr5_196218_G_A_b38	cross
BACH1	ENSG00000165699.13	chr9_132904619_TACACTGG_T_b38	Esophagus_Muscularis
BACH1	ENSG00000165699.13	chr9_132946495_A_G_b38	cross
BACH1	ENSG00000166435.15	chr11_74948888_G_A_b38	Muscle_Skeletal
BACH1	ENSG00000166435.15	chr11_74842789_C_T_b38	Skin_Sun_Exposed_Lower_leg
BACH1	ENSG00000166682.10	chr11_113706742_T_A_b38	Muscle_Skeletal
BACH1	ENSG00000166682.10	chr11_113613961_A_G_b38	cross
BACH1	ENSG00000168000.14	chr11_62841205_C_T_b38	Esophagus_Muscularis
BACH1	ENSG00000168000.14	chr11_62890511_G_C_b38	cross
BACH1	ENSG00000168028.13	chr3_39406713_C_T_b38	Skin_Sun_Exposed_Lower_leg
BACH1	ENSG00000168028.13	chr3_39387585_G_C_b38	cross
BACH1	ENSG00000168329.13	chr3_39406713_C_T_b38	Muscle_Skeletal
BACH1	ENSG00000168329.13	chr3_39409836_T_TAAAAA_b38	cross
BACH1	ENSG00000168653.10	chr1_39021472_G_T_b38	Adipose_Subcutaneous
BACH1	ENSG00000168653.10	chr1_39023076_A_G_b38	Lung
BACH1	ENSG00000168653.10	chr1_38999467_A_C_b38	cross
BACH1	ENSG00000169609.13	chr15_82937480_T_C_b38	Lung
BACH1	ENSG00000169609.13	chr15_82934097_G_A_b38	cross
BACH1	ENSG00000169826.7	chr10_43160249_G_A_b38	Adipose_Subcutaneous
BACH1	ENSG00000169826.7	chr10_43170568_C_T_b38	Nerve_Tibial
BACH1	ENSG00000169826.7	chr10_43126769_T_C_b38	cross
BACH1	ENSG00000170248.13	chr3_33863441_T_C_b38	Muscle_Skeletal
BACH1	ENSG00000170248.13	chr3_33811320_T_C_b38	cross
BACH1	ENSG00000170632.13	chr7_103090982_A_AT_b38	Esophagus_Muscularis
BACH1	ENSG00000170632.13	chr7_103105353_A_G_b38	Muscle_Skeletal
BACH1	ENSG00000170632.13	chr7_103142809_A_G_b38	cross
BACH1	ENSG00000171115.3	chr7_150476991_G_C_b38	Lung
BACH1	ENSG00000171115.3	chr7_150475072_G_A_b38	cross
BACH1	ENSG00000172890.11	chr11_71452973_T_C_b38	Lung
BACH1	ENSG00000172890.11	chr11_71438091_G_A_b38	cross
BACH1	ENSG00000173209.22	chr2_61233582_C_T_b38	Esophagus_Muscularis
BACH1	ENSG00000173209.22	chr2_61233582_C_T_b38	cross
BACH1	ENSG00000173295.7	chr8_8231813_C_G_b38	Muscle_Skeletal
BACH1	ENSG00000173295.7	chr8_8689418_A_G_b38	cross
BACH1	ENSG00000174652.17	chr19_9406861_C_G_b38	Esophagus_Muscularis
BACH1	ENSG00000174652.17	chr19_9381694_A_T_b38	Muscle_Skeletal
BACH1	ENSG00000175643.8	chr16_11345822_C_G_b38	Muscle_Skeletal
BACH1	ENSG00000175643.8	chr16_11361221_AGAAT_A_b38	cross
BACH1	ENSG00000176731.11	chr8_85299342_A_G_b38	Skin_Sun_Exposed_Lower_leg
BACH1	ENSG00000176731.11	chr8_85288635_G_A_b38	cross
BACH1	ENSG00000177084.16	chr12_132650320_C_T_b38	Brain_Nucleus_accumbens_basal_ganglia
BACH1	ENSG00000177084.16	chr12_132615660_T_C_b38	cross
BACH1	ENSG00000177697.17	chr11_841763_G_C_b38	Brain_Nucleus_accumbens_basal_ganglia
BACH1	ENSG00000177697.17	chr11_830487_C_T_b38	Muscle_Skeletal
BACH1	ENSG00000178381.11	chr7_1082322_T_C_b38	Adipose_Subcutaneous
BACH1	ENSG00000178381.11	chr7_1176802_A_G_b38	cross
BACH1	ENSG00000179115.10	chr19_12891586_G_C_b38	Lung
BACH1	ENSG00000179115.10	chr19_12806872_T_C_b38	cross
BACH1	ENSG00000180628.14	chr10_91145145_C_T_b38	Skin_Sun_Exposed_Lower_leg
BACH1	ENSG00000180628.14	chr10_91134649_C_A_b38	cross
BACH1	ENSG00000181458.10	chr3_100492450_A_G_b38	Pituitary
BACH1	ENSG00000181458.10	chr3_100600191_C_T_b38	cross
BACH1	ENSG00000181619.11	chr14_59444697_T_TG_b38	Lung
BACH1	ENSG00000181619.11	chr14_59529408_A_G_b38	cross
BACH1	ENSG00000182919.14	chr11_93753332_C_CA_b38	Muscle_Skeletal
BACH1	ENSG00000182919.14	chr11_93767493_G_A_b38	Skin_Sun_Exposed_Lower_leg
BACH1	ENSG00000183323.12	chr5_69287510_A_G_b38	Muscle_Skeletal
BACH1	ENSG00000183323.12	chr5_69301087_C_T_b38	cross
BACH1	ENSG00000183506.17	chr22_21402901_G_A_b38	Skin_Sun_Exposed_Lower_leg
BACH1	ENSG00000183506.17	chr22_21109226_G_A_b38	cross
BACH1	ENSG00000184939.15	chr16_68539384_T_C_b38	Lung
BACH1	ENSG00000184939.15	chr16_68832169_C_T_b38	cross
BACH1	ENSG00000184949.15	chr22_38655423_T_C_b38	Skin_Sun_Exposed_Lower_leg
BACH1	ENSG00000184949.15	chr22_38603116_T_C_b38	cross
BACH1	ENSG00000185163.9	chr12_132117829_A_G_b38	Esophagus_Muscularis
BACH1	ENSG00000185163.9	chr12_132154371_C_T_b38	Muscle_Skeletal
BACH1	ENSG00000185163.9	chr12_131934988_C_T_b38	cross
BACH1	ENSG00000185290.3	chr7_55741112_A_G_b38	Esophagus_Muscularis
BACH1	ENSG00000185290.3	chr7_55741112_A_G_b38	Skin_Sun_Exposed_Lower_leg
BACH1	ENSG00000185290.3	chr7_56047628_C_T_b38	cross
BACH1	ENSG00000186230.6	chr19_57363586_C_G_b38	Adipose_Subcutaneous
BACH1	ENSG00000186230.6	chr19_57441145_A_C_b38	cross
BACH1	ENSG00000187630.15	chr14_23943174_C_A_b38	Brain_Nucleus_accumbens_basal_ganglia
BACH1	ENSG00000187630.15	chr14_23950407_T_C_b38	cross
BACH1	ENSG00000188234.13	chr10_46028943_C_T_b38	Lung
BACH1	ENSG00000188234.13	chr10_45920515_G_A_b38	cross
BACH1	ENSG00000188674.10	chr2_208165326_T_A_b38	Brain_Nucleus_accumbens_basal_ganglia
BACH1	ENSG00000188674.10	chr2_208149019_T_C_b38	cross
BACH1	ENSG00000188921.13	chr9_21030908_G_C_b38	Skin_Sun_Exposed_Lower_leg
BACH1	ENSG00000188921.13	chr9_20941310_G_C_b38	cross
BACH1	ENSG00000196177.12	chr10_123008229_A_G_b38	Skin_Sun_Exposed_Lower_leg
BACH1	ENSG00000196177.12	chr10_123025050_C_T_b38	cross
BACH1	ENSG00000196405.12	chr14_99948830_C_T_b38	Esophagus_Muscularis
BACH1	ENSG00000196405.12	chr14_100142315_A_G_b38	cross
BACH1	ENSG00000198015.12	chr12_93467060_A_G_b38	Lung
BACH1	ENSG00000198015.12	chr12_93466840_A_C_b38	Muscle_Skeletal
BACH1	ENSG00000198015.12	chr12_93516532_C_T_b38	cross
BACH1	ENSG00000198874.12	chr7_67150131_C_A_b38	Muscle_Skeletal
BACH1	ENSG00000198874.12	chr7_66997155_C_T_b38	cross
BACH1	ENSG00000203875.10	chr6_85678170_G_T_b38	Lung
BACH1	ENSG00000203875.10	chr6_85678170_G_T_b38	Muscle_Skeletal
BACH1	ENSG00000204099.11	chr2_241808249_G_A_b38	Muscle_Skeletal
BACH1	ENSG00000204099.11	chr2_241924299_C_T_b38	cross
BACH1	ENSG00000204650.14	chr17_46266564_A_G_b38	Skin_Sun_Exposed_Lower_leg
BACH1	ENSG00000204650.14	chr17_46253876_A_G_b38	cross
BACH1	ENSG00000204920.10	chr19_43984200_G_A_b38	Skin_Sun_Exposed_Lower_leg
BACH1	ENSG00000204920.10	chr19_43984375_A_G_b38	cross
BACH1	ENSG00000214087.8	chr17_81667744_A_T_b38	Lung
BACH1	ENSG00000214087.8	chr17_81712818_G_C_b38	Thyroid
BACH1	ENSG00000214174.8	chr17_64976263_C_T_b38	Skin_Sun_Exposed_Lower_leg
BACH1	ENSG00000214174.8	chr17_65006829_T_A_b38	Thyroid
BACH1	ENSG00000214174.8	chr17_64996173_A_G_b38	cross
BACH1	ENSG00000214401.4	chr17_46003698_A_G_b38	Muscle_Skeletal
BACH1	ENSG00000214401.4	chr17_46273553_A_C_b38	cross
BACH1	ENSG00000214425.7	chr17_46261369_C_T_b38	Esophagus_Muscularis
BACH1	ENSG00000214425.7	chr17_46261637_G_T_b38	Lung
BACH1	ENSG00000214425.7	chr17_45587956_C_T_b38	Muscle_Skeletal
BACH1	ENSG00000214425.7	chr17_46259228_G_A_b38	Pituitary
BACH1	ENSG00000214425.7	chr17_46261637_G_T_b38	Thyroid
BACH1	ENSG00000214765.8	chr7_45769103_C_G_b38	Lung
BACH1	ENSG00000214765.8	chr7_45769103_C_G_b38	Muscle_Skeletal
BACH1	ENSG00000215190.9	chr6_57946158_C_G_b38	Lung
BACH1	ENSG00000215190.9	chr6_57970370_G_A_b38	cross
BACH1	ENSG00000215256.3	chr14_23950441_T_TA_b38	Lung
BACH1	ENSG00000215256.3	chr14_23950995_T_C_b38	Muscle_Skeletal
BACH1	ENSG00000219755.1	chr6_99513336_C_T_b38	Adipose_Subcutaneous
BACH1	ENSG00000219755.1	chr6_99525668_C_T_b38	Muscle_Skeletal
BACH1	ENSG00000221923.8	chr19_52384184_A_C_b38	Esophagus_Muscularis
BACH1	ENSG00000221923.8	chr19_52391192_G_A_b38	cross
BACH1	ENSG00000221947.7	chr8_71004895_T_C_b38	Skin_Sun_Exposed_Lower_leg
BACH1	ENSG00000221947.7	chr8_70781284_A_T_b38	cross
BACH1	ENSG00000225434.2	chr9_72305384_T_TCACACTA_b38	Esophagus_Muscularis
BACH1	ENSG00000225434.2	chr9_72305384_T_TCACACTA_b38	Muscle_Skeletal
BACH1	ENSG00000225434.2	chr9_72305384_T_TCACACTA_b38	Thyroid
BACH1	ENSG00000227191.8	chr7_38283307_G_A_b38	Adipose_Subcutaneous
BACH1	ENSG00000227191.8	chr7_38270050_A_T_b38	cross
BACH1	ENSG00000229852.2	chr6_73269312_G_A_b38	Skin_Sun_Exposed_Lower_leg
BACH1	ENSG00000229852.2	chr6_73298673_C_T_b38	cross
BACH1	ENSG00000232629.8	chr6_32667093_A_G_b38	Nerve_Tibial
BACH1	ENSG00000232629.8	chr6_32667116_G_A_b38	cross
BACH1	ENSG00000234171.2	chr2_3564806_G_T_b38	Muscle_Skeletal
BACH1	ENSG00000234171.2	chr2_3564806_G_T_b38	cross
BACH1	ENSG00000234616.8	chr8_142645450_T_C_b38	Adipose_Subcutaneous
BACH1	ENSG00000234616.8	chr8_142659969_A_G_b38	Muscle_Skeletal
BACH1	ENSG00000235109.7	chr6_28229974_G_C_b38	Muscle_Skeletal
BACH1	ENSG00000235109.7	chr6_28872144_C_T_b38	cross
BACH1	ENSG00000236682.1	chr2_127389186_G_C_b38	Lung
BACH1	ENSG00000236682.1	chr2_127346225_G_C_b38	cross
BACH1	ENSG00000239335.4	chr12_66130675_G_C_b38	Lung
BACH1	ENSG00000239335.4	chr12_66130675_G_C_b38	Thyroid
BACH1	ENSG00000239335.4	chr12_66160996_C_T_b38	cross
BACH1	ENSG00000239887.4	chr1_162382373_G_A_b38	Skin_Sun_Exposed_Lower_leg
BACH1	ENSG00000239887.4	chr1_162382373_G_A_b38	cross
BACH1	ENSG00000244274.7	chr20_45360394_T_C_b38	Skin_Sun_Exposed_Lower_leg
BACH1	ENSG00000244274.7	chr20_45367814_G_T_b38	cross
BACH1	ENSG00000253716.5	chr8_143315009_G_A_b38	Nerve_Tibial
BACH1	ENSG00000253716.5	chr8_143355124_C_T_b38	cross
BACH1	ENSG00000254682.1	chr11_71432220_T_G_b38	Muscle_Skeletal
BACH1	ENSG00000254682.1	chr11_71459771_C_T_b38	cross
BACH1	ENSG00000258289.8	chr14_64928663_C_G_b38	Adipose_Subcutaneous
BACH1	ENSG00000258289.8	chr14_64912429_T_C_b38	Brain_Nucleus_accumbens_basal_ganglia
BACH1	ENSG00000258289.8	chr14_64928663_C_G_b38	Skin_Sun_Exposed_Lower_leg
BACH1	ENSG00000258289.8	chr14_64910765_A_G_b38	cross
BACH1	ENSG00000259658.4	chr15_101724273_C_A_b38	Nerve_Tibial
BACH1	ENSG00000259658.4	chr15_101664927_CAG_C_b38	cross
BACH1	ENSG00000259673.5	chr15_67545070_C_T_b38	Pituitary
BACH1	ENSG00000259673.5	chr15_67779737_T_G_b38	cross
BACH1	ENSG00000259954.1	chr16_27588171_T_C_b38	Thyroid
BACH1	ENSG00000259954.1	chr16_27692714_A_G_b38	cross
BACH1	ENSG00000261286.1	chr16_84370485_G_A_b38	Lung
BACH1	ENSG00000261286.1	chr16_84465964_T_C_b38	cross
BACH1	ENSG00000262500.1	chr17_46291264_C_T_b38	Esophagus_Muscularis
BACH1	ENSG00000262500.1	chr17_45584012_C_T_b38	Spleen
BACH1	ENSG00000263503.1	chr17_45584012_C_T_b38	Esophagus_Muscularis
BACH1	ENSG00000263503.1	chr17_45584012_C_T_b38	Muscle_Skeletal
BACH1	ENSG00000267056.2	chr19_15959731_G_A_b38	Lung
BACH1	ENSG00000267056.2	chr19_15957668_G_T_b38	cross
BACH1	ENSG00000267594.5	chr19_15779707_A_C_b38	Esophagus_Muscularis
BACH1	ENSG00000267594.5	chr19_15779990_A_G_b38	Muscle_Skeletal
BACH1	ENSG00000267594.5	chr19_15779707_A_C_b38	Skin_Sun_Exposed_Lower_leg
BACH1	ENSG00000268658.5	chr19_21587341_C_A_b38	Muscle_Skeletal
BACH1	ENSG00000268658.5	chr19_21602863_T_C_b38	cross
BACH1	ENSG00000270231.3	chr1_120415426_G_A_b38	Skin_Sun_Exposed_Lower_leg
BACH1	ENSG00000270231.3	chr1_120354933_A_G_b38	cross
BACH1	ENSG00000270605.1	chr1_28193341_T_C_b38	Pituitary
BACH1	ENSG00000270605.1	chr1_28245806_G_C_b38	cross
BACH1	ENSG00000272195.1	chr1_244970321_T_TCCTCC_b38	Muscle_Skeletal
BACH1	ENSG00000272195.1	chr1_245018573_C_T_b38	cross
BACH1	ENSG00000274642.1	chr1_120966154_A_G_b38	Lung
BACH1	ENSG00000274642.1	chr1_120393932_A_T_b38	cross
BACH1	ENSG00000278730.1	chr17_68146644_A_C_b38	Pituitary
BACH1	ENSG00000278730.1	chr17_67778293_C_G_b38	cross
BACH1	ENSG00000280022.1	chr17_46194029_G_T_b38	Lung
BACH1	ENSG00000280022.1	chr17_45628235_A_G_b38	Skin_Sun_Exposed_Lower_leg
BACH1	ENSG00000280022.1	chr17_45753339_T_A_b38	cross
BACH1	ENSG00000280670.2	chr1_45500031_G_T_b38	Nerve_Tibial
BACH1	ENSG00000280670.2	chr1_45500031_G_T_b38	Thyroid
BACH1	ENSG00000280670.2	chr1_45520812_A_G_b38	cross
BACH1	ENSG00000283050.1	chr4_119454627_C_T_b38	Muscle_Skeletal
BACH1	ENSG00000283050.1	chr4_119629930_A_C_b38	Thyroid
BATF	ENSG00000002726.20	chr7_150828791_T_C_b38	Liver
BATF	ENSG00000002726.20	chr7_151257046_T_C_b38	cross
BATF	ENSG00000014164.6	chr8_143548861_A_G_b38	Artery_Tibial
BATF	ENSG00000014164.6	chr8_143501018_T_C_b38	Thyroid
BATF	ENSG00000018236.14	chr12_40698008_T_G_b38	Skin_Sun_Exposed_Lower_leg
BATF	ENSG00000018236.14	chr12_40692480_C_A_b38	cross
BATF	ENSG00000037474.14	chr5_6626448_T_C_b38	Spleen
BATF	ENSG00000037474.14	chr5_6611870_C_A_b38	Thyroid
BATF	ENSG00000070087.13	chr3_149976588_A_G_b38	Artery_Tibial
BATF	ENSG00000070087.13	chr3_149770522_A_G_b38	cross
BATF	ENSG00000071909.18	chr2_170376476_T_G_b38	Artery_Tibial
BATF	ENSG00000071909.18	chr2_170166305_A_T_b38	cross
BATF	ENSG00000073350.13	chr17_75549941_G_A_b38	Artery_Tibial
BATF	ENSG00000073350.13	chr17_75560696_A_G_b38	cross
BATF	ENSG00000082781.11	chr3_124831517_C_T_b38	Artery_Tibial
BATF	ENSG00000082781.11	chr3_125215511_T_C_b38	cross
BATF	ENSG00000084072.16	chr1_39750562_A_G_b38	Adipose_Subcutaneous
BATF	ENSG00000084072.16	chr1_39750562_A_G_b38	Lung
BATF	ENSG00000084072.16	chr1_39750562_A_G_b38	Nerve_Tibial
BATF	ENSG00000084072.16	chr1_39738752_A_T_b38	Spleen
BATF	ENSG00000088367.21	chr20_36141976_CG_C_b38	Artery_Tibial
BATF	ENSG00000088367.21	chr20_35120220_C_G_b38	cross
BATF	ENSG00000093072.15	chr22_17199629_A_C_b38	Lung
BATF	ENSG00000093072.15	chr22_17242284_C_G_b38	cross
BATF	ENSG00000100302.6	chr22_35536426_T_C_b38	Artery_Tibial
BATF	ENSG00000100302.6	chr22_35450289_T_A_b38	cross
BATF	ENSG00000100364.18	chr22_45199374_G_A_b38	Artery_Tibial
BATF	ENSG00000100364.18	chr22_44729877_G_A_b38	cross
BATF	ENSG00000100714.15	chr14_64388323_T_C_b38	Lung
BATF	ENSG00000100714.15	chr14_64295199_A_C_b38	cross
BATF	ENSG00000100979.14	chr20_45923216_T_C_b38	Adipose_Subcutaneous
BATF	ENSG00000100979.14	chr20_45911539_A_G_b38	cross
BATF	ENSG00000101310.14	chr20_18544029_C_T_b38	Adipose_Subcutaneous
BATF	ENSG00000101310.14	chr20_18740253_A_ACGT_b38	Artery_Tibial
BATF	ENSG00000101310.14	chr20_18648845_A_C_b38	cross
BATF	ENSG00000103187.7	chr16_84582859_A_C_b38	Artery_Tibial
BATF	ENSG00000103187.7	chr16_84604373_C_T_b38	cross
BATF	ENSG00000103316.10	chr16_21266117_C_T_b38	Muscle_Skeletal
BATF	ENSG00000103316.10	chr16_22128628_T_C_b38	cross
BATF	ENSG00000103852.12	chr15_99243760_C_A_b38	Pituitary
BATF	ENSG00000103852.12	chr15_100220210_TC_T_b38	cross
BATF	ENSG00000104213.12	chr8_17597186_A_G_b38	Skin_Sun_Exposed_Lower_leg
BATF	ENSG00000104213.12	chr8_17577132_G_C_b38	cross
BATF	ENSG00000105976.14	chr7_116777794_G_C_b38	Artery_Tibial
BATF	ENSG00000105976.14	chr7_116633835_ACT_A_b38	cross
BATF	ENSG00000108556.7	chr17_4838423_A_G_b38	Skin_Sun_Exposed_Lower_leg
BATF	ENSG00000108556.7	chr17_4892979_T_C_b38	cross
BATF	ENSG00000108852.14	chr17_43902398_G_A_b38	Skin_Sun_Exposed_Lower_leg
BATF	ENSG00000108852.14	chr17_43917930_C_G_b38	cross
BATF	ENSG00000112874.9	chr5_103562502_G_A_b38	Skin_Sun_Exposed_Lower_leg
BATF	ENSG00000112874.9	chr5_103519742_C_G_b38	cross
BATF	ENSG00000116260.16	chr1_180157972_A_C_b38	Artery_Tibial
BATF	ENSG00000116260.16	chr1_180164304_G_A_b38	cross
BATF	ENSG00000118729.11	chr1_115763057_G_T_b38	Artery_Tibial
BATF	ENSG00000118729.11	chr1_115729862_T_C_b38	cross
BATF	ENSG00000119042.16	chr2_198961498_C_T_b38	Skin_Sun_Exposed_Lower_leg
BATF	ENSG00000119042.16	chr2_198791719_A_G_b38	cross
BATF	ENSG00000125821.11	chr20_18505923_T_A_b38	Nerve_Tibial
BATF	ENSG00000125821.11	chr20_18653859_A_C_b38	cross
BATF	ENSG00000128805.14	chr10_48613128_T_C_b38	Artery_Tibial
BATF	ENSG00000128805.14	chr10_48571846_T_C_b38	cross
BATF	ENSG00000129596.4	chr5_115736232_C_A_b38	Adipose_Subcutaneous
BATF	ENSG00000129596.4	chr5_116554814_G_GGCCTC_b38	cross
BATF	ENSG00000131711.14	chr5_72212608_C_CT_b38	Artery_Tibial
BATF	ENSG00000131711.14	chr5_72092947_A_C_b38	cross
BATF	ENSG00000132623.15	chr20_10080369_T_C_b38	Artery_Tibial
BATF	ENSG00000132623.15	chr20_10035559_C_G_b38	cross
BATF	ENSG00000132639.12	chr20_10300722_G_A_b38	Artery_Tibial
BATF	ENSG00000132639.12	chr20_10376189_C_T_b38	cross
BATF	ENSG00000134278.15	chr18_12599766_A_C_b38	Thyroid
BATF	ENSG00000134278.15	chr18_13377129_A_G_b38	cross
BATF	ENSG00000136895.18	chr9_127241798_T_C_b38	Muscle_Skeletal
BATF	ENSG00000136895.18	chr9_127294995_T_C_b38	cross
BATF	ENSG00000141698.16	chr17_41851804_C_A_b38	Thyroid
BATF	ENSG00000141698.16	chr17_41823015_GCTC_G_b38	cross
BATF	ENSG00000142794.18	chr1_21440603_G_T_b38	Artery_Tibial
BATF	ENSG00000142794.18	chr1_21440603_G_T_b38	cross
BATF	ENSG00000142856.16	chr1_63523233_G_A_b38	Nerve_Tibial
BATF	ENSG00000142856.16	chr1_63480593_A_G_b38	cross
BATF	ENSG00000142875.19	chr1_84118402_T_C_b38	Artery_Tibial
BATF	ENSG00000142875.19	chr1_84083536_C_T_b38	cross
BATF	ENSG00000143382.14	chr1_150531586_C_T_b38	Artery_Tibial
BATF	ENSG00000143382.14	chr1_150547347_G_A_b38	cross
BATF	ENSG00000143924.18	chr2_42445438_G_A_b38	Nerve_Tibial
BATF	ENSG00000143924.18	chr2_41913449_A_C_b38	cross
BATF	ENSG00000145725.19	chr5_103115116_G_T_b38	Nerve_Tibial
BATF	ENSG00000145725.19	chr5_102856011_C_T_b38	cross
BATF	ENSG00000150627.15	chr4_176099546_C_T_b38	Artery_Tibial
BATF	ENSG00000150627.15	chr4_176186184_T_G_b38	cross
BATF	ENSG00000153208.16	chr2_112006817_G_A_b38	Pancreas
BATF	ENSG00000153208.16	chr2_112274833_AGAG_A_b38	cross
BATF	ENSG00000153406.13	chr16_4491923_T_C_b38	Artery_Tibial
BATF	ENSG00000153406.13	chr16_4525803_C_T_b38	cross
BATF	ENSG00000154134.14	chr11_124882604_G_T_b38	Artery_Tibial
BATF	ENSG00000154134.14	chr11_124953470_A_C_b38	cross
BATF	ENSG00000158714.10	chr1_159830315_C_T_b38	Artery_Tibial
BATF	ENSG00000158714.10	chr1_159835941_C_T_b38	Nerve_Tibial
BATF	ENSG00000158714.10	chr1_159835941_C_T_b38	Thyroid
BATF	ENSG00000158714.10	chr1_159850382_C_A_b38	cross
BATF	ENSG00000159063.12	chr11_78094190_G_A_b38	Artery_Tibial
BATF	ENSG00000159063.12	chr11_78123032_G_GAA_b38	Nerve_Tibial
BATF	ENSG00000159063.12	chr11_78139778_C_T_b38	cross
BATF	ENSG00000159720.11	chr16_67425406_A_G_b38	Spleen
BATF	ENSG00000159720.11	chr16_66984148_G_GA_b38	cross
BATF	ENSG00000162512.15	chr1_30799603_C_T_b38	Artery_Tibial
BATF	ENSG00000162512.15	chr1_30381116_T_C_b38	cross
BATF	ENSG00000165895.17	chr11_100727243_G_A_b38	Artery_Tibial
BATF	ENSG00000165895.17	chr11_100627799_C_A_b38	cross
BATF	ENSG00000166473.17	chr16_81168808_C_T_b38	Artery_Tibial
BATF	ENSG00000166473.17	chr16_81164789_C_T_b38	cross
BATF	ENSG00000170627.10	chr12_54432852_T_C_b38	Artery_Tibial
BATF	ENSG00000170627.10	chr12_54466985_T_C_b38	cross
BATF	ENSG00000177303.9	chr17_75444628_T_C_b38	Artery_Tibial
BATF	ENSG00000177303.9	chr17_75518404_T_G_b38	cross
BATF	ENSG00000177697.17	chr11_833262_T_G_b38	Nerve_Tibial
BATF	ENSG00000177697.17	chr11_825777_C_T_b38	cross
BATF	ENSG00000185518.11	chr15_91102820_G_A_b38	Skin_Sun_Exposed_Lower_leg
BATF	ENSG00000185518.11	chr15_92004429_T_G_b38	cross
BATF	ENSG00000187630.15	chr14_23930978_C_T_b38	Artery_Tibial
BATF	ENSG00000187630.15	chr14_23982169_G_C_b38	cross
BATF	ENSG00000196295.11	chr7_30590478_A_G_b38	Artery_Tibial
BATF	ENSG00000196295.11	chr7_30595045_C_G_b38	cross
BATF	ENSG00000196405.12	chr14_99952635_C_A_b38	Artery_Tibial
BATF	ENSG00000196405.12	chr14_99948830_C_T_b38	Muscle_Skeletal
BATF	ENSG00000196526.10	chr4_7929522_C_T_b38	Skin_Sun_Exposed_Lower_leg
BATF	ENSG00000196526.10	chr4_8303485_G_A_b38	cross
BATF	ENSG00000203666.12	chr1_244965992_CA_C_b38	Thyroid
BATF	ENSG00000203666.12	chr1_244965992_CA_C_b38	cross
BATF	ENSG00000203875.10	chr6_85678170_G_T_b38	Lung
BATF	ENSG00000203875.10	chr6_85498378_A_G_b38	cross
BATF	ENSG00000204257.14	chr6_32895181_C_G_b38	Liver
BATF	ENSG00000204257.14	chr6_32895181_C_G_b38	Pancreas
BATF	ENSG00000204257.14	chr6_32978847_CT_C_b38	Thyroid
BATF	ENSG00000204257.14	chr6_32467852_G_T_b38	cross
BATF	ENSG00000204644.9	chr6_29680600_T_C_b38	Thyroid
BATF	ENSG00000204644.9	chr6_30054202_C_CTCTGCCTGACACAGTT_b38	cross
BATF	ENSG00000204650.14	chr17_46208832_G_A_b38	Artery_Tibial
BATF	ENSG00000204650.14	chr17_45828115_T_G_b38	Nerve_Tibial
BATF	ENSG00000205307.11	chr7_100518255_G_A_b38	Artery_Tibial
BATF	ENSG00000205307.11	chr7_100518255_G_A_b38	cross
BATF	ENSG00000214078.12	chr20_35612055_G_A_b38	Nerve_Tibial
BATF	ENSG00000214078.12	chr20_35755082_G_A_b38	cross
BATF	ENSG00000214425.7	chr17_46261637_G_T_b38	Nerve_Tibial
BATF	ENSG00000214425.7	chr17_46131947_T_C_b38	Skin_Sun_Exposed_Lower_leg
BATF	ENSG00000221866.9	chr7_132431076_T_C_b38	Artery_Tibial
BATF	ENSG00000221866.9	chr7_132176610_A_ATGACTG_b38	cross
BATF	ENSG00000225434.2	chr9_72305384_T_TCACACTA_b38	Thyroid
BATF	ENSG00000225434.2	chr9_72235563_A_G_b38	cross
BATF	ENSG00000228789.6	chr6_31052583_T_C_b38	Artery_Tibial
BATF	ENSG00000228789.6	chr6_30907493_A_G_b38	cross
BATF	ENSG00000231205.11	chr19_20543854_G_A_b38	Artery_Tibial
BATF	ENSG00000231205.11	chr19_19666696_G_A_b38	cross
BATF	ENSG00000236397.3	chr2_113581261_A_G_b38	Artery_Tibial
BATF	ENSG00000236397.3	chr2_113602455_G_A_b38	Nerve_Tibial
BATF	ENSG00000243444.7	chr9_109538626_C_G_b38	Skin_Sun_Exposed_Lower_leg
BATF	ENSG00000243444.7	chr9_109574693_A_AC_b38	cross
BATF	ENSG00000243725.6	chr1_54715807_A_G_b38	Adipose_Subcutaneous
BATF	ENSG00000243725.6	chr1_54714358_A_G_b38	Nerve_Tibial
BATF	ENSG00000246379.6	chr16_56277862_G_A_b38	Artery_Tibial
BATF	ENSG00000246379.6	chr16_55294832_A_AGAGGAGGCAGAATTAATTCGGT_b38	cross
BATF	ENSG00000249992.1	chr3_45343830_GTTTTA_G_b38	Artery_Tibial
BATF	ENSG00000249992.1	chr3_44893527_C_T_b38	cross
BATF	ENSG00000250312.6	chr4_114191_C_T_b38	Skin_Sun_Exposed_Lower_leg
BATF	ENSG00000250312.6	chr4_114191_C_T_b38	cross
BATF	ENSG00000254859.1	chr8_143548861_A_G_b38	Artery_Tibial
BATF	ENSG00000254859.1	chr8_143548861_A_G_b38	Nerve_Tibial
BATF	ENSG00000254859.1	chr8_143554779_T_C_b38	Thyroid
BATF	ENSG00000267594.5	chr19_15779961_T_G_b38	Adipose_Subcutaneous
BATF	ENSG00000267594.5	chr19_15779990_A_G_b38	Artery_Tibial
BATF	ENSG00000267594.5	chr19_15779707_A_C_b38	Nerve_Tibial
BATF	ENSG00000270605.1	chr1_28248610_T_G_b38	Artery_Tibial
BATF	ENSG00000270605.1	chr1_28247196_A_AG_b38	Thyroid
BATF	ENSG00000270605.1	chr1_28264180_T_G_b38	cross
BATF	ENSG00000280152.1	chr16_75204205_C_T_b38	Artery_Tibial
BATF	ENSG00000280152.1	chr16_75220321_T_C_b38	cross
BATF	ENSG00000283050.1	chr4_119463167_G_C_b38	Muscle_Skeletal
BATF	ENSG00000283050.1	chr4_119364533_G_T_b38	Thyroid
BCL11A	ENSG00000018236.14	chr12_40698008_T_G_b38	Skin_Sun_Exposed_Lower_leg
BCL11A	ENSG00000018236.14	chr12_40698008_T_G_b38	cross
BCL11A	ENSG00000037474.14	chr5_6605158_G_A_b38	Adipose_Subcutaneous
BCL11A	ENSG00000037474.14	chr5_6616898_C_A_b38	Skin_Sun_Exposed_Lower_leg
BCL11A	ENSG00000075151.20	chr1_21189597_A_G_b38	Skin_Sun_Exposed_Lower_leg
BCL11A	ENSG00000075151.20	chr1_21189597_A_G_b38	cross
BCL11A	ENSG00000078246.16	chr12_2922666_T_C_b38	Skin_Sun_Exposed_Lower_leg
BCL11A	ENSG00000078246.16	chr12_2944307_A_G_b38	cross
BCL11A	ENSG00000085063.14	chr11_33732193_C_T_b38	Skin_Sun_Exposed_Lower_leg
BCL11A	ENSG00000085063.14	chr11_33698275_T_C_b38	cross
BCL11A	ENSG00000110717.12	chr11_68041471_T_C_b38	Skin_Sun_Exposed_Lower_leg
BCL11A	ENSG00000110717.12	chr11_67941902_CT_C_b38	cross
BCL11A	ENSG00000112139.14	chr6_37639029_G_A_b38	Skin_Sun_Exposed_Lower_leg
BCL11A	ENSG00000112139.14	chr6_37639029_G_A_b38	cross
BCL11A	ENSG00000117335.19	chr1_207805435_A_G_b38	Brain_Cortex
BCL11A	ENSG00000117335.19	chr1_207746623_A_G_b38	Brain_Nucleus_accumbens_basal_ganglia
BCL11A	ENSG00000117834.12	chr1_48203801_T_C_b38	Skin_Sun_Exposed_Lower_leg
BCL11A	ENSG00000117834.12	chr1_48206755_G_A_b38	cross
BCL11A	ENSG00000118849.9	chr3_158735653_C_T_b38	Skin_Sun_Exposed_Lower_leg
BCL11A	ENSG00000118849.9	chr3_158735653_C_T_b38	cross
BCL11A	ENSG00000126467.10	chr19_49762292_T_G_b38	Skin_Sun_Exposed_Lower_leg
BCL11A	ENSG00000126467.10	chr19_49817811_C_T_b38	cross
BCL11A	ENSG00000130649.9	chr10_133527063_A_T_b38	Skin_Sun_Exposed_Lower_leg
BCL11A	ENSG00000130649.9	chr10_133516112_C_T_b38	cross
BCL11A	ENSG00000141258.12	chr17_2346610_C_T_b38	Skin_Sun_Exposed_Lower_leg
BCL11A	ENSG00000141258.12	chr17_2346610_C_T_b38	cross
BCL11A	ENSG00000143674.10	chr1_233334408_C_T_b38	Skin_Sun_Exposed_Lower_leg
BCL11A	ENSG00000143674.10	chr1_233332265_A_G_b38	cross
BCL11A	ENSG00000153707.16	chr9_10613049_C_T_b38	Skin_Sun_Exposed_Lower_leg
BCL11A	ENSG00000153707.16	chr9_10613049_C_T_b38	cross
BCL11A	ENSG00000159267.14	chr21_36990531_C_G_b38	Skin_Sun_Exposed_Lower_leg
BCL11A	ENSG00000159267.14	chr21_36992393_T_C_b38	cross
BCL11A	ENSG00000165269.12	chr9_33437246_G_T_b38	Skin_Sun_Exposed_Lower_leg
BCL11A	ENSG00000165269.12	chr9_33413426_G_A_b38	cross
BCL11A	ENSG00000166140.17	chr15_40831995_A_T_b38	Skin_Sun_Exposed_Lower_leg
BCL11A	ENSG00000166140.17	chr15_40807701_T_TGGGGC_b38	cross
BCL11A	ENSG00000182230.11	chr5_176152377_A_G_b38	Skin_Sun_Exposed_Lower_leg
BCL11A	ENSG00000182230.11	chr5_176151499_A_G_b38	cross
BCL11A	ENSG00000186635.14	chr11_72724951_A_G_b38	Skin_Sun_Exposed_Lower_leg
BCL11A	ENSG00000186635.14	chr11_72724938_A_G_b38	cross
BCL11A	ENSG00000196177.12	chr10_123004406_TG_T_b38	Skin_Sun_Exposed_Lower_leg
BCL11A	ENSG00000196177.12	chr10_123138003_T_C_b38	cross
BCL11A	ENSG00000214189.8	chr19_12110885_A_G_b38	Skin_Sun_Exposed_Lower_leg
BCL11A	ENSG00000214189.8	chr19_12043984_G_C_b38	cross
BCL11A	ENSG00000214425.7	chr17_45855824_GTTTTTA_G_b38	Skin_Sun_Exposed_Lower_leg
BCL11A	ENSG00000214425.7	chr17_46107038_G_A_b38	Thyroid
BCL11A	ENSG00000226688.6	chr10_95906781_C_T_b38	Skin_Sun_Exposed_Lower_leg
BCL11A	ENSG00000226688.6	chr10_95906781_C_T_b38	cross
BCL11A	ENSG00000240527.1	chr10_95908552_T_A_b38	Skin_Sun_Exposed_Lower_leg
BCL11A	ENSG00000240527.1	chr10_95908552_T_A_b38	cross
BCL11A	ENSG00000253958.1	chr8_8710467_C_G_b38	Skin_Sun_Exposed_Lower_leg
BCL11A	ENSG00000253958.1	chr8_8700175_G_A_b38	cross
BCL11A	ENSG00000263528.7	chr1_206480926_A_G_b38	Skin_Sun_Exposed_Lower_leg
BCL11A	ENSG00000263528.7	chr1_206475652_G_A_b38	cross
BCL11A	ENSG00000267594.5	chr19_15779961_T_G_b38	Brain_Nucleus_accumbens_basal_ganglia
BCL11A	ENSG00000267594.5	chr19_15779707_A_C_b38	Skin_Sun_Exposed_Lower_leg
BCL11A	ENSG00000279993.1	chr12_131035116_G_A_b38	Brain_Cortex
BCL11A	ENSG00000279993.1	chr12_131011954_T_C_b38	cross
BCL6	ENSG00000008130.15	chr1_1777680_C_T_b38	Adipose_Subcutaneous
BCL6	ENSG00000008130.15	chr1_1777680_C_T_b38	Nerve_Tibial
BCL6	ENSG00000013573.16	chr12_31101061_C_T_b38	Lung
BCL6	ENSG00000013573.16	chr12_31073506_A_G_b38	Thyroid
BCL6	ENSG00000014164.6	chr8_143547232_T_A_b38	Adipose_Subcutaneous
BCL6	ENSG00000014164.6	chr8_143519129_A_G_b38	Esophagus_Muscularis
BCL6	ENSG00000014164.6	chr8_143519129_A_G_b38	Nerve_Tibial
BCL6	ENSG00000014164.6	chr8_143554779_T_C_b38	Thyroid
BCL6	ENSG00000023445.13	chr11_102339006_A_C_b38	Adipose_Subcutaneous
BCL6	ENSG00000023445.13	chr11_102302043_T_C_b38	Skin_Sun_Exposed_Lower_leg
BCL6	ENSG00000065060.16	chr6_34864884_T_C_b38	Adipose_Subcutaneous
BCL6	ENSG00000065060.16	chr6_34747618_A_T_b38	Nerve_Tibial
BCL6	ENSG00000065060.16	chr6_34792806_T_C_b38	cross
BCL6	ENSG00000078053.16	chr7_38492135_A_G_b38	Nerve_Tibial
BCL6	ENSG00000078053.16	chr7_38433988_A_C_b38	Skin_Sun_Exposed_Lower_leg
BCL6	ENSG00000078053.16	chr7_38463789_T_C_b38	cross
BCL6	ENSG00000085063.14	chr11_33732193_C_T_b38	Skin_Sun_Exposed_Lower_leg
BCL6	ENSG00000085063.14	chr11_33699629_G_C_b38	cross
BCL6	ENSG00000099937.10	chr22_20799302_C_T_b38	Nerve_Tibial
BCL6	ENSG00000099937.10	chr22_20686271_T_C_b38	cross
BCL6	ENSG00000100151.15	chr22_38062962_G_C_b38	Nerve_Tibial
BCL6	ENSG00000100151.15	chr22_38062962_G_C_b38	Skin_Sun_Exposed_Lower_leg
BCL6	ENSG00000100156.10	chr22_38062962_G_C_b38	Nerve_Tibial
BCL6	ENSG00000100156.10	chr22_38052758_G_A_b38	cross
BCL6	ENSG00000100364.18	chr22_45199374_G_A_b38	Esophagus_Muscularis
BCL6	ENSG00000100364.18	chr22_45226803_A_G_b38	cross
BCL6	ENSG00000103550.13	chr16_19708463_CTCA_C_b38	Lung
BCL6	ENSG00000103550.13	chr16_19708463_CTCA_C_b38	Thyroid
BCL6	ENSG00000108395.13	chr17_59127271_C_T_b38	Esophagus_Muscularis
BCL6	ENSG00000108395.13	chr17_58905813_G_A_b38	cross
BCL6	ENSG00000111788.10	chr12_9281387_C_T_b38	Artery_Tibial
BCL6	ENSG00000111788.10	chr12_9281464_T_C_b38	Esophagus_Muscularis
BCL6	ENSG00000111788.10	chr12_9283691_C_G_b38	Muscle_Skeletal
BCL6	ENSG00000111788.10	chr12_9281387_C_T_b38	Nerve_Tibial
BCL6	ENSG00000111788.10	chr12_9281464_T_C_b38	Skin_Sun_Exposed_Lower_leg
BCL6	ENSG00000114166.7	chr3_20070877_T_C_b38	Nerve_Tibial
BCL6	ENSG00000114166.7	chr3_20075547_T_G_b38	Thyroid
BCL6	ENSG00000116667.12	chr1_184559445_G_A_b38	Adipose_Subcutaneous
BCL6	ENSG00000116667.12	chr1_184559445_G_A_b38	Esophagus_Muscularis
BCL6	ENSG00000116667.12	chr1_184559445_G_A_b38	Nerve_Tibial
BCL6	ENSG00000117226.11	chr1_89009135_A_G_b38	Artery_Tibial
BCL6	ENSG00000117226.11	chr1_89006209_C_T_b38	cross
BCL6	ENSG00000117748.9	chr1_27893147_C_G_b38	Artery_Tibial
BCL6	ENSG00000117748.9	chr1_27893147_C_G_b38	Skin_Sun_Exposed_Lower_leg
BCL6	ENSG00000117748.9	chr1_27893147_C_G_b38	Thyroid
BCL6	ENSG00000122870.11	chr10_58619020_G_GT_b38	Muscle_Skeletal
BCL6	ENSG00000122870.11	chr10_58619020_G_GT_b38	Nerve_Tibial
BCL6	ENSG00000122870.11	chr10_58619020_G_GT_b38	Skin_Sun_Exposed_Lower_leg
BCL6	ENSG00000124191.17	chr20_43845213_C_A_b38	Esophagus_Muscularis
BCL6	ENSG00000124191.17	chr20_43849579_C_G_b38	cross
BCL6	ENSG00000124587.13	chr6_42964464_C_T_b38	Adipose_Subcutaneous
BCL6	ENSG00000124587.13	chr6_42964464_C_T_b38	Nerve_Tibial
BCL6	ENSG00000125901.5	chr20_3045699_A_AGCCCC_b38	Artery_Tibial
BCL6	ENSG00000125901.5	chr20_3045769_C_T_b38	Nerve_Tibial
BCL6	ENSG00000128313.2	chr22_35684459_T_C_b38	Muscle_Skeletal
BCL6	ENSG00000128313.2	chr22_35684459_T_C_b38	cross
BCL6	ENSG00000129055.12	chr3_134486389_C_A_b38	Esophagus_Muscularis
BCL6	ENSG00000129055.12	chr3_134479577_A_G_b38	Muscle_Skeletal
BCL6	ENSG00000130177.14	chr13_114259923_G_A_b38	Lung
BCL6	ENSG00000130177.14	chr13_114234363_A_G_b38	Skin_Sun_Exposed_Lower_leg
BCL6	ENSG00000130177.14	chr13_114244779_C_T_b38	cross
BCL6	ENSG00000130300.8	chr19_17357574_A_G_b38	Adipose_Subcutaneous
BCL6	ENSG00000130300.8	chr19_17357574_A_G_b38	Nerve_Tibial
BCL6	ENSG00000130300.8	chr19_17357574_A_G_b38	Skin_Sun_Exposed_Lower_leg
BCL6	ENSG00000130300.8	chr19_17340560_G_T_b38	cross
BCL6	ENSG00000132274.15	chr11_5691030_G_A_b38	Adipose_Subcutaneous
BCL6	ENSG00000132274.15	chr11_5691030_G_A_b38	Esophagus_Muscularis
BCL6	ENSG00000132274.15	chr11_5691030_G_A_b38	Muscle_Skeletal
BCL6	ENSG00000132274.15	chr11_5691030_G_A_b38	Nerve_Tibial
BCL6	ENSG00000135655.15	chr12_62426061_G_A_b38	Adipose_Subcutaneous
BCL6	ENSG00000135655.15	chr12_62275397_C_T_b38	cross
BCL6	ENSG00000137054.15	chr9_37495036_G_C_b38	Adipose_Subcutaneous
BCL6	ENSG00000137054.15	chr9_37490580_C_G_b38	Muscle_Skeletal
BCL6	ENSG00000138964.16	chr22_44211464_A_T_b38	Adipose_Subcutaneous
BCL6	ENSG00000138964.16	chr22_44211464_A_T_b38	Nerve_Tibial
BCL6	ENSG00000141564.13	chr17_80731492_G_A_b38	Muscle_Skeletal
BCL6	ENSG00000141564.13	chr17_80662542_T_TG_b38	cross
BCL6	ENSG00000141698.16	chr17_41851804_C_A_b38	Thyroid
BCL6	ENSG00000141698.16	chr17_42003780_C_T_b38	cross
BCL6	ENSG00000142856.16	chr1_63609479_G_A_b38	Esophagus_Muscularis
BCL6	ENSG00000142856.16	chr1_63523233_G_A_b38	Nerve_Tibial
BCL6	ENSG00000142864.14	chr1_67390717_A_G_b38	Nerve_Tibial
BCL6	ENSG00000142864.14	chr1_67385774_T_C_b38	Skin_Sun_Exposed_Lower_leg
BCL6	ENSG00000142864.14	chr1_67384944_A_G_b38	cross
BCL6	ENSG00000143850.13	chr1_204294056_C_T_b38	Adipose_Subcutaneous
BCL6	ENSG00000143850.13	chr1_204301581_G_T_b38	Nerve_Tibial
BCL6	ENSG00000146085.7	chr6_49463261_T_A_b38	Adipose_Subcutaneous
BCL6	ENSG00000146085.7	chr6_49463261_T_A_b38	Artery_Tibial
BCL6	ENSG00000146085.7	chr6_49463261_T_A_b38	Nerve_Tibial
BCL6	ENSG00000153113.23	chr5_96663822_A_G_b38	Skin_Sun_Exposed_Lower_leg
BCL6	ENSG00000153113.23	chr5_96837640_G_A_b38	cross
BCL6	ENSG00000155508.13	chr5_154835292_A_G_b38	Adipose_Subcutaneous
BCL6	ENSG00000155508.13	chr5_154835292_A_G_b38	Nerve_Tibial
BCL6	ENSG00000155508.13	chr5_154835292_A_G_b38	Thyroid
BCL6	ENSG00000156968.8	chr16_15422015_C_G_b38	Adipose_Subcutaneous
BCL6	ENSG00000156968.8	chr16_15519067_A_G_b38	cross
BCL6	ENSG00000158483.15	chr11_71775106_C_T_b38	Esophagus_Muscularis
BCL6	ENSG00000158483.15	chr11_71787245_T_C_b38	cross
BCL6	ENSG00000160284.14	chr21_46279942_G_A_b38	Muscle_Skeletal
BCL6	ENSG00000160284.14	chr21_46201955_G_A_b38	cross
BCL6	ENSG00000162408.10	chr1_6552873_G_T_b38	Lung
BCL6	ENSG00000162408.10	chr1_6520337_C_T_b38	cross
BCL6	ENSG00000164308.16	chr5_96904223_T_C_b38	Artery_Tibial
BCL6	ENSG00000164308.16	chr5_96984791_C_T_b38	Brain_Cortex
BCL6	ENSG00000164308.16	chr5_96884962_T_TG_b38	Lung
BCL6	ENSG00000165899.10	chr12_80031984_G_A_b38	Skin_Sun_Exposed_Lower_leg
BCL6	ENSG00000165899.10	chr12_80031984_G_A_b38	cross
BCL6	ENSG00000166263.13	chr17_54957267_T_A_b38	Esophagus_Muscularis
BCL6	ENSG00000166263.13	chr17_54969776_G_A_b38	Nerve_Tibial
BCL6	ENSG00000166435.15	chr11_74948888_G_A_b38	Artery_Tibial
BCL6	ENSG00000166435.15	chr11_74842789_C_T_b38	Nerve_Tibial
BCL6	ENSG00000166435.15	chr11_74948888_G_A_b38	Thyroid
BCL6	ENSG00000166682.10	chr11_113722610_G_GC_b38	Nerve_Tibial
BCL6	ENSG00000166682.10	chr11_113722610_G_GC_b38	Skin_Sun_Exposed_Lower_leg
BCL6	ENSG00000166927.12	chr11_60396731_G_A_b38	Adipose_Subcutaneous
BCL6	ENSG00000166927.12	chr11_60376903_G_A_b38	Esophagus_Muscularis
BCL6	ENSG00000166927.12	chr11_60389634_T_G_b38	Nerve_Tibial
BCL6	ENSG00000166927.12	chr11_60376707_G_A_b38	Skin_Sun_Exposed_Lower_leg
BCL6	ENSG00000170903.10	chr11_106022767_C_T_b38	Muscle_Skeletal
BCL6	ENSG00000170903.10	chr11_106134158_C_T_b38	cross
BCL6	ENSG00000171860.4	chr12_8058041_A_G_b38	Nerve_Tibial
BCL6	ENSG00000171860.4	chr12_8058041_A_G_b38	Spleen
BCL6	ENSG00000174989.12	chr12_117026101_T_C_b38	Lung
BCL6	ENSG00000174989.12	chr12_117039277_G_A_b38	cross
BCL6	ENSG00000175040.5	chr3_143127958_A_G_b38	Adipose_Subcutaneous
BCL6	ENSG00000175040.5	chr3_143127528_A_G_b38	Muscle_Skeletal
BCL6	ENSG00000175899.14	chr12_9078282_A_AC_b38	Adipose_Subcutaneous
BCL6	ENSG00000175899.14	chr12_9114963_C_T_b38	Nerve_Tibial
BCL6	ENSG00000175899.14	chr12_9078282_A_AC_b38	Skin_Sun_Exposed_Lower_leg
BCL6	ENSG00000177697.17	chr11_833200_GC_G_b38	Muscle_Skeletal
BCL6	ENSG00000177697.17	chr11_841284_G_C_b38	Nerve_Tibial
BCL6	ENSG00000181126.13	chr6_29814154_T_A_b38	Lung
BCL6	ENSG00000181126.13	chr6_29793328_T_A_b38	cross
BCL6	ENSG00000183172.8	chr22_42078672_A_ATTCTGC_b38	Muscle_Skeletal
BCL6	ENSG00000183172.8	chr22_42072906_C_T_b38	cross
BCL6	ENSG00000183431.11	chr1_37990434_G_A_b38	Thyroid
BCL6	ENSG00000183431.11	chr1_37932153_GCAC_G_b38	cross
BCL6	ENSG00000185989.10	chr13_113978973_C_T_b38	Skin_Sun_Exposed_Lower_leg
BCL6	ENSG00000185989.10	chr13_114058736_T_C_b38	cross
BCL6	ENSG00000186470.13	chr6_26372599_C_T_b38	Nerve_Tibial
BCL6	ENSG00000186470.13	chr6_26372599_C_T_b38	cross
BCL6	ENSG00000188517.14	chr4_108941666_T_A_b38	Adipose_Subcutaneous
BCL6	ENSG00000188517.14	chr4_108941666_T_A_b38	Nerve_Tibial
BCL6	ENSG00000189350.12	chr2_28898634_T_A_b38	Adipose_Subcutaneous
BCL6	ENSG00000189350.12	chr2_28938307_G_C_b38	Skin_Sun_Exposed_Lower_leg
BCL6	ENSG00000198015.12	chr12_93440603_C_T_b38	Muscle_Skeletal
BCL6	ENSG00000198015.12	chr12_93444695_T_C_b38	cross
BCL6	ENSG00000198948.11	chr4_170017581_C_T_b38	Muscle_Skeletal
BCL6	ENSG00000198948.11	chr4_169964063_C_A_b38	Thyroid
BCL6	ENSG00000203875.10	chr6_85678170_G_T_b38	Lung
BCL6	ENSG00000203875.10	chr6_85547817_C_A_b38	Muscle_Skeletal
BCL6	ENSG00000204099.11	chr2_241814768_C_T_b38	Thyroid
BCL6	ENSG00000204099.11	chr2_241822219_G_A_b38	cross
BCL6	ENSG00000204536.13	chr6_31158201_A_T_b38	Nerve_Tibial
BCL6	ENSG00000204536.13	chr6_31169935_G_A_b38	cross
BCL6	ENSG00000214425.7	chr17_46271227_A_G_b38	Adipose_Subcutaneous
BCL6	ENSG00000214425.7	chr17_46261637_G_T_b38	Lung
BCL6	ENSG00000214425.7	chr17_46261369_C_T_b38	Nerve_Tibial
BCL6	ENSG00000214425.7	chr17_45587956_C_T_b38	Thyroid
BCL6	ENSG00000214435.7	chr10_102866129_G_A_b38	Adipose_Subcutaneous
BCL6	ENSG00000214435.7	chr10_102849709_T_C_b38	cross
BCL6	ENSG00000215256.3	chr14_23950995_T_C_b38	Muscle_Skeletal
BCL6	ENSG00000215256.3	chr14_23950995_T_C_b38	Nerve_Tibial
BCL6	ENSG00000224205.1	chr22_23938681_C_T_b38	Muscle_Skeletal
BCL6	ENSG00000224205.1	chr22_23938681_C_T_b38	Thyroid
BCL6	ENSG00000225434.2	chr9_72305384_T_TCACACTA_b38	Artery_Tibial
BCL6	ENSG00000225434.2	chr9_72305384_T_TCACACTA_b38	Thyroid
BCL6	ENSG00000236397.3	chr2_113581261_A_G_b38	Adipose_Subcutaneous
BCL6	ENSG00000236397.3	chr2_113581261_A_G_b38	Nerve_Tibial
BCL6	ENSG00000236397.3	chr2_113602213_GCGCCTCTCTGCGC_G_b38	cross
BCL6	ENSG00000242441.7	chr2_48595242_G_A_b38	Adipose_Subcutaneous
BCL6	ENSG00000242441.7	chr2_48595242_G_A_b38	Esophagus_Muscularis
BCL6	ENSG00000242441.7	chr2_48595242_G_A_b38	Thyroid
BCL6	ENSG00000254682.1	chr11_71451739_A_G_b38	Lung
BCL6	ENSG00000254682.1	chr11_71432220_T_G_b38	Muscle_Skeletal
BCL6	ENSG00000254682.1	chr11_71459957_G_A_b38	cross
BCL6	ENSG00000254859.1	chr8_143547232_T_A_b38	Adipose_Subcutaneous
BCL6	ENSG00000254859.1	chr8_143551558_A_G_b38	Esophagus_Muscularis
BCL6	ENSG00000254859.1	chr8_143501018_T_C_b38	Lung
BCL6	ENSG00000254859.1	chr8_143527387_A_G_b38	Nerve_Tibial
BCL6	ENSG00000254859.1	chr8_143501018_T_C_b38	Thyroid
BCL6	ENSG00000258289.8	chr14_64910832_G_A_b38	Artery_Tibial
BCL6	ENSG00000258289.8	chr14_64912429_T_C_b38	Thyroid
BCL6	ENSG00000258289.8	chr14_64910765_A_G_b38	cross
BCL6	ENSG00000262539.1	chr17_46107038_G_A_b38	Thyroid
BCL6	ENSG00000262539.1	chr17_46227374_A_T_b38	cross
BCL6	ENSG00000267594.5	chr19_15779990_A_G_b38	Adipose_Subcutaneous
BCL6	ENSG00000267594.5	chr19_15747714_T_C_b38	Artery_Tibial
BCL6	ENSG00000267594.5	chr19_15779707_A_C_b38	Esophagus_Muscularis
BCL6	ENSG00000267594.5	chr19_15779961_T_G_b38	Muscle_Skeletal
BCL6	ENSG00000267594.5	chr19_15747714_T_C_b38	Nerve_Tibial
BCL6	ENSG00000267594.5	chr19_15779707_A_C_b38	Skin_Sun_Exposed_Lower_leg
BCL6	ENSG00000270231.3	chr1_120466107_C_G_b38	Adipose_Subcutaneous
BCL6	ENSG00000270231.3	chr1_120466107_C_G_b38	Nerve_Tibial
BCL6	ENSG00000270231.3	chr1_120466107_C_G_b38	Skin_Sun_Exposed_Lower_leg
BCL6	ENSG00000272720.1	chr22_38062962_G_C_b38	Skin_Sun_Exposed_Lower_leg
BCL6	ENSG00000272720.1	chr22_38052758_G_A_b38	cross
BCL6	ENSG00000279933.1	chr22_44211464_A_T_b38	Adipose_Subcutaneous
BCL6	ENSG00000279933.1	chr22_44211464_A_T_b38	Nerve_Tibial
BCL6	ENSG00000280022.1	chr17_45592338_C_A_b38	Lung
BCL6	ENSG00000280022.1	chr17_46107038_G_A_b38	Skin_Sun_Exposed_Lower_leg
BCL6	ENSG00000283050.1	chr4_119403460_C_A_b38	Thyroid
BCL6	ENSG00000283050.1	chr4_119231754_C_G_b38	cross
BHLHE40	ENSG00000008394.12	chr12_16236739_G_A_b38	Adipose_Subcutaneous
BHLHE40	ENSG00000008394.12	chr12_16352665_C_T_b38	cross
BHLHE40	ENSG00000033800.13	chr15_67943760_C_T_b38	Nerve_Tibial
BHLHE40	ENSG00000033800.13	chr15_67859852_G_A_b38	cross
BHLHE40	ENSG00000078053.16	chr7_38463789_T_C_b38	Artery_Tibial
BHLHE40	ENSG00000078053.16	chr7_38463789_T_C_b38	Nerve_Tibial
BHLHE40	ENSG00000091136.13	chr7_107973925_T_G_b38	Artery_Tibial
BHLHE40	ENSG00000091136.13	chr7_107973925_T_G_b38	Nerve_Tibial
BHLHE40	ENSG00000101639.18	chr18_13005474_T_C_b38	Esophagus_Muscularis
BHLHE40	ENSG00000101639.18	chr18_12998930_G_T_b38	Thyroid
BHLHE40	ENSG00000104998.3	chr19_14035248_T_C_b38	Adipose_Subcutaneous
BHLHE40	ENSG00000104998.3	chr19_14036451_G_T_b38	Muscle_Skeletal
BHLHE40	ENSG00000116667.12	chr1_184559445_G_A_b38	Adipose_Subcutaneous
BHLHE40	ENSG00000116667.12	chr1_184559445_G_A_b38	Artery_Tibial
BHLHE40	ENSG00000116667.12	chr1_184559445_G_A_b38	Esophagus_Muscularis
BHLHE40	ENSG00000116667.12	chr1_184517531_G_A_b38	Nerve_Tibial
BHLHE40	ENSG00000122870.11	chr10_58619020_G_GT_b38	Adipose_Subcutaneous
BHLHE40	ENSG00000122870.11	chr10_58631822_C_T_b38	Artery_Tibial
BHLHE40	ENSG00000122870.11	chr10_58619020_G_GT_b38	Esophagus_Muscularis
BHLHE40	ENSG00000122870.11	chr10_58619020_G_GT_b38	Muscle_Skeletal
BHLHE40	ENSG00000122870.11	chr10_58619020_G_GT_b38	Nerve_Tibial
BHLHE40	ENSG00000122870.11	chr10_58619020_G_GT_b38	Skin_Sun_Exposed_Lower_leg
BHLHE40	ENSG00000122870.11	chr10_58631822_C_T_b38	Thyroid
BHLHE40	ENSG00000124587.13	chr6_42961020_T_G_b38	Adipose_Subcutaneous
BHLHE40	ENSG00000124587.13	chr6_42961020_T_G_b38	Nerve_Tibial
BHLHE40	ENSG00000125945.14	chr1_23382496_T_C_b38	Nerve_Tibial
BHLHE40	ENSG00000125945.14	chr1_23371627_C_G_b38	Thyroid
BHLHE40	ENSG00000125991.19	chr20_35519288_A_G_b38	Adipose_Subcutaneous
BHLHE40	ENSG00000125991.19	chr20_35877492_T_C_b38	cross
BHLHE40	ENSG00000130300.8	chr19_17357574_A_G_b38	Adipose_Subcutaneous
BHLHE40	ENSG00000130300.8	chr19_17340289_G_C_b38	cross
BHLHE40	ENSG00000132274.15	chr11_5691030_G_A_b38	Esophagus_Muscularis
BHLHE40	ENSG00000132274.15	chr11_5691030_G_A_b38	Nerve_Tibial
BHLHE40	ENSG00000136875.12	chr9_113293860_C_G_b38	Esophagus_Muscularis
BHLHE40	ENSG00000136875.12	chr9_113275614_C_T_b38	Thyroid
BHLHE40	ENSG00000137331.11	chr6_30806745_T_C_b38	Thyroid
BHLHE40	ENSG00000137331.11	chr6_30776087_T_G_b38	cross
BHLHE40	ENSG00000138964.16	chr22_44211464_A_T_b38	Adipose_Subcutaneous
BHLHE40	ENSG00000138964.16	chr22_44211464_A_T_b38	Esophagus_Muscularis
BHLHE40	ENSG00000138964.16	chr22_44211464_A_T_b38	Nerve_Tibial
BHLHE40	ENSG00000141560.14	chr17_82722713_G_A_b38	Esophagus_Muscularis
BHLHE40	ENSG00000141560.14	chr17_82716963_CG_C_b38	cross
BHLHE40	ENSG00000141562.17	chr17_82445239_G_C_b38	Artery_Tibial
BHLHE40	ENSG00000141562.17	chr17_82425053_A_G_b38	Muscle_Skeletal
BHLHE40	ENSG00000142864.14	chr1_67373379_T_G_b38	Muscle_Skeletal
BHLHE40	ENSG00000142864.14	chr1_67390717_A_G_b38	Nerve_Tibial
BHLHE40	ENSG00000142864.14	chr1_67384944_A_G_b38	cross
BHLHE40	ENSG00000146085.7	chr6_49463261_T_A_b38	Adipose_Subcutaneous
BHLHE40	ENSG00000146085.7	chr6_49472901_A_T_b38	Artery_Tibial
BHLHE40	ENSG00000146085.7	chr6_49472901_A_T_b38	Nerve_Tibial
BHLHE40	ENSG00000151640.12	chr10_132183788_G_C_b38	Esophagus_Muscularis
BHLHE40	ENSG00000151640.12	chr10_132186626_C_T_b38	cross
BHLHE40	ENSG00000161800.12	chr12_50048629_C_A_b38	Adipose_Subcutaneous
BHLHE40	ENSG00000161800.12	chr12_49987593_G_A_b38	cross
BHLHE40	ENSG00000169967.16	chr2_127406601_G_A_b38	Adipose_Subcutaneous
BHLHE40	ENSG00000169967.16	chr2_127438944_G_T_b38	cross
BHLHE40	ENSG00000170074.19	chr5_177715557_G_T_b38	Esophagus_Muscularis
BHLHE40	ENSG00000170074.19	chr5_177715557_G_T_b38	Muscle_Skeletal
BHLHE40	ENSG00000170074.19	chr5_177715557_G_T_b38	Nerve_Tibial
BHLHE40	ENSG00000175040.5	chr3_143125485_A_G_b38	Artery_Tibial
BHLHE40	ENSG00000175040.5	chr3_143484778_A_G_b38	Esophagus_Muscularis
BHLHE40	ENSG00000175040.5	chr3_143127958_A_G_b38	Muscle_Skeletal
BHLHE40	ENSG00000175899.14	chr12_9114963_C_T_b38	Esophagus_Muscularis
BHLHE40	ENSG00000175899.14	chr12_9113681_C_T_b38	Muscle_Skeletal
BHLHE40	ENSG00000175899.14	chr12_9114963_C_T_b38	Nerve_Tibial
BHLHE40	ENSG00000175899.14	chr12_9078282_A_AC_b38	Skin_Sun_Exposed_Lower_leg
BHLHE40	ENSG00000180834.7	chr3_183819910_C_A_b38	Skin_Sun_Exposed_Lower_leg
BHLHE40	ENSG00000180834.7	chr3_183814846_C_T_b38	cross
BHLHE40	ENSG00000181104.6	chr5_76739854_A_G_b38	Esophagus_Muscularis
BHLHE40	ENSG00000181104.6	chr5_76739854_A_G_b38	Muscle_Skeletal
BHLHE40	ENSG00000185989.10	chr13_113980377_G_A_b38	Adipose_Subcutaneous
BHLHE40	ENSG00000185989.10	chr13_114058736_T_C_b38	cross
BHLHE40	ENSG00000187193.8	chr16_56682244_G_GGGAAA_b38	Artery_Tibial
BHLHE40	ENSG00000187193.8	chr16_56626208_G_C_b38	cross
BHLHE40	ENSG00000188517.14	chr4_108941666_T_A_b38	Adipose_Subcutaneous
BHLHE40	ENSG00000188517.14	chr4_108954696_GA_G_b38	Nerve_Tibial
BHLHE40	ENSG00000188517.14	chr4_108941666_T_A_b38	Skin_Sun_Exposed_Lower_leg
BHLHE40	ENSG00000189350.12	chr2_28957257_G_A_b38	Adipose_Subcutaneous
BHLHE40	ENSG00000189350.12	chr2_28957257_G_A_b38	Artery_Tibial
BHLHE40	ENSG00000189350.12	chr2_28957257_G_A_b38	Thyroid
BHLHE40	ENSG00000197535.14	chr15_52542911_G_A_b38	Adipose_Subcutaneous
BHLHE40	ENSG00000197535.14	chr15_52419447_C_A_b38	Nerve_Tibial
BHLHE40	ENSG00000198015.12	chr12_93466840_A_C_b38	Esophagus_Muscularis
BHLHE40	ENSG00000198015.12	chr12_93516532_C_T_b38	cross
BHLHE40	ENSG00000223745.7	chr1_93294370_C_T_b38	Adipose_Subcutaneous
BHLHE40	ENSG00000223745.7	chr1_93366137_A_C_b38	Nerve_Tibial
BHLHE40	ENSG00000223745.7	chr1_93317336_T_C_b38	Thyroid
BHLHE40	ENSG00000234616.8	chr8_142662469_T_TG_b38	Adipose_Subcutaneous
BHLHE40	ENSG00000234616.8	chr8_142639416_A_AGATGGGTGGATGGACGGACAGGGG_b38	Esophagus_Muscularis
BHLHE40	ENSG00000234616.8	chr8_142659969_A_G_b38	Muscle_Skeletal
BHLHE40	ENSG00000236397.3	chr2_113602455_G_A_b38	Adipose_Subcutaneous
BHLHE40	ENSG00000236397.3	chr2_113581261_A_G_b38	Nerve_Tibial
BHLHE40	ENSG00000236882.7	chr5_95835687_A_C_b38	Muscle_Skeletal
BHLHE40	ENSG00000236882.7	chr5_95850963_G_A_b38	cross
BHLHE40	ENSG00000237651.6	chr2_61145372_A_G_b38	Esophagus_Muscularis
BHLHE40	ENSG00000237651.6	chr2_61144566_G_A_b38	cross
BHLHE40	ENSG00000245648.1	chr12_10385181_G_T_b38	Adipose_Subcutaneous
BHLHE40	ENSG00000245648.1	chr12_10361956_T_G_b38	cross
BHLHE40	ENSG00000255513.1	chr16_1961081_T_C_b38	Artery_Tibial
BHLHE40	ENSG00000255513.1	chr16_1961081_T_C_b38	Muscle_Skeletal
BHLHE40	ENSG00000255513.1	chr16_1959944_C_A_b38	Thyroid
BHLHE40	ENSG00000262500.1	chr17_46291264_C_T_b38	Esophagus_Muscularis
BHLHE40	ENSG00000262500.1	chr17_45584012_C_T_b38	Thyroid
BHLHE40	ENSG00000267594.5	chr19_15779707_A_C_b38	Adipose_Subcutaneous
BHLHE40	ENSG00000267594.5	chr19_15747714_T_C_b38	Esophagus_Muscularis
BHLHE40	ENSG00000267594.5	chr19_15779707_A_C_b38	Muscle_Skeletal
BHLHE40	ENSG00000267594.5	chr19_15779707_A_C_b38	Nerve_Tibial
BHLHE40	ENSG00000267594.5	chr19_15779961_T_G_b38	Thyroid
BHLHE40	ENSG00000279656.1	chr14_23025068_A_G_b38	Skin_Sun_Exposed_Lower_leg
BHLHE40	ENSG00000279656.1	chr14_23025068_A_G_b38	Thyroid
BHLHE40	ENSG00000279933.1	chr22_44211464_A_T_b38	Esophagus_Muscularis
BHLHE40	ENSG00000279933.1	chr22_44211464_A_T_b38	Nerve_Tibial
CBFB	ENSG00000008283.15	chr17_63437960_T_C_b38	Brain_Nucleus_accumbens_basal_ganglia
CBFB	ENSG00000008283.15	chr17_62953479_A_G_b38	cross
CBFB	ENSG00000015676.17	chr7_44368996_A_C_b38	Muscle_Skeletal
CBFB	ENSG00000015676.17	chr7_44435092_CTTT_C_b38	cross
CBFB	ENSG00000037474.14	chr5_6604420_AC_A_b38	Esophagus_Muscularis
CBFB	ENSG00000037474.14	chr5_6626448_T_C_b38	Nerve_Tibial
CBFB	ENSG00000048544.5	chr6_42196663_C_T_b38	Muscle_Skeletal
CBFB	ENSG00000048544.5	chr6_42199722_GACTCCAGCCCCAGCTTCTGAGCT_G_b38	cross
CBFB	ENSG00000049283.17	chr17_50527697_C_G_b38	Muscle_Skeletal
CBFB	ENSG00000049283.17	chr17_50684519_T_C_b38	cross
CBFB	ENSG00000069696.6	chr11_569591_A_G_b38	Muscle_Skeletal
CBFB	ENSG00000069696.6	chr11_569591_A_G_b38	cross
CBFB	ENSG00000075223.13	chr7_80838871_C_T_b38	Brain_Nucleus_accumbens_basal_ganglia
CBFB	ENSG00000075223.13	chr7_81065614_A_G_b38	cross
CBFB	ENSG00000084072.16	chr1_39738752_A_T_b38	Artery_Tibial
CBFB	ENSG00000084072.16	chr1_39750562_A_G_b38	Esophagus_Muscularis
CBFB	ENSG00000084072.16	chr1_39750562_A_G_b38	Thyroid
CBFB	ENSG00000088854.12	chr20_3313535_G_A_b38	Brain_Nucleus_accumbens_basal_ganglia
CBFB	ENSG00000088854.12	chr20_3423473_TG_T_b38	cross
CBFB	ENSG00000089486.16	chr16_4486620_T_C_b38	Brain_Cortex
CBFB	ENSG00000089486.16	chr16_4638476_T_A_b38	cross
CBFB	ENSG00000101307.15	chr20_1914984_T_C_b38	Brain_Cortex
CBFB	ENSG00000101307.15	chr20_1914984_T_C_b38	Brain_Nucleus_accumbens_basal_ganglia
CBFB	ENSG00000101307.15	chr20_1914646_A_G_b38	Muscle_Skeletal
CBFB	ENSG00000101639.18	chr18_13096437_T_C_b38	Adipose_Subcutaneous
CBFB	ENSG00000101639.18	chr18_12991394_T_C_b38	Esophagus_Muscularis
CBFB	ENSG00000101639.18	chr18_12998930_G_T_b38	Nerve_Tibial
CBFB	ENSG00000107738.19	chr10_71761821_G_A_b38	Muscle_Skeletal
CBFB	ENSG00000107738.19	chr10_71851351_A_G_b38	cross
CBFB	ENSG00000111788.10	chr12_9281464_T_C_b38	Muscle_Skeletal
CBFB	ENSG00000111788.10	chr12_9283692_C_G_b38	cross
CBFB	ENSG00000112619.7	chr6_42704669_T_C_b38	Thyroid
CBFB	ENSG00000112619.7	chr6_42747585_C_T_b38	cross
CBFB	ENSG00000115257.15	chr19_1494454_T_C_b38	Muscle_Skeletal
CBFB	ENSG00000115257.15	chr19_1255720_A_G_b38	cross
CBFB	ENSG00000116205.12	chr1_54047650_A_G_b38	Muscle_Skeletal
CBFB	ENSG00000116205.12	chr1_54041327_G_A_b38	cross
CBFB	ENSG00000116791.13	chr1_74715661_T_C_b38	Artery_Tibial
CBFB	ENSG00000116791.13	chr1_74740499_GC_G_b38	cross
CBFB	ENSG00000120675.5	chr13_43023844_G_A_b38	Brain_Cerebellum
CBFB	ENSG00000120675.5	chr13_43023796_C_G_b38	Muscle_Skeletal
CBFB	ENSG00000120675.5	chr13_43023859_G_T_b38	Skin_Sun_Exposed_Lower_leg
CBFB	ENSG00000121766.15	chr1_31319477_A_G_b38	Muscle_Skeletal
CBFB	ENSG00000121766.15	chr1_31208767_A_C_b38	cross
CBFB	ENSG00000122870.11	chr10_58619020_G_GT_b38	Muscle_Skeletal
CBFB	ENSG00000122870.11	chr10_58631822_C_T_b38	Nerve_Tibial
CBFB	ENSG00000122870.11	chr10_58512085_C_CA_b38	cross
CBFB	ENSG00000123268.8	chr12_50638034_C_G_b38	Esophagus_Muscularis
CBFB	ENSG00000123268.8	chr12_50782490_C_T_b38	cross
CBFB	ENSG00000124164.15	chr20_58451825_G_A_b38	Muscle_Skeletal
CBFB	ENSG00000124164.15	chr20_58451825_G_A_b38	cross
CBFB	ENSG00000124380.10	chr2_69828104_T_C_b38	Muscle_Skeletal
CBFB	ENSG00000124380.10	chr2_69948195_T_C_b38	cross
CBFB	ENSG00000127364.3	chr7_141840748_T_C_b38	Brain_Cortex
CBFB	ENSG00000127364.3	chr7_141747568_G_A_b38	Esophagus_Muscularis
CBFB	ENSG00000128891.15	chr15_40587087_A_G_b38	Muscle_Skeletal
CBFB	ENSG00000128891.15	chr15_40594423_T_C_b38	Thyroid
CBFB	ENSG00000129055.12	chr3_134486603_ACCTT_A_b38	Muscle_Skeletal
CBFB	ENSG00000129055.12	chr3_134492604_A_G_b38	cross
CBFB	ENSG00000133028.10	chr17_10683861_C_T_b38	Muscle_Skeletal
CBFB	ENSG00000133028.10	chr17_10757264_C_T_b38	cross
CBFB	ENSG00000134014.16	chr8_28088498_G_A_b38	Muscle_Skeletal
CBFB	ENSG00000134014.16	chr8_28202069_G_T_b38	cross
CBFB	ENSG00000135926.14	chr2_218286495_A_C_b38	Muscle_Skeletal
CBFB	ENSG00000135926.14	chr2_218209248_G_GT_b38	cross
CBFB	ENSG00000136238.17	chr7_6400806_A_G_b38	Esophagus_Muscularis
CBFB	ENSG00000136238.17	chr7_6400806_A_G_b38	cross
CBFB	ENSG00000136824.18	chr9_104094352_C_T_b38	Esophagus_Muscularis
CBFB	ENSG00000136824.18	chr9_104090837_GAACT_G_b38	cross
CBFB	ENSG00000137804.12	chr15_41151726_A_G_b38	Muscle_Skeletal
CBFB	ENSG00000137804.12	chr15_41454078_G_A_b38	cross
CBFB	ENSG00000137806.8	chr15_41403231_AC_A_b38	Esophagus_Muscularis
CBFB	ENSG00000137806.8	chr15_41427508_A_G_b38	Muscle_Skeletal
CBFB	ENSG00000138119.16	chr10_93434145_T_C_b38	Muscle_Skeletal
CBFB	ENSG00000138119.16	chr10_93337104_A_G_b38	cross
CBFB	ENSG00000138772.12	chr4_78590946_T_G_b38	Muscle_Skeletal
CBFB	ENSG00000138772.12	chr4_79091535_G_T_b38	cross
CBFB	ENSG00000139899.10	chr14_24429149_C_A_b38	Adipose_Subcutaneous
CBFB	ENSG00000139899.10	chr14_24431003_C_G_b38	Nerve_Tibial
CBFB	ENSG00000139899.10	chr14_25062169_C_T_b38	cross
CBFB	ENSG00000142185.16	chr21_44370355_C_T_b38	Brain_Nucleus_accumbens_basal_ganglia
CBFB	ENSG00000142185.16	chr21_44360772_G_A_b38	Muscle_Skeletal
CBFB	ENSG00000142185.16	chr21_44344236_C_G_b38	cross
CBFB	ENSG00000142583.17	chr1_9038683_G_A_b38	Muscle_Skeletal
CBFB	ENSG00000142583.17	chr1_9099655_G_GGCCAGTGCAGATCTGCAAGTCAC_b38	cross
CBFB	ENSG00000142864.14	chr1_67373379_T_G_b38	Muscle_Skeletal
CBFB	ENSG00000142864.14	chr1_67383220_A_G_b38	cross
CBFB	ENSG00000144712.11	chr3_12798558_C_T_b38	Muscle_Skeletal
CBFB	ENSG00000144712.11	chr3_12999638_G_A_b38	cross
CBFB	ENSG00000149089.12	chr11_34915273_C_A_b38	Esophagus_Muscularis
CBFB	ENSG00000149089.12	chr11_34930611_T_C_b38	cross
CBFB	ENSG00000149557.12	chr11_125428975_A_G_b38	Muscle_Skeletal
CBFB	ENSG00000149557.12	chr11_125286790_T_C_b38	cross
CBFB	ENSG00000149743.13	chr11_64227830_C_G_b38	Muscle_Skeletal
CBFB	ENSG00000149743.13	chr11_64292449_G_A_b38	cross
CBFB	ENSG00000151458.11	chr4_124666406_G_T_b38	Esophagus_Muscularis
CBFB	ENSG00000151458.11	chr4_124879383_A_C_b38	cross
CBFB	ENSG00000151806.13	chr4_44674270_C_T_b38	Muscle_Skeletal
CBFB	ENSG00000151806.13	chr4_44677543_G_C_b38	cross
CBFB	ENSG00000153902.13	chr19_35139458_A_G_b38	Muscle_Skeletal
CBFB	ENSG00000153902.13	chr19_35046305_C_T_b38	cross
CBFB	ENSG00000155093.17	chr7_158462620_G_C_b38	Brain_Nucleus_accumbens_basal_ganglia
CBFB	ENSG00000155093.17	chr7_158556716_C_T_b38	cross
CBFB	ENSG00000161638.10	chr12_54411590_T_C_b38	Muscle_Skeletal
CBFB	ENSG00000161638.10	chr12_54424169_CTTAT_C_b38	cross
CBFB	ENSG00000162139.9	chr11_74991074_T_C_b38	Muscle_Skeletal
CBFB	ENSG00000162139.9	chr11_74746011_A_G_b38	cross
CBFB	ENSG00000162430.16	chr1_25796488_G_A_b38	Muscle_Skeletal
CBFB	ENSG00000162430.16	chr1_26012565_G_T_b38	cross
CBFB	ENSG00000162600.11	chr1_58546313_C_T_b38	Muscle_Skeletal
CBFB	ENSG00000162600.11	chr1_58480373_C_T_b38	cross
CBFB	ENSG00000164669.12	chr7_65303633_C_T_b38	Artery_Tibial
CBFB	ENSG00000164669.12	chr7_65240065_T_C_b38	Esophagus_Muscularis
CBFB	ENSG00000164669.12	chr7_65269583_G_C_b38	cross
CBFB	ENSG00000164841.4	chr8_108747945_T_C_b38	Muscle_Skeletal
CBFB	ENSG00000164841.4	chr8_108912081_C_A_b38	cross
CBFB	ENSG00000165271.16	chr9_33449954_C_T_b38	Brain_Cortex
CBFB	ENSG00000165271.16	chr9_33234666_C_T_b38	cross
CBFB	ENSG00000167136.6	chr9_128810624_A_G_b38	Muscle_Skeletal
CBFB	ENSG00000167136.6	chr9_128810624_A_G_b38	cross
CBFB	ENSG00000167191.11	chr16_19967482_G_A_b38	Brain_Nucleus_accumbens_basal_ganglia
CBFB	ENSG00000167191.11	chr16_19831625_G_A_b38	cross
CBFB	ENSG00000167553.15	chr12_49129003_C_A_b38	Brain_Nucleus_accumbens_basal_ganglia
CBFB	ENSG00000167553.15	chr12_49243210_A_C_b38	cross
CBFB	ENSG00000168028.13	chr3_39413889_ATGG_A_b38	Skin_Sun_Exposed_Lower_leg
CBFB	ENSG00000168028.13	chr3_39384266_C_T_b38	cross
CBFB	ENSG00000168329.13	chr3_39387585_G_C_b38	Muscle_Skeletal
CBFB	ENSG00000168329.13	chr3_39408979_A_G_b38	cross
CBFB	ENSG00000168411.13	chr16_74663061_C_T_b38	Muscle_Skeletal
CBFB	ENSG00000168411.13	chr16_74167845_C_T_b38	cross
CBFB	ENSG00000168653.10	chr1_39021472_G_T_b38	Muscle_Skeletal
CBFB	ENSG00000168653.10	chr1_38999467_A_C_b38	cross
CBFB	ENSG00000169598.15	chr1_3879458_T_G_b38	Muscle_Skeletal
CBFB	ENSG00000169598.15	chr1_3911884_G_A_b38	cross
CBFB	ENSG00000170632.13	chr7_103105353_A_G_b38	Muscle_Skeletal
CBFB	ENSG00000170632.13	chr7_103142809_A_G_b38	cross
CBFB	ENSG00000173295.7	chr8_8256619_A_T_b38	Brain_Cortex
CBFB	ENSG00000173295.7	chr8_8444284_G_A_b38	Muscle_Skeletal
CBFB	ENSG00000175899.14	chr12_9078282_A_AC_b38	Muscle_Skeletal
CBFB	ENSG00000175899.14	chr12_9169885_A_C_b38	cross
CBFB	ENSG00000177084.16	chr12_132650320_C_T_b38	Brain_Nucleus_accumbens_basal_ganglia
CBFB	ENSG00000177084.16	chr12_132615660_T_C_b38	cross
CBFB	ENSG00000177697.17	chr11_838634_C_G_b38	Brain_Nucleus_accumbens_basal_ganglia
CBFB	ENSG00000177697.17	chr11_833200_GC_G_b38	Muscle_Skeletal
CBFB	ENSG00000182093.14	chr21_39384749_G_A_b38	Brain_Nucleus_accumbens_basal_ganglia
CBFB	ENSG00000182093.14	chr21_39376772_CTA_C_b38	cross
CBFB	ENSG00000185163.9	chr12_132154371_C_T_b38	Muscle_Skeletal
CBFB	ENSG00000185163.9	chr12_131934988_C_T_b38	cross
CBFB	ENSG00000185684.12	chr12_132084948_G_T_b38	Brain_Nucleus_accumbens_basal_ganglia
CBFB	ENSG00000185684.12	chr12_132675970_T_C_b38	cross
CBFB	ENSG00000197008.9	chr7_64794413_G_T_b38	Brain_Nucleus_accumbens_basal_ganglia
CBFB	ENSG00000197008.9	chr7_64878673_C_T_b38	cross
CBFB	ENSG00000197083.11	chr5_150860514_C_T_b38	Lung
CBFB	ENSG00000197083.11	chr5_150923301_A_C_b38	cross
CBFB	ENSG00000198015.12	chr12_93466840_A_C_b38	Lung
CBFB	ENSG00000198015.12	chr12_93440603_C_T_b38	Muscle_Skeletal
CBFB	ENSG00000198015.12	chr12_93444695_T_C_b38	cross
CBFB	ENSG00000198231.12	chr17_63827368_G_A_b38	Muscle_Skeletal
CBFB	ENSG00000198231.12	chr17_63621363_A_G_b38	cross
CBFB	ENSG00000204650.14	chr17_46188976_T_C_b38	Brain_Nucleus_accumbens_basal_ganglia
CBFB	ENSG00000204650.14	chr17_45587956_C_T_b38	Esophagus_Muscularis
CBFB	ENSG00000204650.14	chr17_46284683_T_TA_b38	Pituitary
CBFB	ENSG00000204650.14	chr17_45871976_G_A_b38	cross
CBFB	ENSG00000214078.12	chr20_35703244_A_C_b38	Muscle_Skeletal
CBFB	ENSG00000214078.12	chr20_35755082_G_A_b38	cross
CBFB	ENSG00000223745.7	chr1_93366137_A_C_b38	Esophagus_Muscularis
CBFB	ENSG00000223745.7	chr1_93355031_A_G_b38	Thyroid
CBFB	ENSG00000224557.7	chr6_33118267_C_T_b38	Brain_Nucleus_accumbens_basal_ganglia
CBFB	ENSG00000224557.7	chr6_33151142_C_G_b38	cross
CBFB	ENSG00000225434.2	chr9_72305384_T_TCACACTA_b38	Muscle_Skeletal
CBFB	ENSG00000225434.2	chr9_72316455_T_A_b38	cross
CBFB	ENSG00000226232.8	chr16_70099324_G_A_b38	Esophagus_Muscularis
CBFB	ENSG00000226232.8	chr16_70099324_G_A_b38	cross
CBFB	ENSG00000226742.3	chr18_79988525_A_C_b38	Muscle_Skeletal
CBFB	ENSG00000226742.3	chr18_79789530_C_G_b38	cross
CBFB	ENSG00000226886.1	chr2_132104542_A_C_b38	Nerve_Tibial
CBFB	ENSG00000226886.1	chr2_132150133_T_C_b38	cross
CBFB	ENSG00000230658.1	chr7_23106493_C_T_b38	Muscle_Skeletal
CBFB	ENSG00000230658.1	chr7_23098855_C_T_b38	cross
CBFB	ENSG00000237515.8	chr16_12918030_A_G_b38	Nerve_Tibial
CBFB	ENSG00000237515.8	chr16_13038656_C_T_b38	cross
CBFB	ENSG00000241945.7	chr21_44074302_G_A_b38	Muscle_Skeletal
CBFB	ENSG00000241945.7	chr21_44057219_G_A_b38	cross
CBFB	ENSG00000242110.7	chr5_34008101_CCGGCGCCACGCCCCCAGCCG_C_b38	Brain_Cortex
CBFB	ENSG00000242110.7	chr5_34008101_CCGGCGCCACGCCCCCAGCCG_C_b38	Esophagus_Muscularis
CBFB	ENSG00000242498.7	chr15_89912147_C_G_b38	Muscle_Skeletal
CBFB	ENSG00000242498.7	chr15_89792682_A_G_b38	cross
CBFB	ENSG00000248275.1	chr5_181261472_T_C_b38	Esophagus_Muscularis
CBFB	ENSG00000248275.1	chr5_181284209_T_A_b38	Lung
CBFB	ENSG00000248275.1	chr5_181242370_A_G_b38	cross
CBFB	ENSG00000254614.2	chr11_65181084_A_G_b38	Esophagus_Muscularis
CBFB	ENSG00000254614.2	chr11_65187410_TC_T_b38	Muscle_Skeletal
CBFB	ENSG00000254682.1	chr11_71427664_T_C_b38	Muscle_Skeletal
CBFB	ENSG00000254682.1	chr11_71427664_T_C_b38	cross
CBFB	ENSG00000254685.6	chr1_74196897_G_C_b38	Muscle_Skeletal
CBFB	ENSG00000254685.6	chr1_74176072_C_G_b38	cross
CBFB	ENSG00000255717.6	chr11_62855545_C_A_b38	Muscle_Skeletal
CBFB	ENSG00000255717.6	chr11_62841857_C_T_b38	cross
CBFB	ENSG00000256537.4	chr12_11198000_A_C_b38	Muscle_Skeletal
CBFB	ENSG00000256537.4	chr12_10901821_G_GA_b38	cross
CBFB	ENSG00000258289.8	chr14_64928663_C_G_b38	Adipose_Subcutaneous
CBFB	ENSG00000258289.8	chr14_64928663_C_G_b38	Artery_Tibial
CBFB	ENSG00000258289.8	chr14_64912429_T_C_b38	Brain_Cortex
CBFB	ENSG00000258289.8	chr14_64912429_T_C_b38	Thyroid
CBFB	ENSG00000260565.6	chr16_2659660_T_C_b38	Brain_Cortex
CBFB	ENSG00000260565.6	chr16_2680220_C_T_b38	cross
CBFB	ENSG00000260953.1	chr16_29269733_G_C_b38	Brain_Nucleus_accumbens_basal_ganglia
CBFB	ENSG00000260953.1	chr16_29261521_T_C_b38	cross
CBFB	ENSG00000261377.5	chr15_28832823_T_C_b38	Brain_Cortex
CBFB	ENSG00000261377.5	chr15_28738956_A_G_b38	cross
CBFB	ENSG00000262879.5	chr17_47066041_TTCTA_T_b38	Muscle_Skeletal
CBFB	ENSG00000262879.5	chr17_46977670_C_T_b38	cross
CBFB	ENSG00000264070.1	chr17_46112433_T_C_b38	Brain_Cerebellum
CBFB	ENSG00000264070.1	chr17_46194029_G_T_b38	Brain_Cortex
CBFB	ENSG00000264070.1	chr17_45592859_A_G_b38	Esophagus_Muscularis
CBFB	ENSG00000264070.1	chr17_45584012_C_T_b38	Thyroid
CBFB	ENSG00000271605.5	chr17_64449110_T_G_b38	Muscle_Skeletal
CBFB	ENSG00000271605.5	chr17_64428361_C_T_b38	cross
CBFB	ENSG00000272864.1	chr1_74753382_C_G_b38	Artery_Tibial
CBFB	ENSG00000272864.1	chr1_74783017_G_A_b38	cross
CBFB	ENSG00000275232.1	chr12_131485300_G_C_b38	Muscle_Skeletal
CBFB	ENSG00000275232.1	chr12_131446082_CA_C_b38	cross
CBFB	ENSG00000276791.1	chr16_2786270_C_G_b38	Muscle_Skeletal
CBFB	ENSG00000276791.1	chr16_1860014_C_G_b38	cross
CBFB	ENSG00000280255.1	chr7_26399032_C_G_b38	Brain_Nucleus_accumbens_basal_ganglia
CBFB	ENSG00000280255.1	chr7_26397809_C_T_b38	cross
CBFB	ENSG00000283050.1	chr4_119454682_A_G_b38	Muscle_Skeletal
CBFB	ENSG00000283050.1	chr4_119403460_C_A_b38	Thyroid
CEBPA	ENSG00000014164.6	chr8_143554779_T_C_b38	Adipose_Subcutaneous
CEBPA	ENSG00000014164.6	chr8_143519129_A_G_b38	Skin_Sun_Exposed_Lower_leg
CEBPA	ENSG00000018236.14	chr12_40698008_T_G_b38	Skin_Sun_Exposed_Lower_leg
CEBPA	ENSG00000018236.14	chr12_40738270_C_G_b38	cross
CEBPA	ENSG00000037474.14	chr5_6613714_T_C_b38	Lung
CEBPA	ENSG00000037474.14	chr5_6613714_T_C_b38	Skin_Sun_Exposed_Lower_leg
CEBPA	ENSG00000037474.14	chr5_6604420_AC_A_b38	Spleen
CEBPA	ENSG00000037474.14	chr5_6611870_C_A_b38	Thyroid
CEBPA	ENSG00000071894.16	chr8_144397883_C_T_b38	Lung
CEBPA	ENSG00000071894.16	chr8_144397883_C_T_b38	Skin_Sun_Exposed_Lower_leg
CEBPA	ENSG00000072110.13	chr14_68936997_A_G_b38	Skin_Sun_Exposed_Lower_leg
CEBPA	ENSG00000072110.13	chr14_68936978_T_C_b38	cross
CEBPA	ENSG00000078053.16	chr7_38541867_T_G_b38	Artery_Tibial
CEBPA	ENSG00000078053.16	chr7_38492135_A_G_b38	cross
CEBPA	ENSG00000085491.15	chr1_108197860_G_A_b38	Adipose_Subcutaneous
CEBPA	ENSG00000085491.15	chr1_108197860_G_A_b38	Lung
CEBPA	ENSG00000085514.15	chr7_100345960_A_T_b38	Lung
CEBPA	ENSG00000085514.15	chr7_100419221_C_G_b38	Pituitary
CEBPA	ENSG00000085514.15	chr7_100377643_A_G_b38	Thyroid
CEBPA	ENSG00000089250.18	chr12_117343586_C_T_b38	Skin_Sun_Exposed_Lower_leg
CEBPA	ENSG00000089250.18	chr12_117343586_C_T_b38	cross
CEBPA	ENSG00000095261.13	chr9_120843433_CGAAGGCGTGAGTAATA_C_b38	Adipose_Subcutaneous
CEBPA	ENSG00000095261.13	chr9_120843433_CGAAGGCGTGAGTAATA_C_b38	Skin_Sun_Exposed_Lower_leg
CEBPA	ENSG00000100296.13	chr22_29594424_C_T_b38	Lung
CEBPA	ENSG00000100296.13	chr22_29511861_G_T_b38	Skin_Sun_Exposed_Lower_leg
CEBPA	ENSG00000100376.11	chr22_45335658_C_T_b38	Adipose_Subcutaneous
CEBPA	ENSG00000100376.11	chr22_45335169_A_G_b38	Lung
CEBPA	ENSG00000106780.8	chr9_120718588_G_T_b38	Adipose_Subcutaneous
CEBPA	ENSG00000106780.8	chr9_120843433_CGAAGGCGTGAGTAATA_C_b38	cross
CEBPA	ENSG00000108852.14	chr17_43906120_G_T_b38	Skin_Sun_Exposed_Lower_leg
CEBPA	ENSG00000108852.14	chr17_43906468_C_G_b38	cross
CEBPA	ENSG00000112139.14	chr6_37639029_G_A_b38	Skin_Sun_Exposed_Lower_leg
CEBPA	ENSG00000112139.14	chr6_37639029_G_A_b38	cross
CEBPA	ENSG00000116176.6	chr16_1202441_T_C_b38	Skin_Sun_Exposed_Lower_leg
CEBPA	ENSG00000116176.6	chr16_1223025_C_T_b38	cross
CEBPA	ENSG00000118849.9	chr3_158731978_A_G_b38	Skin_Sun_Exposed_Lower_leg
CEBPA	ENSG00000118849.9	chr3_158735653_C_T_b38	cross
CEBPA	ENSG00000120451.10	chr11_130904642_TAAG_T_b38	Skin_Sun_Exposed_Lower_leg
CEBPA	ENSG00000120451.10	chr11_130913870_T_C_b38	Thyroid
CEBPA	ENSG00000124299.13	chr19_33509112_C_T_b38	Adipose_Subcutaneous
CEBPA	ENSG00000124299.13	chr19_33510360_AGG_A_b38	cross
CEBPA	ENSG00000125945.14	chr1_23371627_C_G_b38	Adipose_Subcutaneous
CEBPA	ENSG00000125945.14	chr1_23382496_T_C_b38	Skin_Sun_Exposed_Lower_leg
CEBPA	ENSG00000128699.13	chr2_189640971_C_T_b38	Skin_Sun_Exposed_Lower_leg
CEBPA	ENSG00000128699.13	chr2_189739054_C_T_b38	cross
CEBPA	ENSG00000130720.12	chr9_130917097_T_TAAAAC_b38	Skin_Sun_Exposed_Lower_leg
CEBPA	ENSG00000130720.12	chr9_130910794_T_C_b38	cross
CEBPA	ENSG00000136875.12	chr9_113274286_A_G_b38	Lung
CEBPA	ENSG00000136875.12	chr9_113284500_T_A_b38	Thyroid
CEBPA	ENSG00000140067.6	chr14_93915261_G_T_b38	Lung
CEBPA	ENSG00000140067.6	chr14_94659322_C_T_b38	cross
CEBPA	ENSG00000140575.12	chr15_90349996_A_C_b38	Artery_Tibial
CEBPA	ENSG00000140575.12	chr15_90465945_A_G_b38	Lung
CEBPA	ENSG00000141258.12	chr17_2346610_C_T_b38	Skin_Sun_Exposed_Lower_leg
CEBPA	ENSG00000141258.12	chr17_2346610_C_T_b38	cross
CEBPA	ENSG00000143028.8	chr1_109466549_C_T_b38	Adipose_Subcutaneous
CEBPA	ENSG00000143028.8	chr1_109466549_C_T_b38	Lung
CEBPA	ENSG00000143452.15	chr1_150666096_T_G_b38	Skin_Sun_Exposed_Lower_leg
CEBPA	ENSG00000143452.15	chr1_150684535_T_G_b38	cross
CEBPA	ENSG00000144744.16	chr3_69079592_A_G_b38	Skin_Sun_Exposed_Lower_leg
CEBPA	ENSG00000144744.16	chr3_69079592_A_G_b38	cross
CEBPA	ENSG00000146833.15	chr7_99895133_A_G_b38	Lung
CEBPA	ENSG00000146833.15	chr7_99913749_A_G_b38	Skin_Sun_Exposed_Lower_leg
CEBPA	ENSG00000149089.12	chr11_34940725_A_T_b38	Lung
CEBPA	ENSG00000149089.12	chr11_34882124_C_T_b38	cross
CEBPA	ENSG00000153707.16	chr9_10613049_C_T_b38	Skin_Sun_Exposed_Lower_leg
CEBPA	ENSG00000153707.16	chr9_10613049_C_T_b38	cross
CEBPA	ENSG00000155380.11	chr1_112999179_G_A_b38	Adipose_Subcutaneous
CEBPA	ENSG00000155380.11	chr1_112999172_T_TA_b38	Skin_Sun_Exposed_Lower_leg
CEBPA	ENSG00000158483.15	chr11_71812424_G_A_b38	Adipose_Subcutaneous
CEBPA	ENSG00000158483.15	chr11_71787516_G_C_b38	Skin_Sun_Exposed_Lower_leg
CEBPA	ENSG00000158623.14	chr7_130542548_C_A_b38	Lung
CEBPA	ENSG00000158623.14	chr7_130538323_G_T_b38	Skin_Sun_Exposed_Lower_leg
CEBPA	ENSG00000159267.14	chr21_36990531_C_G_b38	Skin_Sun_Exposed_Lower_leg
CEBPA	ENSG00000159267.14	chr21_36989681_T_G_b38	cross
CEBPA	ENSG00000165501.16	chr14_49599625_A_AGCAGGTC_b38	Adipose_Subcutaneous
CEBPA	ENSG00000165501.16	chr14_49596614_A_G_b38	cross
CEBPA	ENSG00000170509.11	chr4_87305420_C_T_b38	Skin_Sun_Exposed_Lower_leg
CEBPA	ENSG00000170509.11	chr4_87299394_C_T_b38	cross
CEBPA	ENSG00000171246.5	chr17_80545719_T_C_b38	Skin_Sun_Exposed_Lower_leg
CEBPA	ENSG00000171246.5	chr17_80700370_TA_T_b38	cross
CEBPA	ENSG00000172731.13	chr10_70378398_T_C_b38	Lung
CEBPA	ENSG00000172731.13	chr10_70410132_C_G_b38	cross
CEBPA	ENSG00000174652.17	chr19_9406861_C_G_b38	Adipose_Subcutaneous
CEBPA	ENSG00000174652.17	chr19_9406861_C_G_b38	Lung
CEBPA	ENSG00000174808.11	chr4_74794551_T_C_b38	Skin_Sun_Exposed_Lower_leg
CEBPA	ENSG00000174808.11	chr4_74794551_T_C_b38	cross
CEBPA	ENSG00000175170.14	chr20_25861767_C_G_b38	Skin_Sun_Exposed_Lower_leg
CEBPA	ENSG00000175170.14	chr20_25849705_A_G_b38	cross
CEBPA	ENSG00000178381.11	chr7_1161121_C_T_b38	Adipose_Subcutaneous
CEBPA	ENSG00000178381.11	chr7_1166814_CA_C_b38	Thyroid
CEBPA	ENSG00000180628.14	chr10_91145145_C_T_b38	Skin_Sun_Exposed_Lower_leg
CEBPA	ENSG00000180628.14	chr10_91145145_C_T_b38	cross
CEBPA	ENSG00000182247.9	chr3_23108817_C_A_b38	Skin_Sun_Exposed_Lower_leg
CEBPA	ENSG00000182247.9	chr3_23108817_C_A_b38	cross
CEBPA	ENSG00000183172.8	chr22_42119633_G_C_b38	Adipose_Subcutaneous
CEBPA	ENSG00000183172.8	chr22_42080750_A_C_b38	Artery_Tibial
CEBPA	ENSG00000183463.5	chr13_27988764_G_A_b38	Adipose_Subcutaneous
CEBPA	ENSG00000183463.5	chr13_27988764_G_A_b38	cross
CEBPA	ENSG00000184949.15	chr22_38754538_G_T_b38	Skin_Sun_Exposed_Lower_leg
CEBPA	ENSG00000184949.15	chr22_38658492_A_G_b38	cross
CEBPA	ENSG00000185989.10	chr13_113980377_G_A_b38	Adipose_Subcutaneous
CEBPA	ENSG00000185989.10	chr13_113928967_A_G_b38	cross
CEBPA	ENSG00000186470.13	chr6_26416559_C_G_b38	Adipose_Subcutaneous
CEBPA	ENSG00000186470.13	chr6_26353872_G_T_b38	Lung
CEBPA	ENSG00000186470.13	chr6_26416559_C_G_b38	Spleen
CEBPA	ENSG00000186951.16	chr22_46143764_G_A_b38	Skin_Sun_Exposed_Lower_leg
CEBPA	ENSG00000186951.16	chr22_46160713_T_A_b38	cross
CEBPA	ENSG00000188921.13	chr9_21030908_G_C_b38	Skin_Sun_Exposed_Lower_leg
CEBPA	ENSG00000188921.13	chr9_20903288_G_A_b38	cross
CEBPA	ENSG00000189350.12	chr2_28898634_T_A_b38	Adipose_Subcutaneous
CEBPA	ENSG00000189350.12	chr2_28898634_T_A_b38	Lung
CEBPA	ENSG00000196295.11	chr7_30595045_C_G_b38	Lung
CEBPA	ENSG00000196295.11	chr7_30546110_AC_A_b38	Skin_Sun_Exposed_Lower_leg
CEBPA	ENSG00000196557.12	chr16_1202441_T_C_b38	Skin_Sun_Exposed_Lower_leg
CEBPA	ENSG00000196557.12	chr16_1199668_C_G_b38	cross
CEBPA	ENSG00000196756.11	chr20_38433940_C_T_b38	Lung
CEBPA	ENSG00000196756.11	chr20_38430801_G_T_b38	Muscle_Skeletal
CEBPA	ENSG00000198162.12	chr1_117371687_G_A_b38	Adipose_Subcutaneous
CEBPA	ENSG00000198162.12	chr1_117483916_C_A_b38	Skin_Sun_Exposed_Lower_leg
CEBPA	ENSG00000198468.7	chr1_212870799_C_T_b38	Lung
CEBPA	ENSG00000198468.7	chr1_212870799_C_T_b38	cross
CEBPA	ENSG00000203875.10	chr6_85678170_G_T_b38	Lung
CEBPA	ENSG00000203875.10	chr6_85536991_C_A_b38	Skin_Sun_Exposed_Lower_leg
CEBPA	ENSG00000203875.10	chr6_85678170_G_T_b38	Spleen
CEBPA	ENSG00000204650.14	chr17_46227374_A_T_b38	Lung
CEBPA	ENSG00000204650.14	chr17_46253848_T_C_b38	Skin_Sun_Exposed_Lower_leg
CEBPA	ENSG00000205683.11	chr14_72812712_T_C_b38	Artery_Tibial
CEBPA	ENSG00000205683.11	chr14_72895231_G_C_b38	Skin_Sun_Exposed_Lower_leg
CEBPA	ENSG00000214425.7	chr17_46271227_A_G_b38	Adipose_Subcutaneous
CEBPA	ENSG00000214425.7	chr17_46142465_T_A_b38	Artery_Tibial
CEBPA	ENSG00000214425.7	chr17_46259228_G_A_b38	Lung
CEBPA	ENSG00000214425.7	chr17_45855824_GTTTTTA_G_b38	Skin_Sun_Exposed_Lower_leg
CEBPA	ENSG00000214941.7	chr17_15967294_TCTCA_T_b38	Lung
CEBPA	ENSG00000214941.7	chr17_16011758_A_G_b38	Muscle_Skeletal
CEBPA	ENSG00000221947.7	chr8_70682670_CT_C_b38	Lung
CEBPA	ENSG00000221947.7	chr8_71004895_T_C_b38	cross
CEBPA	ENSG00000226251.5	chr1_212262205_TA_T_b38	Adipose_Subcutaneous
CEBPA	ENSG00000226251.5	chr1_212262205_TA_T_b38	Lung
CEBPA	ENSG00000226742.3	chr18_79970825_A_G_b38	Muscle_Skeletal
CEBPA	ENSG00000226742.3	chr18_79988859_G_C_b38	Skin_Sun_Exposed_Lower_leg
CEBPA	ENSG00000232628.5	chr1_224212025_C_T_b38	Skin_Sun_Exposed_Lower_leg
CEBPA	ENSG00000232628.5	chr1_224191339_G_A_b38	cross
CEBPA	ENSG00000232938.2	chr17_83195692_G_A_b38	Skin_Sun_Exposed_Lower_leg
CEBPA	ENSG00000232938.2	chr17_83180160_A_C_b38	cross
CEBPA	ENSG00000234465.10	chr19_43532265_G_C_b38	Skin_Sun_Exposed_Lower_leg
CEBPA	ENSG00000234465.10	chr19_43568728_G_C_b38	cross
CEBPA	ENSG00000234616.8	chr8_142645450_T_C_b38	Adipose_Subcutaneous
CEBPA	ENSG00000234616.8	chr8_142659969_A_G_b38	Lung
CEBPA	ENSG00000235310.1	chr9_64878559_G_C_b38	Adipose_Subcutaneous
CEBPA	ENSG00000235310.1	chr9_64878559_G_C_b38	cross
CEBPA	ENSG00000235832.2	chr9_64878559_G_C_b38	Adipose_Subcutaneous
CEBPA	ENSG00000235832.2	chr9_64878559_G_C_b38	cross
CEBPA	ENSG00000253958.1	chr8_8710467_C_G_b38	Skin_Sun_Exposed_Lower_leg
CEBPA	ENSG00000253958.1	chr8_8719583_T_C_b38	cross
CEBPA	ENSG00000258343.1	chr12_95811383_T_C_b38	Lung
CEBPA	ENSG00000258343.1	chr12_95811383_T_C_b38	Skin_Sun_Exposed_Lower_leg
CEBPA	ENSG00000262881.1	chr17_46267622_C_G_b38	Liver
CEBPA	ENSG00000262881.1	chr17_45825175_A_G_b38	cross
CEBPA	ENSG00000263345.1	chr17_2344713_CAT_C_b38	Skin_Sun_Exposed_Lower_leg
CEBPA	ENSG00000263345.1	chr17_2344688_T_C_b38	cross
CEBPA	ENSG00000266588.1	chr17_39058397_C_A_b38	Skin_Sun_Exposed_Lower_leg
CEBPA	ENSG00000266588.1	chr17_39035891_G_A_b38	cross
CEBPA	ENSG00000267151.5	chr17_43391878_G_A_b38	Skin_Sun_Exposed_Lower_leg
CEBPA	ENSG00000267151.5	chr17_43361585_C_CCGCCCCAGACG_b38	cross
CEBPA	ENSG00000267594.5	chr19_15779707_A_C_b38	Adipose_Subcutaneous
CEBPA	ENSG00000267594.5	chr19_15779707_A_C_b38	Lung
CEBPA	ENSG00000267594.5	chr19_15779707_A_C_b38	Skin_Sun_Exposed_Lower_leg
CEBPA	ENSG00000274253.4	chr15_22754046_G_T_b38	Lung
CEBPA	ENSG00000274253.4	chr15_22776002_G_T_b38	cross
CEBPA	ENSG00000277149.4	chr7_72735860_A_ACT_b38	Adipose_Subcutaneous
CEBPA	ENSG00000277149.4	chr7_72799456_T_C_b38	Liver
CEBPA	ENSG00000277149.4	chr7_72772505_C_A_b38	Lung
CEBPA	ENSG00000277149.4	chr7_72735860_A_ACT_b38	Spleen
CEBPA	ENSG00000280022.1	chr17_45587956_C_T_b38	Artery_Tibial
CEBPA	ENSG00000280022.1	chr17_45584012_C_T_b38	Lung
CEBPB	ENSG00000014164.6	chr8_143547232_T_A_b38	Adipose_Subcutaneous
CEBPB	ENSG00000014164.6	chr8_143547232_T_A_b38	Nerve_Tibial
CEBPB	ENSG00000033800.13	chr15_67943760_C_T_b38	Nerve_Tibial
CEBPB	ENSG00000033800.13	chr15_68042076_T_G_b38	cross
CEBPB	ENSG00000065060.16	chr6_34776237_A_G_b38	Nerve_Tibial
CEBPB	ENSG00000065060.16	chr6_34695710_A_T_b38	cross
CEBPB	ENSG00000066427.21	chr14_92112142_A_C_b38	Thyroid
CEBPB	ENSG00000066427.21	chr14_91948036_T_C_b38	cross
CEBPB	ENSG00000084072.16	chr1_39738752_A_T_b38	Adipose_Subcutaneous
CEBPB	ENSG00000084072.16	chr1_39738752_A_T_b38	Artery_Tibial
CEBPB	ENSG00000084072.16	chr1_39738752_A_T_b38	Skin_Sun_Exposed_Lower_leg
CEBPB	ENSG00000088280.18	chr1_23484995_T_C_b38	Nerve_Tibial
CEBPB	ENSG00000088280.18	chr1_22660138_G_A_b38	cross
CEBPB	ENSG00000099937.10	chr22_20799302_C_T_b38	Nerve_Tibial
CEBPB	ENSG00000099937.10	chr22_20685517_C_T_b38	cross
CEBPB	ENSG00000100156.10	chr22_38062962_G_C_b38	Nerve_Tibial
CEBPB	ENSG00000100156.10	chr22_38052758_G_A_b38	cross
CEBPB	ENSG00000100714.15	chr14_64388323_T_C_b38	Nerve_Tibial
CEBPB	ENSG00000100714.15	chr14_64409617_GACCAAAGAGGAA_G_b38	cross
CEBPB	ENSG00000103415.11	chr16_4523228_G_A_b38	Muscle_Skeletal
CEBPB	ENSG00000103415.11	chr16_4376563_T_G_b38	cross
CEBPB	ENSG00000103852.12	chr15_99243760_C_A_b38	Pituitary
CEBPB	ENSG00000103852.12	chr15_99341015_C_G_b38	cross
CEBPB	ENSG00000111328.6	chr12_123233142_AGC_A_b38	Nerve_Tibial
CEBPB	ENSG00000111328.6	chr12_123340792_A_G_b38	cross
CEBPB	ENSG00000111788.10	chr12_9281464_T_C_b38	Muscle_Skeletal
CEBPB	ENSG00000111788.10	chr12_9281464_T_C_b38	Nerve_Tibial
CEBPB	ENSG00000114166.7	chr3_20070877_T_C_b38	Nerve_Tibial
CEBPB	ENSG00000114166.7	chr3_20075547_T_G_b38	Thyroid
CEBPB	ENSG00000114166.7	chr3_20012320_T_C_b38	cross
CEBPB	ENSG00000115310.17	chr2_55016549_A_C_b38	Thyroid
CEBPB	ENSG00000115310.17	chr2_55048192_G_A_b38	cross
CEBPB	ENSG00000116213.15	chr1_3623460_T_G_b38	Muscle_Skeletal
CEBPB	ENSG00000116213.15	chr1_3619599_GGCACTTCCCGCCCCCGTCACCCCTGCCGCCAT_G_b38	cross
CEBPB	ENSG00000119906.11	chr10_100930365_G_A_b38	Muscle_Skeletal
CEBPB	ENSG00000119906.11	chr10_100889008_A_G_b38	cross
CEBPB	ENSG00000121440.14	chr3_73516795_ACAGGACACGGAGTC_A_b38	Artery_Tibial
CEBPB	ENSG00000121440.14	chr3_73516795_ACAGGACACGGAGTC_A_b38	Esophagus_Muscularis
CEBPB	ENSG00000122778.9	chr7_139045615_T_C_b38	Nerve_Tibial
CEBPB	ENSG00000122778.9	chr7_139000822_C_T_b38	cross
CEBPB	ENSG00000122870.11	chr10_58631822_C_T_b38	Artery_Tibial
CEBPB	ENSG00000122870.11	chr10_58619020_G_GT_b38	Muscle_Skeletal
CEBPB	ENSG00000122870.11	chr10_58619020_G_GT_b38	Nerve_Tibial
CEBPB	ENSG00000124207.16	chr20_49182127_T_C_b38	Nerve_Tibial
CEBPB	ENSG00000124207.16	chr20_49048130_C_T_b38	cross
CEBPB	ENSG00000125485.17	chr9_132632895_C_G_b38	Nerve_Tibial
CEBPB	ENSG00000125485.17	chr9_132647539_A_G_b38	cross
CEBPB	ENSG00000127530.2	chr19_14822145_A_G_b38	Nerve_Tibial
CEBPB	ENSG00000127530.2	chr19_14809579_G_A_b38	cross
CEBPB	ENSG00000129055.12	chr3_134640105_C_T_b38	Muscle_Skeletal
CEBPB	ENSG00000129055.12	chr3_134600613_C_T_b38	cross
CEBPB	ENSG00000130300.8	chr19_17357574_A_G_b38	Adipose_Subcutaneous
CEBPB	ENSG00000130300.8	chr19_17357574_A_G_b38	Nerve_Tibial
CEBPB	ENSG00000130300.8	chr19_17340560_G_T_b38	cross
CEBPB	ENSG00000130304.16	chr19_17477583_A_G_b38	Nerve_Tibial
CEBPB	ENSG00000130304.16	chr19_17496933_A_G_b38	cross
CEBPB	ENSG00000130414.11	chr2_239961530_G_C_b38	Muscle_Skeletal
CEBPB	ENSG00000130414.11	chr2_240022777_C_A_b38	cross
CEBPB	ENSG00000135655.15	chr12_62237245_C_G_b38	Nerve_Tibial
CEBPB	ENSG00000135655.15	chr12_62237245_C_G_b38	cross
CEBPB	ENSG00000135926.14	chr2_218286495_A_C_b38	Esophagus_Muscularis
CEBPB	ENSG00000135926.14	chr2_218322644_T_C_b38	Muscle_Skeletal
CEBPB	ENSG00000135926.14	chr2_218325733_G_A_b38	cross
CEBPB	ENSG00000136824.18	chr9_104227372_G_A_b38	Muscle_Skeletal
CEBPB	ENSG00000136824.18	chr9_104090837_GAACT_G_b38	cross
CEBPB	ENSG00000138119.16	chr10_93434620_A_G_b38	Adipose_Subcutaneous
CEBPB	ENSG00000138119.16	chr10_92707158_C_T_b38	cross
CEBPB	ENSG00000138964.16	chr22_44211464_A_T_b38	Nerve_Tibial
CEBPB	ENSG00000138964.16	chr22_44167222_C_T_b38	cross
CEBPB	ENSG00000139899.10	chr14_24429574_C_G_b38	Adipose_Subcutaneous
CEBPB	ENSG00000139899.10	chr14_24432043_A_C_b38	cross
CEBPB	ENSG00000140386.12	chr15_76773047_C_T_b38	Artery_Tibial
CEBPB	ENSG00000140386.12	chr15_76899676_G_C_b38	cross
CEBPB	ENSG00000141564.13	chr17_80742322_G_A_b38	Muscle_Skeletal
CEBPB	ENSG00000141564.13	chr17_80662542_T_TG_b38	cross
CEBPB	ENSG00000142606.15	chr1_2597921_G_A_b38	Artery_Tibial
CEBPB	ENSG00000142606.15	chr1_2581777_C_T_b38	cross
CEBPB	ENSG00000142856.16	chr1_63523233_G_A_b38	Nerve_Tibial
CEBPB	ENSG00000142856.16	chr1_63523233_G_A_b38	Thyroid
CEBPB	ENSG00000143457.10	chr1_150635295_C_CTCTTGGGAA_b38	Nerve_Tibial
CEBPB	ENSG00000143457.10	chr1_150663097_G_C_b38	Skin_Sun_Exposed_Lower_leg
CEBPB	ENSG00000146085.7	chr6_49472901_A_T_b38	Artery_Tibial
CEBPB	ENSG00000146085.7	chr6_49410479_T_G_b38	Nerve_Tibial
CEBPB	ENSG00000146733.13	chr7_55741112_A_G_b38	Muscle_Skeletal
CEBPB	ENSG00000146733.13	chr7_55741112_A_G_b38	cross
CEBPB	ENSG00000147813.15	chr8_143599607_G_T_b38	Nerve_Tibial
CEBPB	ENSG00000147813.15	chr8_143532229_G_GATCA_b38	cross
CEBPB	ENSG00000147852.15	chr9_2394420_T_C_b38	Artery_Tibial
CEBPB	ENSG00000147852.15	chr9_2622278_G_A_b38	cross
CEBPB	ENSG00000155508.13	chr5_154835292_A_G_b38	Muscle_Skeletal
CEBPB	ENSG00000155508.13	chr5_154835292_A_G_b38	Nerve_Tibial
CEBPB	ENSG00000156042.17	chr10_73177012_C_T_b38	Nerve_Tibial
CEBPB	ENSG00000156042.17	chr10_73250252_T_C_b38	cross
CEBPB	ENSG00000156113.22	chr10_77552356_C_T_b38	Nerve_Tibial
CEBPB	ENSG00000156113.22	chr10_77510994_C_T_b38	cross
CEBPB	ENSG00000162368.13	chr1_47352652_C_T_b38	Artery_Tibial
CEBPB	ENSG00000162368.13	chr1_47327919_G_A_b38	Nerve_Tibial
CEBPB	ENSG00000162368.13	chr1_47291246_A_G_b38	cross
CEBPB	ENSG00000164346.9	chr5_74765419_T_C_b38	Nerve_Tibial
CEBPB	ENSG00000164346.9	chr5_74715991_T_G_b38	cross
CEBPB	ENSG00000165899.10	chr12_80031984_G_A_b38	Skin_Sun_Exposed_Lower_leg
CEBPB	ENSG00000165899.10	chr12_80031984_G_A_b38	cross
CEBPB	ENSG00000166263.13	chr17_54969776_G_A_b38	Nerve_Tibial
CEBPB	ENSG00000166263.13	chr17_54961422_G_A_b38	cross
CEBPB	ENSG00000166435.15	chr11_74948888_G_A_b38	Artery_Tibial
CEBPB	ENSG00000166435.15	chr11_74842789_C_T_b38	Muscle_Skeletal
CEBPB	ENSG00000166435.15	chr11_74948888_G_A_b38	Thyroid
CEBPB	ENSG00000166435.15	chr11_74948888_G_A_b38	cross
CEBPB	ENSG00000166682.10	chr11_113722610_G_GC_b38	Nerve_Tibial
CEBPB	ENSG00000166682.10	chr11_113617655_G_C_b38	cross
CEBPB	ENSG00000166927.12	chr11_60376707_G_A_b38	Muscle_Skeletal
CEBPB	ENSG00000166927.12	chr11_60376707_G_A_b38	Nerve_Tibial
CEBPB	ENSG00000166928.10	chr11_60389634_T_G_b38	Muscle_Skeletal
CEBPB	ENSG00000166928.10	chr11_60376707_G_A_b38	Nerve_Tibial
CEBPB	ENSG00000167323.11	chr11_3956342_G_A_b38	Nerve_Tibial
CEBPB	ENSG00000167323.11	chr11_3855844_C_T_b38	cross
CEBPB	ENSG00000170074.19	chr5_177715557_G_T_b38	Nerve_Tibial
CEBPB	ENSG00000170074.19	chr5_177715557_G_T_b38	cross
CEBPB	ENSG00000170248.13	chr3_33840642_G_T_b38	Muscle_Skeletal
CEBPB	ENSG00000170248.13	chr3_33840642_G_T_b38	cross
CEBPB	ENSG00000170271.10	chr5_154835292_A_G_b38	Nerve_Tibial
CEBPB	ENSG00000170271.10	chr5_154842997_C_G_b38	cross
CEBPB	ENSG00000170903.10	chr11_106022767_C_T_b38	Muscle_Skeletal
CEBPB	ENSG00000170903.10	chr11_106134158_C_T_b38	cross
CEBPB	ENSG00000171860.4	chr12_8058041_A_G_b38	Nerve_Tibial
CEBPB	ENSG00000171860.4	chr12_8058041_A_G_b38	cross
CEBPB	ENSG00000172548.14	chr5_157463889_C_G_b38	Muscle_Skeletal
CEBPB	ENSG00000172548.14	chr5_157345836_C_A_b38	cross
CEBPB	ENSG00000176623.11	chr8_86397428_C_CTA_b38	Nerve_Tibial
CEBPB	ENSG00000176623.11	chr8_86542815_A_G_b38	cross
CEBPB	ENSG00000181240.13	chr19_6436180_C_T_b38	Nerve_Tibial
CEBPB	ENSG00000181240.13	chr19_6442831_G_T_b38	cross
CEBPB	ENSG00000185561.9	chr17_1714314_T_C_b38	Muscle_Skeletal
CEBPB	ENSG00000185561.9	chr17_1331608_T_C_b38	cross
CEBPB	ENSG00000186230.6	chr19_57391030_C_G_b38	Skin_Sun_Exposed_Lower_leg
CEBPB	ENSG00000186230.6	chr19_57441145_A_C_b38	cross
CEBPB	ENSG00000186470.13	chr6_26379308_GC_G_b38	Adipose_Subcutaneous
CEBPB	ENSG00000186470.13	chr6_26416559_C_G_b38	Artery_Tibial
CEBPB	ENSG00000186470.13	chr6_26372599_C_T_b38	cross
CEBPB	ENSG00000188659.9	chr15_82214266_T_C_b38	Adipose_Subcutaneous
CEBPB	ENSG00000188659.9	chr15_82210187_A_G_b38	cross
CEBPB	ENSG00000196756.11	chr20_38420312_A_G_b38	Muscle_Skeletal
CEBPB	ENSG00000196756.11	chr20_38433940_C_T_b38	cross
CEBPB	ENSG00000198015.12	chr12_93440603_C_T_b38	Muscle_Skeletal
CEBPB	ENSG00000198015.12	chr12_93467697_T_G_b38	Nerve_Tibial
CEBPB	ENSG00000198015.12	chr12_93467697_T_G_b38	cross
CEBPB	ENSG00000198231.12	chr17_63843137_T_C_b38	Muscle_Skeletal
CEBPB	ENSG00000198231.12	chr17_63885524_A_G_b38	cross
CEBPB	ENSG00000204650.14	chr17_46026250_C_T_b38	Artery_Tibial
CEBPB	ENSG00000204650.14	chr17_46107038_G_A_b38	Nerve_Tibial
CEBPB	ENSG00000204650.14	chr17_46208832_G_A_b38	cross
CEBPB	ENSG00000204792.2	chr2_74958729_G_T_b38	Adipose_Subcutaneous
CEBPB	ENSG00000204792.2	chr2_74958729_G_T_b38	Lung
CEBPB	ENSG00000204792.2	chr2_74958729_G_T_b38	Pituitary
CEBPB	ENSG00000204792.2	chr2_74958729_G_T_b38	Skin_Sun_Exposed_Lower_leg
CEBPB	ENSG00000206120.11	chr3_168812671_A_G_b38	Pituitary
CEBPB	ENSG00000206120.11	chr3_168806312_G_A_b38	cross
CEBPB	ENSG00000214078.12	chr20_35774404_A_T_b38	Nerve_Tibial
CEBPB	ENSG00000214078.12	chr20_35774404_A_T_b38	cross
CEBPB	ENSG00000214174.8	chr17_64988889_CAG_C_b38	Skin_Sun_Exposed_Lower_leg
CEBPB	ENSG00000214174.8	chr17_64996173_A_G_b38	cross
CEBPB	ENSG00000214425.7	chr17_46261637_G_T_b38	Adipose_Subcutaneous
CEBPB	ENSG00000214425.7	chr17_46261637_G_T_b38	Artery_Tibial
CEBPB	ENSG00000214425.7	chr17_46284683_T_TA_b38	Lung
CEBPB	ENSG00000214425.7	chr17_46261637_G_T_b38	Nerve_Tibial
CEBPB	ENSG00000214425.7	chr17_46259228_G_A_b38	Pituitary
CEBPB	ENSG00000214425.7	chr17_46261637_G_T_b38	Thyroid
CEBPB	ENSG00000214435.7	chr10_102869254_T_C_b38	Artery_Tibial
CEBPB	ENSG00000214435.7	chr10_102869254_T_C_b38	cross
CEBPB	ENSG00000220267.1	chr6_88443758_C_T_b38	Adipose_Subcutaneous
CEBPB	ENSG00000220267.1	chr6_88367424_C_T_b38	cross
CEBPB	ENSG00000226742.3	chr18_79963434_C_T_b38	Muscle_Skeletal
CEBPB	ENSG00000226742.3	chr18_80022684_A_G_b38	cross
CEBPB	ENSG00000236397.3	chr2_113581261_A_G_b38	Nerve_Tibial
CEBPB	ENSG00000236397.3	chr2_113656510_C_T_b38	cross
CEBPB	ENSG00000247572.7	chr5_81286280_C_T_b38	Artery_Tibial
CEBPB	ENSG00000247572.7	chr5_81239904_T_C_b38	cross
CEBPB	ENSG00000250312.6	chr4_114191_C_T_b38	Skin_Sun_Exposed_Lower_leg
CEBPB	ENSG00000250312.6	chr4_157810_G_C_b38	cross
CEBPB	ENSG00000254614.2	chr11_65187410_TC_T_b38	Muscle_Skeletal
CEBPB	ENSG00000254614.2	chr11_65134531_C_A_b38	cross
CEBPB	ENSG00000254859.1	chr8_143554779_T_C_b38	Adipose_Subcutaneous
CEBPB	ENSG00000254859.1	chr8_143547232_T_A_b38	Nerve_Tibial
CEBPB	ENSG00000254859.1	chr8_143551558_A_G_b38	cross
CEBPB	ENSG00000256806.5	chr17_6654705_C_A_b38	Pituitary
CEBPB	ENSG00000256806.5	chr17_6656963_G_A_b38	cross
CEBPB	ENSG00000259673.5	chr15_67513227_T_G_b38	Pituitary
CEBPB	ENSG00000259673.5	chr15_67612060_T_TATC_b38	cross
CEBPB	ENSG00000261996.1	chr17_6654886_C_T_b38	Pituitary
CEBPB	ENSG00000261996.1	chr17_6569963_G_A_b38	cross
CEBPB	ENSG00000262539.1	chr17_45777862_G_T_b38	Muscle_Skeletal
CEBPB	ENSG00000262539.1	chr17_45587956_C_T_b38	Skin_Sun_Exposed_Lower_leg
CEBPB	ENSG00000262539.1	chr17_46059704_A_G_b38	Thyroid
CEBPB	ENSG00000262539.1	chr17_46284683_T_TA_b38	cross
CEBPB	ENSG00000263503.1	chr17_45949182_T_C_b38	Brain_Nucleus_accumbens_basal_ganglia
CEBPB	ENSG00000263503.1	chr17_45587956_C_T_b38	Skin_Sun_Exposed_Lower_leg
CEBPB	ENSG00000267594.5	chr19_15779990_A_G_b38	Adipose_Subcutaneous
CEBPB	ENSG00000267594.5	chr19_15779707_A_C_b38	Artery_Tibial
CEBPB	ENSG00000267594.5	chr19_15779990_A_G_b38	Muscle_Skeletal
CEBPB	ENSG00000267594.5	chr19_15747714_T_C_b38	Nerve_Tibial
CEBPB	ENSG00000283050.1	chr4_119403391_TCTC_T_b38	Muscle_Skeletal
CEBPB	ENSG00000283050.1	chr4_119298084_T_A_b38	cross
CEBPG	ENSG00000035115.21	chr2_264604_CG_C_b38	Artery_Tibial
CEBPG	ENSG00000035115.21	chr2_281178_C_G_b38	Skin_Sun_Exposed_Lower_leg
CEBPG	ENSG00000037474.14	chr5_6626448_T_C_b38	Adipose_Subcutaneous
CEBPG	ENSG00000037474.14	chr5_6604420_AC_A_b38	Nerve_Tibial
CEBPG	ENSG00000037474.14	chr5_6610150_G_A_b38	Thyroid
CEBPG	ENSG00000084072.16	chr1_39738752_A_T_b38	Artery_Tibial
CEBPG	ENSG00000084072.16	chr1_39738752_A_T_b38	Esophagus_Muscularis
CEBPG	ENSG00000101639.18	chr18_13005474_T_C_b38	Adipose_Subcutaneous
CEBPG	ENSG00000101639.18	chr18_13096437_T_C_b38	Esophagus_Muscularis
CEBPG	ENSG00000101639.18	chr18_13096437_T_C_b38	Thyroid
CEBPG	ENSG00000113621.14	chr5_134916178_T_C_b38	Lung
CEBPG	ENSG00000113621.14	chr5_134916178_T_C_b38	Nerve_Tibial
CEBPG	ENSG00000128833.12	chr15_52251790_A_G_b38	Skin_Sun_Exposed_Lower_leg
CEBPG	ENSG00000128833.12	chr15_52293218_G_T_b38	cross
CEBPG	ENSG00000136875.12	chr9_113293860_C_G_b38	Esophagus_Muscularis
CEBPG	ENSG00000136875.12	chr9_113293860_C_G_b38	Thyroid
CEBPG	ENSG00000138750.14	chr4_76146582_GTAAA_G_b38	Esophagus_Muscularis
CEBPG	ENSG00000138750.14	chr4_76153863_A_G_b38	Nerve_Tibial
CEBPG	ENSG00000138750.14	chr4_76109007_G_A_b38	Thyroid
CEBPG	ENSG00000158483.15	chr11_71775106_C_T_b38	Adipose_Subcutaneous
CEBPG	ENSG00000158483.15	chr11_71787516_G_C_b38	Skin_Sun_Exposed_Lower_leg
CEBPG	ENSG00000166435.15	chr11_75002963_C_T_b38	Adipose_Subcutaneous
CEBPG	ENSG00000166435.15	chr11_74842789_C_T_b38	Esophagus_Muscularis
CEBPG	ENSG00000166435.15	chr11_74842789_C_T_b38	Skin_Sun_Exposed_Lower_leg
CEBPG	ENSG00000166435.15	chr11_74739390_G_T_b38	Thyroid
CEBPG	ENSG00000204650.14	chr17_46259228_G_A_b38	Nerve_Tibial
CEBPG	ENSG00000204650.14	chr17_46208832_G_A_b38	Skin_Sun_Exposed_Lower_leg
CEBPG	ENSG00000214425.7	chr17_46271227_A_G_b38	Adipose_Subcutaneous
[truncated: 21,107 more rows]

## Sheet: Sheet2
S2 Table. Dual Evidence TF-eQTLs
tf
gene
variant	Top variant for gene from TF-eQTL analysis
corr	TF-eQTL analysis
