# Supplementary material for: Transcription factor regulation of eQTL activity across individuals and tissues
Source: PLoS Genet. 2022 Jan 31;18(1):e1009719. doi: 10.1371/journal.pgen.1009719 (PMC8830792; doi:10.1371/journal.pgen.1009719)
Supplement: S3 Table — Overlap of dual evidence TF-eQTL genes with gene-by-environment interacting genes from Findley et al., 2021. (XLSX) [file pgen.1009719.s022.xlsx]

## Sheet: S3 Table. GxE Overlap
gene	GxE_Treatment	GxE_SNP	tf	dataset	top_TFeQTL_variant
ENSG00000006715.15	Aldosterone	rs12701661_GM18912	SP1	Esophagus_Muscularis	chr7_38747643_C_T_b38
ENSG00000006715.15	Aldosterone	rs12701661_GM18912	SP1	cross	chr7_38718136_G_A_b38
ENSG00000007541.16	Copper	rs73483579_GM18520	CTCF	cross	chr16_600788_G_A_b38
ENSG00000007541.16	Copper	rs73483579_GM18520	CTCF	Skin_Sun_Exposed_Lower_leg	chr16_616517_T_G_b38
ENSG00000007541.16	Selenium	rs1045277_GM18858	CTCF	cross	chr16_600788_G_A_b38
ENSG00000007541.16	Selenium	rs1045277_GM18858	CTCF	Skin_Sun_Exposed_Lower_leg	chr16_616517_T_G_b38
ENSG00000008283.15	Insulin	rs73327747_GM18520	BACH1	Brain_Nucleus_accumbens_basal_ganglia	chr17_63437960_T_C_b38
ENSG00000008283.15	Insulin	rs73327747_GM18520	BACH1	cross	chr17_63126987_A_G_b38
ENSG00000008283.15	Insulin	rs73327747_GM18520	CBFB	Brain_Nucleus_accumbens_basal_ganglia	chr17_63437960_T_C_b38
ENSG00000008283.15	Insulin	rs73327747_GM18520	CBFB	cross	chr17_62953479_A_G_b38
ENSG00000008283.15	Insulin	rs73327747_GM18520	CREB1	cross	chr17_63454570_G_A_b38
ENSG00000008283.15	Insulin	rs73327747_GM18520	CREB1	Brain_Nucleus_accumbens_basal_ganglia	chr17_63437960_T_C_b38
ENSG00000008283.15	Insulin	rs73327747_GM18520	E2F4	Brain_Cortex	chr17_63437960_T_C_b38
ENSG00000008283.15	Insulin	rs73327747_GM18520	E2F4	cross	chr17_63452219_A_G_b38
ENSG00000008283.15	Insulin	rs73327747_GM18520	HINFP	Brain_Nucleus_accumbens_basal_ganglia	chr17_63440644_T_C_b38
ENSG00000008283.15	Insulin	rs73327747_GM18520	HINFP	Brain_Cortex	chr17_63437960_T_C_b38
ENSG00000008283.15	Insulin	rs73327747_GM18520	IRF2	Brain_Nucleus_accumbens_basal_ganglia	chr17_63320411_C_T_b38
ENSG00000008283.15	Insulin	rs73327747_GM18520	IRF2	cross	chr17_63454570_G_A_b38
ENSG00000008283.15	Insulin	rs73327747_GM18520	IRF9	cross	chr17_63454570_G_A_b38
ENSG00000008283.15	Insulin	rs73327747_GM18520	IRF9	Brain_Nucleus_accumbens_basal_ganglia	chr17_63440644_T_C_b38
ENSG00000008283.15	Insulin	rs73327747_GM18520	NFATC1	cross	chr17_62953479_A_G_b38
ENSG00000008283.15	Insulin	rs73327747_GM18520	NFATC1	Brain_Nucleus_accumbens_basal_ganglia	chr17_63444723_G_A_b38
ENSG00000008283.15	Insulin	rs73327747_GM18520	NFE2L2	Brain_Nucleus_accumbens_basal_ganglia	chr17_63437960_T_C_b38
ENSG00000008283.15	Insulin	rs73327747_GM18520	NFE2L2	cross	chr17_63085472_ACTT_A_b38
ENSG00000008283.15	Insulin	rs73327747_GM18520	NFIA	Brain_Nucleus_accumbens_basal_ganglia	chr17_63432917_C_T_b38
ENSG00000008283.15	Insulin	rs73327747_GM18520	NFIA	Brain_Cortex	chr17_63437960_T_C_b38
ENSG00000008283.15	Insulin	rs73327747_GM18520	PBX2	cross	chr17_63126987_A_G_b38
ENSG00000008283.15	Insulin	rs73327747_GM18520	PBX2	Brain_Nucleus_accumbens_basal_ganglia	chr17_63440644_T_C_b38
ENSG00000008283.15	Insulin	rs73327747_GM18520	RBPJ	Brain_Nucleus_accumbens_basal_ganglia	chr17_63440644_T_C_b38
ENSG00000008283.15	Insulin	rs73327747_GM18520	RBPJ	cross	chr17_62953479_A_G_b38
ENSG00000008283.15	Insulin	rs73327747_GM18520	REST	Brain_Cortex	chr17_63437960_T_C_b38
ENSG00000008283.15	Insulin	rs73327747_GM18520	REST	cross	chr17_62953479_A_G_b38
ENSG00000008283.15	Insulin	rs73327747_GM18520	REST	Brain_Nucleus_accumbens_basal_ganglia	chr17_63432917_C_T_b38
ENSG00000008283.15	Insulin	rs73327747_GM18520	RXRB	Brain_Cortex	chr17_63437960_T_C_b38
ENSG00000008283.15	Insulin	rs73327747_GM18520	RXRB	cross	chr17_63126987_A_G_b38
ENSG00000008283.15	Insulin	rs73327747_GM18520	SMAD2	Brain_Cortex	chr17_63437960_T_C_b38
ENSG00000008283.15	Insulin	rs73327747_GM18520	SMAD2	Brain_Nucleus_accumbens_basal_ganglia	chr17_63440644_T_C_b38
ENSG00000008283.15	Insulin	rs73327747_GM18520	SMAD2	cross	chr17_62953479_A_G_b38
ENSG00000008283.15	Insulin	rs73327747_GM18520	SP2	cross	chr17_63126987_A_G_b38
ENSG00000008283.15	Insulin	rs73327747_GM18520	SP2	Brain_Cortex	chr17_63320411_C_T_b38
ENSG00000008283.15	Insulin	rs73327747_GM18520	STAT5A	Brain_Nucleus_accumbens_basal_ganglia	chr17_63440644_T_C_b38
ENSG00000008283.15	Insulin	rs73327747_GM18520	STAT5A	cross	chr17_63454570_G_A_b38
ENSG00000008283.15	Insulin	rs73327747_GM18520	TCF12	Brain_Nucleus_accumbens_basal_ganglia	chr17_63437960_T_C_b38
ENSG00000008283.15	Insulin	rs73327747_GM18520	TCF12	Brain_Cortex	chr17_63437960_T_C_b38
ENSG00000008283.15	Insulin	rs73327747_GM18520	TCF7	Brain_Cortex	chr17_63440644_T_C_b38
ENSG00000008283.15	Insulin	rs73327747_GM18520	TCF7	cross	chr17_63454570_G_A_b38
ENSG00000008283.15	Insulin	rs73327747_GM18520	TCF7	Brain_Nucleus_accumbens_basal_ganglia	chr17_63440644_T_C_b38
ENSG00000008283.15	Insulin	rs73327747_GM18520	THRA	Brain_Nucleus_accumbens_basal_ganglia	chr17_63440644_T_C_b38
ENSG00000008283.15	Insulin	rs73327747_GM18520	THRA	cross	chr17_62913944_C_T_b38
ENSG00000008283.15	Insulin	rs73327747_GM18520	VEZF1	cross	chr17_62944934_A_G_b38
ENSG00000008283.15	Insulin	rs73327747_GM18520	VEZF1	Brain_Nucleus_accumbens_basal_ganglia	chr17_63437960_T_C_b38
ENSG00000008283.15	Insulin	rs73327747_GM18520	ZNF324	Brain_Cortex	chr17_63437960_T_C_b38
ENSG00000008283.15	Insulin	rs73327747_GM18520	ZNF324	Brain_Nucleus_accumbens_basal_ganglia	chr17_63440644_T_C_b38
ENSG00000033867.16	Aldosterone	rs4973768_GM19209	RELA	cross	chr3_27590946_A_T_b38
ENSG00000033867.16	Aldosterone	rs4973768_GM19209	RELA	Muscle_Skeletal	chr3_27293859_A_T_b38
ENSG00000033867.16	Aldosterone	rs4973768_GM19209	STAT5A	Muscle_Skeletal	chr3_27293859_A_T_b38
ENSG00000033867.16	Aldosterone	rs4973768_GM19209	STAT5A	cross	chr3_27585068_C_T_b38
ENSG00000049449.8	Insulin	rs4876_GM18855	HLF	Brain_Nucleus_accumbens_basal_ganglia	chr11_32106549_T_TG_b38
ENSG00000049449.8	Insulin	rs4876_GM18855	HLF	Esophagus_Muscularis	chr11_32071273_T_C_b38
ENSG00000049449.8	Insulin	rs4876_GM18855	MEF2D	Brain_Nucleus_accumbens_basal_ganglia	chr11_32121459_T_C_b38
ENSG00000049449.8	Insulin	rs4876_GM18855	MEF2D	Esophagus_Muscularis	chr11_32069692_T_C_b38
ENSG00000049449.8	Insulin	rs4876_GM18855	MITF	Esophagus_Muscularis	chr11_32071273_T_C_b38
ENSG00000049449.8	Insulin	rs4876_GM18855	MITF	cross	chr11_32161296_A_AC_b38
ENSG00000053372.4	Nicotine	rs1063986_GM18505	SP1	Brain_Cortex	chr1_19249541_T_C_b38
ENSG00000053372.4	Nicotine	rs1063986_GM18505	SP1	cross	chr1_19202353_T_C_b38
ENSG00000056558.10	Copper	rs3747841_GM18505	SP3	cross	chr9_120928959_T_G_b38
ENSG00000056558.10	Copper	rs3747841_GM18505	SP3	Muscle_Skeletal	chr9_120942278_A_ATAAT_b38
ENSG00000060982.14	Caffeine	rs1471842_GM18505	AHR	cross	chr12_24921174_G_A_b38
ENSG00000060982.14	Caffeine	rs1471842_GM18505	AHR	Nerve_Tibial	chr12_24921174_G_A_b38
ENSG00000060982.14	Caffeine	rs1471842_GM18505	TCF7	Nerve_Tibial	chr12_24921174_G_A_b38
ENSG00000060982.14	Caffeine	rs1471842_GM18505	TCF7	cross	chr12_25281834_C_T_b38
ENSG00000064703.11	Triclosan	rs6660448_GM18855	ARNT	cross	chr1_111743687_T_C_b38
ENSG00000064703.11	Triclosan	rs6660448_GM18855	ARNT	Lung	chr1_111755544_G_C_b38
ENSG00000064703.11	Triclosan	rs6660448_GM18855	MAFF	Lung	chr1_111755544_G_C_b38
ENSG00000064703.11	Triclosan	rs6660448_GM18855	MAFF	cross	chr1_111769477_GT_G_b38
ENSG00000064703.11	Triclosan	rs6660448_GM18855	RELA	cross	chr1_111746679_G_A_b38
ENSG00000064703.11	Triclosan	rs6660448_GM18855	RELA	Lung	chr1_111755544_G_C_b38
ENSG00000064703.11	Triclosan	rs6660448_GM18855	STAT3	cross	chr1_111769477_GT_G_b38
ENSG00000064703.11	Triclosan	rs6660448_GM18855	STAT3	Esophagus_Muscularis	chr1_111792630_C_T_b38
ENSG00000067533.5	Dexamethasone	rs3795410_GM18912	NR2C2	cross	chr1_218300144_G_C_b38
ENSG00000067533.5	Dexamethasone	rs3795410_GM18912	NR2C2	Thyroid	chr1_218298041_T_C_b38
ENSG00000067533.5	Dexamethasone	rs3795410_GM18912	TBP	Nerve_Tibial	chr1_218285215_AG_A_b38
ENSG00000067533.5	Dexamethasone	rs3795410_GM18912	TBP	Thyroid	chr1_218298041_T_C_b38
ENSG00000072832.14	VitaminA	rs7676531_GM18520	IRF2	Lung	chr4_5887524_A_G_b38
ENSG00000072832.14	VitaminA	rs7676531_GM18520	IRF2	cross	chr4_5875745_A_AC_b38
ENSG00000072832.14	VitaminA	rs7676531_GM18520	IRF3	cross	chr4_5890454_G_A_b38
ENSG00000072832.14	VitaminA	rs7676531_GM18520	IRF3	Lung	chr4_5887524_A_G_b38
ENSG00000072832.14	VitaminA	rs7676531_GM18520	STAT3	Esophagus_Muscularis	chr4_5875924_G_A_b38
ENSG00000072832.14	VitaminA	rs7676531_GM18520	STAT3	Lung	chr4_5890454_G_A_b38
ENSG00000072832.14	VitaminA	rs7676531_GM18520	TCF7	cross	chr4_5875745_A_AC_b38
ENSG00000072832.14	VitaminA	rs7676531_GM18520	TCF7	Lung	chr4_5887524_A_G_b38
ENSG00000072832.14	VitaminA	rs7676531_GM18520	TEAD4	Lung	chr4_5890454_G_A_b38
ENSG00000072832.14	VitaminA	rs7676531_GM18520	TEAD4	Esophagus_Muscularis	chr4_5875745_A_AC_b38
ENSG00000073578.16	Copper	rs1139424_GM18520	VEZF1	cross	chr5_422637_T_C_b38
ENSG00000073578.16	Copper	rs1139424_GM18520	VEZF1	Esophagus_Muscularis	chr5_201435_A_G_b38
ENSG00000078124.11	Caffeine	rs4944134_GM18520	RXRA	Adipose_Subcutaneous	chr11_76807451_A_G_b38
ENSG00000078124.11	Caffeine	rs4944134_GM18520	RXRA	cross	chr11_76859681_A_G_b38
ENSG00000078124.11	Selenium	rs2826_GM18520	RXRA	Adipose_Subcutaneous	chr11_76807451_A_G_b38
ENSG00000078124.11	Selenium	rs2826_GM18520	RXRA	cross	chr11_76859681_A_G_b38
ENSG00000082781.11	Aldosterone	rs2291086_GM18912	BATF	cross	chr3_125215511_T_C_b38
ENSG00000082781.11	Aldosterone	rs2291086_GM18912	BATF	Artery_Tibial	chr3_124831517_C_T_b38
ENSG00000082781.11	Aldosterone	rs2291086_GM18912	TBX21	Artery_Tibial	chr3_124831517_C_T_b38
ENSG00000082781.11	Aldosterone	rs2291086_GM18912	TBX21	cross	chr3_125215501_T_C_b38
ENSG00000082781.11	Aldosterone	rs2291086_GM18912	THRA	cross	chr3_124730405_T_C_b38
ENSG00000082781.11	Aldosterone	rs2291086_GM18912	THRA	Artery_Tibial	chr3_124831517_C_T_b38
ENSG00000087448.9	Copper	rs1050287_GM18855	FOXJ2	Artery_Tibial	chr12_27807237_A_G_b38
ENSG00000087448.9	Copper	rs1050287_GM18855	FOXJ2	Esophagus_Muscularis	chr12_27748296_T_C_b38
ENSG00000087448.9	Copper	rs1050287_GM18855	HIC1	Artery_Tibial	chr12_27807252_C_T_b38
ENSG00000087448.9	Copper	rs1050287_GM18855	HIC1	Esophagus_Muscularis	chr12_27748296_T_C_b38
ENSG00000087448.9	Copper	rs1050287_GM18855	MITF	cross	chr12_28455961_A_G_b38
ENSG00000087448.9	Copper	rs1050287_GM18855	MITF	Esophagus_Muscularis	chr12_27748296_T_C_b38
ENSG00000087448.9	Copper	rs1050287_GM18855	MXI1	cross	chr12_27807252_C_T_b38
ENSG00000087448.9	Copper	rs1050287_GM18855	MXI1	Esophagus_Muscularis	chr12_27748296_T_C_b38
ENSG00000087448.9	Copper	rs1050287_GM18855	MXI1	Artery_Tibial	chr12_27807501_G_A_b38
ENSG00000087448.9	Copper	rs1050287_GM18855	YY1	Esophagus_Muscularis	chr12_27748296_T_C_b38
ENSG00000087448.9	Copper	rs1050287_GM18855	YY1	Artery_Tibial	chr12_27807237_A_G_b38
ENSG00000087448.9	Triclosan	rs74074297_GM18912	FOXJ2	Artery_Tibial	chr12_27807237_A_G_b38
ENSG00000087448.9	Triclosan	rs74074297_GM18912	FOXJ2	Esophagus_Muscularis	chr12_27748296_T_C_b38
ENSG00000087448.9	Triclosan	rs74074297_GM18912	HIC1	Artery_Tibial	chr12_27807252_C_T_b38
ENSG00000087448.9	Triclosan	rs74074297_GM18912	HIC1	Esophagus_Muscularis	chr12_27748296_T_C_b38
ENSG00000087448.9	Triclosan	rs74074297_GM18912	MITF	cross	chr12_28455961_A_G_b38
ENSG00000087448.9	Triclosan	rs74074297_GM18912	MITF	Esophagus_Muscularis	chr12_27748296_T_C_b38
ENSG00000087448.9	Triclosan	rs74074297_GM18912	MXI1	cross	chr12_27807252_C_T_b38
ENSG00000087448.9	Triclosan	rs74074297_GM18912	MXI1	Esophagus_Muscularis	chr12_27748296_T_C_b38
ENSG00000087448.9	Triclosan	rs74074297_GM18912	MXI1	Artery_Tibial	chr12_27807501_G_A_b38
ENSG00000087448.9	Triclosan	rs74074297_GM18912	YY1	Esophagus_Muscularis	chr12_27748296_T_C_b38
ENSG00000087448.9	Triclosan	rs74074297_GM18912	YY1	Artery_Tibial	chr12_27807237_A_G_b38
ENSG00000089351.14	Nicotine	rs112390034_GM18858	E2F4	Thyroid	chr19_35044385_A_G_b38
ENSG00000089351.14	Nicotine	rs112390034_GM18858	E2F4	Muscle_Skeletal	chr19_34989210_T_C_b38
ENSG00000089486.16	VitaminA	rs8129_GM18505	CBFB	cross	chr16_4638476_T_A_b38
ENSG00000089486.16	VitaminA	rs8129_GM18505	CBFB	Brain_Cortex	chr16_4486620_T_C_b38
ENSG00000089486.16	VitaminA	rs8129_GM18505	IRF2	Brain_Cortex	chr16_4545106_G_C_b38
ENSG00000089486.16	VitaminA	rs8129_GM18505	IRF2	cross	chr16_4638476_T_A_b38
ENSG00000089486.16	VitaminA	rs8129_GM18505	NFATC1	cross	chr16_4523331_C_T_b38
ENSG00000089486.16	VitaminA	rs8129_GM18505	NFATC1	Brain_Cortex	chr16_4466091_T_C_b38
ENSG00000089486.16	VitaminA	rs8129_GM18505	REST	cross	chr16_4429733_C_G_b38
ENSG00000089486.16	VitaminA	rs8129_GM18505	REST	Brain_Cortex	chr16_4486620_T_C_b38
ENSG00000089486.16	VitaminA	rs8129_GM18505	RXRA	Lung	chr16_4476291_A_G_b38
ENSG00000089486.16	VitaminA	rs8129_GM18505	RXRA	Brain_Cortex	chr16_4466091_T_C_b38
ENSG00000089486.16	VitaminA	rs8129_GM18505	TCF7	cross	chr16_4533697_T_TC_b38
ENSG00000089486.16	VitaminA	rs8129_GM18505	TCF7	Brain_Cortex	chr16_4466091_T_C_b38
ENSG00000089486.16	VitaminA	rs8129_GM18505	TFDP1	Artery_Tibial	chr16_4537788_A_G_b38
ENSG00000089486.16	VitaminA	rs8129_GM18505	TFDP1	cross	chr16_4638476_T_A_b38
ENSG00000099940.11	Selenium	rs12168260_GM19209	MITF	cross	chr22_20686253_G_A_b38
ENSG00000099940.11	Selenium	rs12168260_GM19209	MITF	Esophagus_Muscularis	chr22_20697555_AAC_A_b38
ENSG00000099940.11	Selenium	rs12168260_GM19209	ZBTB48	cross	chr22_20649737_A_T_b38
ENSG00000099940.11	Selenium	rs12168260_GM19209	ZBTB48	Esophagus_Muscularis	chr22_20693494_A_G_b38
ENSG00000099940.11	Selenium	rs12168260_GM19209	ZNF76	Skin_Sun_Exposed_Lower_leg	chr22_20688681_G_A_b38
ENSG00000099940.11	Selenium	rs12168260_GM19209	ZNF76	cross	chr22_20649737_A_T_b38
ENSG00000100058.12	Copper	rs3198642_GM18912	KLF6	Muscle_Skeletal	chr22_25450048_A_C_b38
ENSG00000100058.12	Copper	rs3198642_GM18912	KLF6	cross	chr22_25448060_CTGCGTGGCG_C_b38
ENSG00000100058.12	Copper	rs7288843_GM18912	KLF6	Muscle_Skeletal	chr22_25450048_A_C_b38
ENSG00000100058.12	Copper	rs7288843_GM18912	KLF6	cross	chr22_25448060_CTGCGTGGCG_C_b38
ENSG00000100058.12	Copper	rs3198642_GM18912	SP1	cross	chr22_25450048_A_C_b38
ENSG00000100058.12	Copper	rs3198642_GM18912	SP1	Muscle_Skeletal	chr22_25450048_A_C_b38
ENSG00000100058.12	Copper	rs7288843_GM18912	SP1	cross	chr22_25450048_A_C_b38
ENSG00000100058.12	Copper	rs7288843_GM18912	SP1	Muscle_Skeletal	chr22_25450048_A_C_b38
ENSG00000100058.12	Copper	rs3198642_GM18912	STAT5A	Muscle_Skeletal	chr22_25450048_A_C_b38
ENSG00000100058.12	Copper	rs3198642_GM18912	STAT5A	cross	chr22_25448060_CTGCGTGGCG_C_b38
ENSG00000100058.12	Copper	rs7288843_GM18912	STAT5A	Muscle_Skeletal	chr22_25450048_A_C_b38
ENSG00000100058.12	Copper	rs7288843_GM18912	STAT5A	cross	chr22_25448060_CTGCGTGGCG_C_b38
ENSG00000100058.12	Copper	rs3198642_GM18912	USF2	Esophagus_Muscularis	chr22_25448060_CTGCGTGGCG_C_b38
ENSG00000100058.12	Copper	rs3198642_GM18912	USF2	Thyroid	chr22_25478613_A_C_b38
ENSG00000100058.12	Copper	rs7288843_GM18912	USF2	Esophagus_Muscularis	chr22_25448060_CTGCGTGGCG_C_b38
ENSG00000100058.12	Copper	rs7288843_GM18912	USF2	Thyroid	chr22_25478613_A_C_b38
ENSG00000100058.12	Copper	rs3198642_GM18912	ZKSCAN1	Thyroid	chr22_25450048_A_C_b38
ENSG00000100058.12	Copper	rs3198642_GM18912	ZKSCAN1	Artery_Tibial	chr22_25450048_A_C_b38
ENSG00000100058.12	Copper	rs7288843_GM18912	ZKSCAN1	Thyroid	chr22_25450048_A_C_b38
ENSG00000100058.12	Copper	rs7288843_GM18912	ZKSCAN1	Artery_Tibial	chr22_25450048_A_C_b38
ENSG00000100058.12	Copper	rs3198642_GM18912	ZNF121	cross	chr22_25450048_A_C_b38
ENSG00000100058.12	Copper	rs3198642_GM18912	ZNF121	Artery_Tibial	chr22_25478613_A_C_b38
ENSG00000100058.12	Copper	rs3198642_GM18912	ZNF121	Esophagus_Muscularis	chr22_25478613_A_C_b38
ENSG00000100058.12	Copper	rs3198642_GM18912	ZNF121	Thyroid	chr22_25450048_A_C_b38
ENSG00000100058.12	Copper	rs7288843_GM18912	ZNF121	cross	chr22_25450048_A_C_b38
ENSG00000100058.12	Copper	rs7288843_GM18912	ZNF121	Artery_Tibial	chr22_25478613_A_C_b38
ENSG00000100058.12	Copper	rs7288843_GM18912	ZNF121	Esophagus_Muscularis	chr22_25478613_A_C_b38
ENSG00000100058.12	Copper	rs7288843_GM18912	ZNF121	Thyroid	chr22_25450048_A_C_b38
ENSG00000101019.21	Aldosterone	rs73265698_GM19209	E2F5	Artery_Tibial	chr20_35370324_C_G_b38
ENSG00000101019.21	Aldosterone	rs73265698_GM19209	E2F5	Esophagus_Muscularis	chr20_35308459_C_G_b38
ENSG00000101384.11	Dexamethasone	rs56225585_GM19209	IRF2	Lung	chr20_11232100_C_T_b38
ENSG00000101384.11	Dexamethasone	rs56225585_GM19209	IRF2	cross	chr20_10314595_G_C_b38
ENSG00000101384.11	Dexamethasone	rs56225585_GM19209	TCF7	Lung	chr20_11219360_C_T_b38
ENSG00000101384.11	Dexamethasone	rs56225585_GM19209	TCF7	cross	chr20_10314595_G_C_b38
ENSG00000102781.13	Selenium	rs17074420_GM19209	CTCF	cross	chr13_30241695_A_G_b38
ENSG00000102781.13	Selenium	rs17074420_GM19209	CTCF	Nerve_Tibial	chr13_30292702_C_CT_b38
ENSG00000103168.16	Aldosterone	rs1056612_GM18855	CTCF	Esophagus_Muscularis	chr16_84175061_G_C_b38
ENSG00000103168.16	Aldosterone	rs1056612_GM18855	CTCF	Skin_Sun_Exposed_Lower_leg	chr16_84175061_G_C_b38
ENSG00000103168.16	Aldosterone	rs1056612_GM18855	CUX1	Skin_Sun_Exposed_Lower_leg	chr16_84175061_G_C_b38
ENSG00000103168.16	Aldosterone	rs1056612_GM18855	CUX1	Esophagus_Muscularis	chr16_84175061_G_C_b38
ENSG00000103168.16	Aldosterone	rs1056612_GM18855	NFYC	Thyroid	chr16_84175061_G_C_b38
ENSG00000103168.16	Aldosterone	rs1056612_GM18855	NFYC	Lung	chr16_84175061_G_C_b38
ENSG00000103168.16	Aldosterone	rs1056612_GM18855	RXRA	Muscle_Skeletal	chr16_84175061_G_C_b38
ENSG00000103168.16	Aldosterone	rs1056612_GM18855	RXRA	Skin_Sun_Exposed_Lower_leg	chr16_84175061_G_C_b38
ENSG00000103168.16	Aldosterone	rs1056612_GM18855	SREBF2	Muscle_Skeletal	chr16_84175061_G_C_b38
ENSG00000103168.16	Aldosterone	rs1056612_GM18855	SREBF2	Skin_Sun_Exposed_Lower_leg	chr16_84175061_G_C_b38
ENSG00000103168.16	Aldosterone	rs1056612_GM18855	TFDP1	cross	chr16_84180630_T_C_b38
ENSG00000103168.16	Aldosterone	rs1056612_GM18855	TFDP1	Skin_Sun_Exposed_Lower_leg	chr16_84177143_T_C_b38
ENSG00000103168.16	Aldosterone	rs1056612_GM18855	ZNF324	Lung	chr16_84175061_G_C_b38
ENSG00000103168.16	Aldosterone	rs1056612_GM18855	ZNF324	Skin_Sun_Exposed_Lower_leg	chr16_84176566_T_G_b38
ENSG00000103168.16	Aldosterone	rs1056612_GM18855	ZNF324	Esophagus_Muscularis	chr16_84175061_G_C_b38
ENSG00000103168.16	Aldosterone	rs1056612_GM18855	ZNF384	Lung	chr16_84176566_T_G_b38
ENSG00000103168.16	Aldosterone	rs1056612_GM18855	ZNF384	Esophagus_Muscularis	chr16_84175061_G_C_b38
ENSG00000103168.16	Aldosterone	rs1056612_GM18855	ZNF76	Skin_Sun_Exposed_Lower_leg	chr16_84176566_T_G_b38
ENSG00000103168.16	Aldosterone	rs1056612_GM18855	ZNF76	Esophagus_Muscularis	chr16_84175061_G_C_b38
ENSG00000103168.16	Aldosterone	rs1056612_GM18855	ZNF76	Lung	chr16_84177143_T_C_b38
ENSG00000103199.13	Copper	rs11076845_GM18912	FOXJ2	Skin_Sun_Exposed_Lower_leg	chr16_4747793_CA_C_b38
ENSG00000103199.13	Copper	rs11076845_GM18912	FOXJ2	Muscle_Skeletal	chr16_4747793_CA_C_b38
ENSG00000103199.13	Copper	rs921863_GM19209	FOXJ2	Skin_Sun_Exposed_Lower_leg	chr16_4747793_CA_C_b38
ENSG00000103199.13	Copper	rs921863_GM19209	FOXJ2	Muscle_Skeletal	chr16_4747793_CA_C_b38
ENSG00000103199.13	Copper	rs11076845_GM18912	ZNF770	Muscle_Skeletal	chr16_4747793_CA_C_b38
ENSG00000103199.13	Copper	rs11076845_GM18912	ZNF770	Esophagus_Muscularis	chr16_4745553_C_G_b38
ENSG00000103199.13	Copper	rs921863_GM19209	ZNF770	Muscle_Skeletal	chr16_4747793_CA_C_b38
ENSG00000103199.13	Copper	rs921863_GM19209	ZNF770	Esophagus_Muscularis	chr16_4745553_C_G_b38
ENSG00000103415.11	Dexamethasone	rs25686_GM18505	BACH1	Adipose_Subcutaneous	chr16_4473207_G_A_b38
ENSG00000103415.11	Dexamethasone	rs25686_GM18505	BACH1	Muscle_Skeletal	chr16_4558098_G_T_b38
ENSG00000103415.11	Dexamethasone	rs25686_GM18505	CEBPB	cross	chr16_4376563_T_G_b38
ENSG00000103415.11	Dexamethasone	rs25686_GM18505	CEBPB	Muscle_Skeletal	chr16_4523228_G_A_b38
ENSG00000103415.11	Dexamethasone	rs25686_GM18505	E2F4	cross	chr16_4414014_T_C_b38
ENSG00000103415.11	Dexamethasone	rs25686_GM18505	E2F4	Muscle_Skeletal	chr16_4523228_G_A_b38
ENSG00000103415.11	Dexamethasone	rs25686_GM18505	EBF1	cross	chr16_4376563_T_G_b38
ENSG00000103415.11	Dexamethasone	rs25686_GM18505	EBF1	Skin_Sun_Exposed_Lower_leg	chr16_4473207_G_A_b38
ENSG00000103415.11	Dexamethasone	rs25686_GM18505	ELF1	cross	chr16_4537810_C_G_b38
ENSG00000103415.11	Dexamethasone	rs25686_GM18505	ELF1	Artery_Tibial	chr16_4474391_C_T_b38
ENSG00000103415.11	Dexamethasone	rs25686_GM18505	ELF1	Muscle_Skeletal	chr16_4506449_A_T_b38
ENSG00000103415.11	Dexamethasone	rs25686_GM18505	FOSL2	cross	chr16_4372606_G_T_b38
ENSG00000103415.11	Dexamethasone	rs25686_GM18505	FOSL2	Muscle_Skeletal	chr16_4558098_G_T_b38
ENSG00000103415.11	Dexamethasone	rs25686_GM18505	IRF1	Artery_Tibial	chr16_4532511_G_C_b38
ENSG00000103415.11	Dexamethasone	rs25686_GM18505	IRF1	cross	chr16_4527089_A_G_b38
ENSG00000103415.11	Dexamethasone	rs25686_GM18505	JUN	Adipose_Subcutaneous	chr16_4473207_G_A_b38
ENSG00000103415.11	Dexamethasone	rs25686_GM18505	JUN	Muscle_Skeletal	chr16_4481145_G_T_b38
ENSG00000103415.11	Dexamethasone	rs25686_GM18505	JUN	cross	chr16_4376563_T_G_b38
ENSG00000103415.11	Dexamethasone	rs25686_GM18505	KLF9	Artery_Tibial	chr16_4472159_C_T_b38
ENSG00000103415.11	Dexamethasone	rs25686_GM18505	KLF9	Skin_Sun_Exposed_Lower_leg	chr16_4390396_G_C_b38
ENSG00000103415.11	Dexamethasone	rs25686_GM18505	KLF9	Spleen	chr16_4390396_G_C_b38
ENSG00000103415.11	Dexamethasone	rs25686_GM18505	KLF9	Thyroid	chr16_4476757_G_A_b38
ENSG00000103415.11	Dexamethasone	rs25686_GM18505	KLF9	Muscle_Skeletal	chr16_4481145_G_T_b38
ENSG00000103415.11	Dexamethasone	rs25686_GM18505	KLF9	cross	chr16_4451654_C_T_b38
ENSG00000103415.11	Dexamethasone	rs25686_GM18505	KLF9	Lung	chr16_4474442_C_G_b38
ENSG00000103415.11	Dexamethasone	rs25686_GM18505	MEF2D	cross	chr16_4481145_G_T_b38
ENSG00000103415.11	Dexamethasone	rs25686_GM18505	MEF2D	Artery_Tibial	chr16_4532511_G_C_b38
ENSG00000103415.11	Dexamethasone	rs25686_GM18505	MXI1	Muscle_Skeletal	chr16_4523228_G_A_b38
ENSG00000103415.11	Dexamethasone	rs25686_GM18505	MXI1	Artery_Tibial	chr16_4532511_G_C_b38
ENSG00000103415.11	Dexamethasone	rs25686_GM18505	NFYC	cross	chr16_4373367_T_C_b38
ENSG00000103415.11	Dexamethasone	rs25686_GM18505	NFYC	Muscle_Skeletal	chr16_4530078_G_A_b38
ENSG00000103415.11	Dexamethasone	rs25686_GM18505	RELA	cross	chr16_4373367_T_C_b38
ENSG00000103415.11	Dexamethasone	rs25686_GM18505	RELA	Muscle_Skeletal	chr16_4506449_A_T_b38
ENSG00000103415.11	Dexamethasone	rs25686_GM18505	RELB	Artery_Tibial	chr16_4506449_A_T_b38
ENSG00000103415.11	Dexamethasone	rs25686_GM18505	RELB	cross	chr16_4527089_A_G_b38
ENSG00000103415.11	Dexamethasone	rs25686_GM18505	RUNX1	Artery_Tibial	chr16_4532511_G_C_b38
ENSG00000103415.11	Dexamethasone	rs25686_GM18505	RUNX1	Skin_Sun_Exposed_Lower_leg	chr16_4537810_C_G_b38
ENSG00000103415.11	Dexamethasone	rs25686_GM18505	RXRA	Muscle_Skeletal	chr16_4481145_G_T_b38
ENSG00000103415.11	Dexamethasone	rs25686_GM18505	RXRA	Adipose_Subcutaneous	chr16_4458605_T_C_b38
ENSG00000103415.11	Dexamethasone	rs25686_GM18505	SMAD4	cross	chr16_4373367_T_C_b38
ENSG00000103415.11	Dexamethasone	rs25686_GM18505	SMAD4	Muscle_Skeletal	chr16_4481145_G_T_b38
ENSG00000103415.11	Dexamethasone	rs25686_GM18505	SMAD4	Artery_Tibial	chr16_4481145_G_T_b38
ENSG00000103415.11	Dexamethasone	rs25686_GM18505	SP1	cross	chr16_4373367_T_C_b38
ENSG00000103415.11	Dexamethasone	rs25686_GM18505	SP1	Muscle_Skeletal	chr16_4558098_G_T_b38
ENSG00000103415.11	Dexamethasone	rs25686_GM18505	SP3	cross	chr16_4376563_T_G_b38
ENSG00000103415.11	Dexamethasone	rs25686_GM18505	SP3	Muscle_Skeletal	chr16_4523228_G_A_b38
ENSG00000103415.11	Dexamethasone	rs25686_GM18505	STAT5A	cross	chr16_4523039_A_G_b38
ENSG00000103415.11	Dexamethasone	rs25686_GM18505	STAT5A	Muscle_Skeletal	chr16_4558098_G_T_b38
ENSG00000103415.11	Dexamethasone	rs25686_GM18505	STAT5A	Adipose_Subcutaneous	chr16_4476757_G_A_b38
ENSG00000103415.11	Dexamethasone	rs25686_GM18505	TBP	Artery_Tibial	chr16_4473388_T_C_b38
ENSG00000103415.11	Dexamethasone	rs25686_GM18505	TBP	Muscle_Skeletal	chr16_4558098_G_T_b38
ENSG00000103415.11	Dexamethasone	rs25686_GM18505	VEZF1	Muscle_Skeletal	chr16_4481145_G_T_b38
ENSG00000103415.11	Dexamethasone	rs25686_GM18505	VEZF1	Artery_Tibial	chr16_4532511_G_C_b38
ENSG00000103415.11	Dexamethasone	rs25686_GM18505	VEZF1	cross	chr16_4372606_G_T_b38
ENSG00000103415.11	Dexamethasone	rs25686_GM18505	ZNF274	Artery_Tibial	chr16_4506449_A_T_b38
ENSG00000103415.11	Dexamethasone	rs25686_GM18505	ZNF274	cross	chr16_4414014_T_C_b38
ENSG00000103415.11	Dexamethasone	rs25686_GM18505	ZNF350	cross	chr16_4429733_C_G_b38
ENSG00000103415.11	Dexamethasone	rs25686_GM18505	ZNF350	Artery_Tibial	chr16_4474391_C_T_b38
ENSG00000103415.11	Dexamethasone	rs25686_GM18505	ZNF394	Nerve_Tibial	chr16_4390396_G_C_b38
ENSG00000103415.11	Dexamethasone	rs25686_GM18505	ZNF394	cross	chr16_4376563_T_G_b38
ENSG00000103415.11	Dexamethasone	rs25686_GM18505	ZNF394	Artery_Tibial	chr16_4473388_T_C_b38
ENSG00000104980.7	Aldosterone	rs497445_GM18858	E2F5	Skin_Sun_Exposed_Lower_leg	chr19_7942434_T_TG_b38
ENSG00000104980.7	Aldosterone	rs497445_GM18858	E2F5	Lung	chr19_7930200_C_G_b38
ENSG00000104980.7	Aldosterone	rs497445_GM18858	MAX	Brain_Cerebellum	chr19_7946028_C_T_b38
ENSG00000104980.7	Aldosterone	rs497445_GM18858	MAX	Lung	chr19_7932798_G_A_b38
ENSG00000104980.7	Aldosterone	rs497445_GM18858	NFYC	Spleen	chr19_7929917_C_T_b38
ENSG00000104980.7	Aldosterone	rs497445_GM18858	NFYC	Lung	chr19_7941980_T_C_b38
ENSG00000109654.14	Copper	rs9631758_GM18912	FOXJ2	cross	chr4_153268372_T_TG_b38
ENSG00000109654.14	Copper	rs9631758_GM18912	FOXJ2	Nerve_Tibial	chr4_153159024_A_C_b38
ENSG00000109775.10	Cadmium	rs77278607_GM18520	REST	cross	chr4_185707881_A_G_b38
ENSG00000109775.10	Cadmium	rs77278607_GM18520	REST	Esophagus_Muscularis	chr4_185425901_G_A_b38
ENSG00000109775.10	Cadmium	rs77278607_GM18520	TFDP1	Muscle_Skeletal	chr4_185395090_C_CT_b38
ENSG00000109775.10	Cadmium	rs77278607_GM18520	TFDP1	cross	chr4_185425901_G_A_b38
ENSG00000110080.18	Aldosterone	rs2230278_GM18505	ESRRA	Thyroid	chr11_126374057_G_A_b38
ENSG00000110080.18	Aldosterone	rs2230278_GM18505	ESRRA	cross	chr11_126373754_C_T_b38
ENSG00000110080.18	Aldosterone	rs2230278_GM18505	ETV4	Esophagus_Muscularis	chr11_126355981_C_G_b38
ENSG00000110080.18	Aldosterone	rs2230278_GM18505	ETV4	Pancreas	chr11_126367386_G_A_b38
ENSG00000110080.18	Aldosterone	rs2230278_GM18505	HIC1	Muscle_Skeletal	chr11_126374057_G_A_b38
ENSG00000110080.18	Aldosterone	rs2230278_GM18505	HIC1	Pancreas	chr11_126369390_C_G_b38
ENSG00000110080.18	Aldosterone	rs2230278_GM18505	NFATC3	Muscle_Skeletal	chr11_126374057_G_A_b38
ENSG00000110080.18	Aldosterone	rs2230278_GM18505	NFATC3	Esophagus_Muscularis	chr11_126365772_G_A_b38
ENSG00000110080.18	Aldosterone	rs2230278_GM18505	NFE2L2	cross	chr11_126392721_C_T_b38
ENSG00000110080.18	Aldosterone	rs2230278_GM18505	NFE2L2	Pancreas	chr11_126369390_C_G_b38
ENSG00000110080.18	Aldosterone	rs2230278_GM18505	NFIC	Esophagus_Muscularis	chr11_126373814_A_G_b38
ENSG00000110080.18	Aldosterone	rs2230278_GM18505	NFIC	Muscle_Skeletal	chr11_126374057_G_A_b38
ENSG00000110080.18	Aldosterone	rs2230278_GM18505	POU5F1	cross	chr11_126421055_C_T_b38
ENSG00000110080.18	Aldosterone	rs2230278_GM18505	POU5F1	Esophagus_Muscularis	chr11_126369390_C_G_b38
ENSG00000110080.18	Aldosterone	rs2230278_GM18505	STAT1	cross	chr11_126187449_A_G_b38
ENSG00000110080.18	Aldosterone	rs2230278_GM18505	STAT1	Pancreas	chr11_126374057_G_A_b38
ENSG00000110080.18	Aldosterone	rs2230278_GM18505	TBP	Esophagus_Muscularis	chr11_126355981_C_G_b38
ENSG00000110080.18	Aldosterone	rs2230278_GM18505	TBP	Muscle_Skeletal	chr11_126374057_G_A_b38
ENSG00000110080.18	Aldosterone	rs2230278_GM18505	TCF12	Esophagus_Muscularis	chr11_126365772_G_A_b38
ENSG00000110080.18	Aldosterone	rs2230278_GM18505	TCF12	Pancreas	chr11_126373814_A_G_b38
ENSG00000110080.18	Aldosterone	rs2230278_GM18505	ZBTB17	Esophagus_Muscularis	chr11_126372651_G_C_b38
ENSG00000110080.18	Aldosterone	rs2230278_GM18505	ZBTB17	Muscle_Skeletal	chr11_126374057_G_A_b38
ENSG00000110080.18	Aldosterone	rs2230278_GM18505	ZBTB6	Muscle_Skeletal	chr11_126374057_G_A_b38
ENSG00000110080.18	Aldosterone	rs2230278_GM18505	ZBTB6	Esophagus_Muscularis	chr11_126355981_C_G_b38
ENSG00000110080.18	Aldosterone	rs2230278_GM18505	ZNF770	Muscle_Skeletal	chr11_126372651_G_C_b38
ENSG00000110080.18	Aldosterone	rs2230278_GM18505	ZNF770	cross	chr11_126187449_A_G_b38
ENSG00000110315.6	Aldosterone	rs10770123_GM18505	STAT3	cross	chr11_10534714_G_C_b38
ENSG00000110315.6	Aldosterone	rs10770123_GM18505	STAT3	Esophagus_Muscularis	chr11_10550917_G_A_b38
ENSG00000110315.6	Dexamethasone	rs10770123_GM18505	STAT3	cross	chr11_10534714_G_C_b38
ENSG00000110315.6	Dexamethasone	rs10770123_GM18505	STAT3	Esophagus_Muscularis	chr11_10550917_G_A_b38
ENSG00000110315.6	Triclosan	rs10770123_GM18505	STAT3	cross	chr11_10534714_G_C_b38
ENSG00000110315.6	Triclosan	rs10770123_GM18505	STAT3	Esophagus_Muscularis	chr11_10550917_G_A_b38
ENSG00000111300.9	Dexamethasone	rs7295294_GM18858	RELB	Lung	chr12_112084542_G_A_b38
ENSG00000111300.9	Dexamethasone	rs7295294_GM18858	RELB	cross	chr12_112375611_T_C_b38
ENSG00000111450.13	Selenium	rs7301926_GM18858	BACH1	Esophagus_Muscularis	chr12_130833299_GCCA_G_b38
ENSG00000111450.13	Selenium	rs7301926_GM18858	BACH1	cross	chr12_130852376_G_A_b38
ENSG00000111450.13	Selenium	rs7301926_GM18858	E2F5	Thyroid	chr12_130810081_T_C_b38
ENSG00000111450.13	Selenium	rs7301926_GM18858	E2F5	Esophagus_Muscularis	chr12_130810081_T_C_b38
ENSG00000111450.13	Selenium	rs7301926_GM18858	ELF1	Nerve_Tibial	chr12_130815550_C_A_b38
ENSG00000111450.13	Selenium	rs7301926_GM18858	ELF1	cross	chr12_130872186_T_C_b38
ENSG00000111450.13	Selenium	rs7301926_GM18858	FOXJ2	Nerve_Tibial	chr12_130835625_T_C_b38
ENSG00000111450.13	Selenium	rs7301926_GM18858	FOXJ2	Esophagus_Muscularis	chr12_130852373_C_T_b38
ENSG00000111450.13	Selenium	rs7301926_GM18858	IRF3	Adipose_Subcutaneous	chr12_130833299_GCCA_G_b38
ENSG00000111450.13	Selenium	rs7301926_GM18858	IRF3	Esophagus_Muscularis	chr12_130833299_GCCA_G_b38
ENSG00000111450.13	Selenium	rs7301926_GM18858	IRF3	cross	chr12_130852376_G_A_b38
ENSG00000111450.13	Selenium	rs7301926_GM18858	IRF3	Lung	chr12_130813650_C_T_b38
ENSG00000111450.13	Selenium	rs7301926_GM18858	IRF3	Thyroid	chr12_130810081_T_C_b38
ENSG00000111450.13	Selenium	rs7301926_GM18858	IRF3	Nerve_Tibial	chr12_130833299_GCCA_G_b38
ENSG00000111450.13	Selenium	rs7301926_GM18858	MZF1	Thyroid	chr12_130815550_C_A_b38
ENSG00000111450.13	Selenium	rs7301926_GM18858	MZF1	Nerve_Tibial	chr12_130833299_GCCA_G_b38
ENSG00000111450.13	Selenium	rs7301926_GM18858	MZF1	Esophagus_Muscularis	chr12_130835625_T_C_b38
ENSG00000111450.13	Selenium	rs7301926_GM18858	MZF1	Adipose_Subcutaneous	chr12_130815550_C_A_b38
ENSG00000111450.13	Selenium	rs7301926_GM18858	MZF1	Lung	chr12_130813650_C_T_b38
ENSG00000111450.13	Selenium	rs7301926_GM18858	POU5F1	Esophagus_Muscularis	chr12_130833299_GCCA_G_b38
ENSG00000111450.13	Selenium	rs7301926_GM18858	POU5F1	cross	chr12_130852212_A_G_b38
ENSG00000111450.13	Selenium	rs7301926_GM18858	PRDM1	Artery_Tibial	chr12_130835625_T_C_b38
ENSG00000111450.13	Selenium	rs7301926_GM18858	PRDM1	cross	chr12_130872186_T_C_b38
ENSG00000111450.13	Selenium	rs7301926_GM18858	RFX3	Adipose_Subcutaneous	chr12_130815550_C_A_b38
ENSG00000111450.13	Selenium	rs7301926_GM18858	RFX3	Artery_Tibial	chr12_130835625_T_C_b38
ENSG00000111450.13	Selenium	rs7301926_GM18858	SP2	Nerve_Tibial	chr12_130815550_C_A_b38
ENSG00000111450.13	Selenium	rs7301926_GM18858	SP2	Thyroid	chr12_130810081_T_C_b38
ENSG00000111450.13	Selenium	rs7301926_GM18858	STAT3	Nerve_Tibial	chr12_130815550_C_A_b38
ENSG00000111450.13	Selenium	rs7301926_GM18858	STAT3	cross	chr12_130852376_G_A_b38
ENSG00000111450.13	Selenium	rs7301926_GM18858	STAT3	Esophagus_Muscularis	chr12_130835625_T_C_b38
ENSG00000111450.13	Selenium	rs7301926_GM18858	THRB	Esophagus_Muscularis	chr12_130852373_C_T_b38
ENSG00000111450.13	Selenium	rs7301926_GM18858	THRB	Artery_Tibial	chr12_130835625_T_C_b38
ENSG00000111450.13	Selenium	rs7301926_GM18858	ZNF121	Artery_Tibial	chr12_130810081_T_C_b38
ENSG00000111450.13	Selenium	rs7301926_GM18858	ZNF121	Skin_Sun_Exposed_Lower_leg	chr12_130833299_GCCA_G_b38
ENSG00000111450.13	Selenium	rs7301926_GM18858	ZNF76	Esophagus_Muscularis	chr12_130813650_C_T_b38
ENSG00000111450.13	Selenium	rs7301926_GM18858	ZNF76	Nerve_Tibial	chr12_130833299_GCCA_G_b38
ENSG00000111450.13	Selenium	rs7301926_GM18858	ZNF76	Pituitary	chr12_130815550_C_A_b38
ENSG00000111450.13	Selenium	rs7301926_GM18858	ZNF76	Thyroid	chr12_130852373_C_T_b38
ENSG00000111450.13	Selenium	rs7301926_GM18858	ZNF770	Nerve_Tibial	chr12_130833299_GCCA_G_b38
ENSG00000111450.13	Selenium	rs7301926_GM18858	ZNF770	Esophagus_Muscularis	chr12_130833299_GCCA_G_b38
ENSG00000116191.17	Zinc	rs4652331_GM18912	AHR	cross	chr1_178668780_T_C_b38
ENSG00000116191.17	Zinc	rs4652331_GM18912	AHR	Nerve_Tibial	chr1_178693613_C_G_b38
ENSG00000116191.17	Zinc	rs4652331_GM18912	ZNF394	Muscle_Skeletal	chr1_178695216_A_T_b38
ENSG00000116191.17	Zinc	rs4652331_GM18912	ZNF394	Artery_Tibial	chr1_178575881_G_A_b38
ENSG00000116396.14	Zinc	rs114915950_GM19209	HIC1	cross	chr1_110362303_G_A_b38
ENSG00000116396.14	Zinc	rs114915950_GM19209	HIC1	Adipose_Subcutaneous	chr1_110264604_A_G_b38
ENSG00000116396.14	Zinc	rs114915950_GM19209	JUN	cross	chr1_110264604_A_G_b38
ENSG00000116396.14	Zinc	rs114915950_GM19209	JUN	Adipose_Subcutaneous	chr1_110264604_A_G_b38
ENSG00000116396.14	Zinc	rs114915950_GM19209	JUND	Adipose_Subcutaneous	chr1_110264604_A_G_b38
ENSG00000116396.14	Zinc	rs114915950_GM19209	JUND	cross	chr1_110338323_G_C_b38
ENSG00000116396.14	Zinc	rs114915950_GM19209	RELB	cross	chr1_110392517_G_C_b38
ENSG00000116396.14	Zinc	rs114915950_GM19209	RELB	Adipose_Subcutaneous	chr1_110264604_A_G_b38
ENSG00000116396.14	Zinc	rs114915950_GM19209	STAT5A	Adipose_Subcutaneous	chr1_110264604_A_G_b38
ENSG00000116396.14	Zinc	rs114915950_GM19209	STAT5A	cross	chr1_110437892_C_T_b38
ENSG00000117640.17	Acetaminophin	rs15045_GM19209	CREM	cross	chr1_25901918_A_G_b38
ENSG00000117640.17	Acetaminophin	rs15045_GM19209	CREM	Muscle_Skeletal	chr1_25888825_C_T_b38
ENSG00000117640.17	Acetaminophin	rs15045_GM19209	ESRRA	Thyroid	chr1_25888825_C_T_b38
ENSG00000117640.17	Acetaminophin	rs15045_GM19209	ESRRA	cross	chr1_25804968_G_A_b38
ENSG00000117640.17	Acetaminophin	rs15045_GM19209	ESRRA	Muscle_Skeletal	chr1_25861747_G_A_b38
ENSG00000117640.17	Zinc	rs15045_GM19209	CREM	cross	chr1_25901918_A_G_b38
ENSG00000117640.17	Zinc	rs15045_GM19209	CREM	Muscle_Skeletal	chr1_25888825_C_T_b38
ENSG00000117640.17	Zinc	rs15045_GM19209	ESRRA	Thyroid	chr1_25888825_C_T_b38
ENSG00000117640.17	Zinc	rs15045_GM19209	ESRRA	cross	chr1_25804968_G_A_b38
ENSG00000117640.17	Zinc	rs15045_GM19209	ESRRA	Muscle_Skeletal	chr1_25861747_G_A_b38
ENSG00000119280.16	Cadmium	rs35238992_GM18912	IRF2	Esophagus_Muscularis	chr1_230901276_A_G_b38
ENSG00000119280.16	Cadmium	rs35238992_GM18912	IRF2	cross	chr1_230742815_G_A_b38
ENSG00000120451.10	Nicotine	rs1781_GM18858	ARNT	Muscle_Skeletal	chr11_130894953_A_G_b38
ENSG00000120451.10	Nicotine	rs1781_GM18858	ARNT	cross	chr11_130894645_A_T_b38
ENSG00000120451.10	Nicotine	rs1781_GM18858	ATF1	cross	chr11_130871711_A_G_b38
ENSG00000120451.10	Nicotine	rs1781_GM18858	ATF1	Nerve_Tibial	chr11_130894114_CA_C_b38
ENSG00000120451.10	Nicotine	rs1781_GM18858	CEBPA	Thyroid	chr11_130913870_T_C_b38
ENSG00000120451.10	Nicotine	rs1781_GM18858	CEBPA	Skin_Sun_Exposed_Lower_leg	chr11_130904642_TAAG_T_b38
ENSG00000120451.10	Nicotine	rs1781_GM18858	CTCF	Muscle_Skeletal	chr11_130886737_T_C_b38
ENSG00000120451.10	Nicotine	rs1781_GM18858	CTCF	Lung	chr11_130904642_TAAG_T_b38
ENSG00000120451.10	Nicotine	rs1781_GM18858	CTCF	Pancreas	chr11_130894114_CA_C_b38
ENSG00000120451.10	Nicotine	rs1781_GM18858	CTCF	Liver	chr11_130904642_TAAG_T_b38
ENSG00000120451.10	Nicotine	rs1781_GM18858	CTCF	Thyroid	chr11_130909908_C_T_b38
ENSG00000120451.10	Nicotine	rs1781_GM18858	CTCF	Skin_Sun_Exposed_Lower_leg	chr11_130904642_TAAG_T_b38
ENSG00000120451.10	Nicotine	rs1781_GM18858	CTCF	cross	chr11_130874373_A_C_b38
ENSG00000120451.10	Nicotine	rs1781_GM18858	CUX1	Skin_Sun_Exposed_Lower_leg	chr11_130904642_TAAG_T_b38
ENSG00000120451.10	Nicotine	rs1781_GM18858	CUX1	Pancreas	chr11_130913870_T_C_b38
ENSG00000120451.10	Nicotine	rs1781_GM18858	CUX1	Liver	chr11_130913870_T_C_b38
ENSG00000120451.10	Nicotine	rs1781_GM18858	CUX1	Lung	chr11_130904642_TAAG_T_b38
ENSG00000120451.10	Nicotine	rs1781_GM18858	CUX1	Thyroid	chr11_130904642_TAAG_T_b38
ENSG00000120451.10	Nicotine	rs1781_GM18858	E2F4	Muscle_Skeletal	chr11_130874614_A_G_b38
ENSG00000120451.10	Nicotine	rs1781_GM18858	E2F4	Lung	chr11_130904642_TAAG_T_b38
ENSG00000120451.10	Nicotine	rs1781_GM18858	E2F4	cross	chr11_130916697_CA_C_b38
ENSG00000120451.10	Nicotine	rs1781_GM18858	E2F5	Thyroid	chr11_130913870_T_C_b38
ENSG00000120451.10	Nicotine	rs1781_GM18858	E2F5	Pancreas	chr11_130894114_CA_C_b38
ENSG00000120451.10	Nicotine	rs1781_GM18858	E2F5	Muscle_Skeletal	chr11_130897411_T_C_b38
ENSG00000120451.10	Nicotine	rs1781_GM18858	E2F5	Nerve_Tibial	chr11_130913870_T_C_b38
ENSG00000120451.10	Nicotine	rs1781_GM18858	E2F5	Esophagus_Muscularis	chr11_130904642_TAAG_T_b38
ENSG00000120451.10	Nicotine	rs1781_GM18858	E2F5	Skin_Sun_Exposed_Lower_leg	chr11_130913870_T_C_b38
ENSG00000120451.10	Nicotine	rs1781_GM18858	ELF1	cross	chr11_130916697_CA_C_b38
ENSG00000120451.10	Nicotine	rs1781_GM18858	ELF1	Pancreas	chr11_130904642_TAAG_T_b38
ENSG00000120451.10	Nicotine	rs1781_GM18858	ELF1	Nerve_Tibial	chr11_130909908_C_T_b38
ENSG00000120451.10	Nicotine	rs1781_GM18858	ESRRA	Lung	chr11_130904642_TAAG_T_b38
ENSG00000120451.10	Nicotine	rs1781_GM18858	ESRRA	Muscle_Skeletal	chr11_130894989_G_C_b38
ENSG00000120451.10	Nicotine	rs1781_GM18858	ESRRA	Thyroid	chr11_130894114_CA_C_b38
ENSG00000120451.10	Nicotine	rs1781_GM18858	FOXJ2	cross	chr11_130894645_A_T_b38
ENSG00000120451.10	Nicotine	rs1781_GM18858	FOXJ2	Esophagus_Muscularis	chr11_130904642_TAAG_T_b38
ENSG00000120451.10	Nicotine	rs1781_GM18858	FOXJ2	Skin_Sun_Exposed_Lower_leg	chr11_130913870_T_C_b38
ENSG00000120451.10	Nicotine	rs1781_GM18858	HINFP	Esophagus_Muscularis	chr11_130904642_TAAG_T_b38
ENSG00000120451.10	Nicotine	rs1781_GM18858	HINFP	Liver	chr11_130913870_T_C_b38
ENSG00000120451.10	Nicotine	rs1781_GM18858	HINFP	Pancreas	chr11_130904642_TAAG_T_b38
ENSG00000120451.10	Nicotine	rs1781_GM18858	HINFP	Thyroid	chr11_130913870_T_C_b38
ENSG00000120451.10	Nicotine	rs1781_GM18858	IRF3	Skin_Sun_Exposed_Lower_leg	chr11_130913870_T_C_b38
ENSG00000120451.10	Nicotine	rs1781_GM18858	IRF3	Thyroid	chr11_130913870_T_C_b38
ENSG00000120451.10	Nicotine	rs1781_GM18858	IRF3	Spleen	chr11_130847511_G_T_b38
ENSG00000120451.10	Nicotine	rs1781_GM18858	IRF3	Lung	chr11_130904642_TAAG_T_b38
ENSG00000120451.10	Nicotine	rs1781_GM18858	IRF3	cross	chr11_130894989_G_C_b38
ENSG00000120451.10	Nicotine	rs1781_GM18858	IRF3	Pancreas	chr11_130913870_T_C_b38
ENSG00000120451.10	Nicotine	rs1781_GM18858	IRF3	Liver	chr11_130913870_T_C_b38
ENSG00000120451.10	Nicotine	rs1781_GM18858	IRF3	Nerve_Tibial	chr11_130909908_C_T_b38
ENSG00000120451.10	Nicotine	rs1781_GM18858	MAFG	Muscle_Skeletal	chr11_130886769_C_G_b38
ENSG00000120451.10	Nicotine	rs1781_GM18858	MAFG	Skin_Sun_Exposed_Lower_leg	chr11_130909908_C_T_b38
ENSG00000120451.10	Nicotine	rs1781_GM18858	MAX	Pancreas	chr11_130894114_CA_C_b38
ENSG00000120451.10	Nicotine	rs1781_GM18858	MAX	Liver	chr11_130904642_TAAG_T_b38
ENSG00000120451.10	Nicotine	rs1781_GM18858	MAX	cross	chr11_130894989_G_C_b38
ENSG00000120451.10	Nicotine	rs1781_GM18858	MAX	Thyroid	chr11_130894114_CA_C_b38
ENSG00000120451.10	Nicotine	rs1781_GM18858	MAZ	cross	chr11_130874578_G_A_b38
ENSG00000120451.10	Nicotine	rs1781_GM18858	MAZ	Muscle_Skeletal	chr11_130897411_T_C_b38
ENSG00000120451.10	Nicotine	rs1781_GM18858	MAZ	Skin_Sun_Exposed_Lower_leg	chr11_130909908_C_T_b38
ENSG00000120451.10	Nicotine	rs1781_GM18858	MEF2D	Skin_Sun_Exposed_Lower_leg	chr11_130904642_TAAG_T_b38
ENSG00000120451.10	Nicotine	rs1781_GM18858	MEF2D	Esophagus_Muscularis	chr11_130904642_TAAG_T_b38
ENSG00000120451.10	Nicotine	rs1781_GM18858	MEF2D	cross	chr11_130874578_G_A_b38
ENSG00000120451.10	Nicotine	rs1781_GM18858	MITF	cross	chr11_130894645_A_T_b38
ENSG00000120451.10	Nicotine	rs1781_GM18858	MITF	Muscle_Skeletal	chr11_130906806_A_T_b38
ENSG00000120451.10	Nicotine	rs1781_GM18858	MITF	Esophagus_Muscularis	chr11_130904642_TAAG_T_b38
ENSG00000120451.10	Nicotine	rs1781_GM18858	MXI1	Thyroid	chr11_130894114_CA_C_b38
ENSG00000120451.10	Nicotine	rs1781_GM18858	MXI1	Skin_Sun_Exposed_Lower_leg	chr11_130849072_G_A_b38
ENSG00000120451.10	Nicotine	rs1781_GM18858	MXI1	Esophagus_Muscularis	chr11_130904642_TAAG_T_b38
ENSG00000120451.10	Nicotine	rs1781_GM18858	MYC	Skin_Sun_Exposed_Lower_leg	chr11_130894114_CA_C_b38
ENSG00000120451.10	Nicotine	rs1781_GM18858	MYC	cross	chr11_130916697_CA_C_b38
ENSG00000120451.10	Nicotine	rs1781_GM18858	MZF1	Spleen	chr11_130847511_G_T_b38
ENSG00000120451.10	Nicotine	rs1781_GM18858	MZF1	cross	chr11_130906806_A_T_b38
ENSG00000120451.10	Nicotine	rs1781_GM18858	MZF1	Skin_Sun_Exposed_Lower_leg	chr11_130909908_C_T_b38
ENSG00000120451.10	Nicotine	rs1781_GM18858	MZF1	Thyroid	chr11_130913870_T_C_b38
ENSG00000120451.10	Nicotine	rs1781_GM18858	MZF1	Lung	chr11_130909908_C_T_b38
ENSG00000120451.10	Nicotine	rs1781_GM18858	MZF1	Pancreas	chr11_130904642_TAAG_T_b38
ENSG00000120451.10	Nicotine	rs1781_GM18858	MZF1	Liver	chr11_130913870_T_C_b38
ENSG00000120451.10	Nicotine	rs1781_GM18858	MZF1	Nerve_Tibial	chr11_130909908_C_T_b38
ENSG00000120451.10	Nicotine	rs1781_GM18858	NFATC3	Muscle_Skeletal	chr11_130894953_A_G_b38
ENSG00000120451.10	Nicotine	rs1781_GM18858	NFATC3	Lung	chr11_130904642_TAAG_T_b38
ENSG00000120451.10	Nicotine	rs1781_GM18858	NFATC3	Liver	chr11_130913870_T_C_b38
ENSG00000120451.10	Nicotine	rs1781_GM18858	NFATC3	Pancreas	chr11_130904642_TAAG_T_b38
ENSG00000120451.10	Nicotine	rs1781_GM18858	NFATC3	Thyroid	chr11_130909908_C_T_b38
ENSG00000120451.10	Nicotine	rs1781_GM18858	NFATC3	Skin_Sun_Exposed_Lower_leg	chr11_130909908_C_T_b38
ENSG00000120451.10	Nicotine	rs1781_GM18858	NFE2L2	Thyroid	chr11_130909908_C_T_b38
ENSG00000120451.10	Nicotine	rs1781_GM18858	NFE2L2	cross	chr11_130916697_CA_C_b38
ENSG00000120451.10	Nicotine	rs1781_GM18858	NFE2L2	Skin_Sun_Exposed_Lower_leg	chr11_130849072_G_A_b38
ENSG00000120451.10	Nicotine	rs1781_GM18858	NFIC	Skin_Sun_Exposed_Lower_leg	chr11_130904642_TAAG_T_b38
ENSG00000120451.10	Nicotine	rs1781_GM18858	NFIC	Nerve_Tibial	chr11_130913595_TGG_T_b38
ENSG00000120451.10	Nicotine	rs1781_GM18858	NFIC	Thyroid	chr11_130913870_T_C_b38
ENSG00000120451.10	Nicotine	rs1781_GM18858	NFIC	Pancreas	chr11_130904642_TAAG_T_b38
ENSG00000120451.10	Nicotine	rs1781_GM18858	NFIC	cross	chr11_130894645_A_T_b38
ENSG00000120451.10	Nicotine	rs1781_GM18858	NFYC	Lung	chr11_130894114_CA_C_b38
ENSG00000120451.10	Nicotine	rs1781_GM18858	NFYC	cross	chr11_130894989_G_C_b38
ENSG00000120451.10	Nicotine	rs1781_GM18858	NFYC	Skin_Sun_Exposed_Lower_leg	chr11_130849072_G_A_b38
ENSG00000120451.10	Nicotine	rs1781_GM18858	NR2C1	Thyroid	chr11_130913870_T_C_b38
ENSG00000120451.10	Nicotine	rs1781_GM18858	NR2C1	Skin_Sun_Exposed_Lower_leg	chr11_130913870_T_C_b38
ENSG00000120451.10	Nicotine	rs1781_GM18858	NR2C1	Lung	chr11_130904642_TAAG_T_b38
ENSG00000120451.10	Nicotine	rs1781_GM18858	NR2C1	Muscle_Skeletal	chr11_130874614_A_G_b38
ENSG00000120451.10	Nicotine	rs1781_GM18858	NR2C1	Liver	chr11_130913870_T_C_b38
ENSG00000120451.10	Nicotine	rs1781_GM18858	NR2C2	Lung	chr11_130904642_TAAG_T_b38
ENSG00000120451.10	Nicotine	rs1781_GM18858	NR2C2	cross	chr11_130894989_G_C_b38
ENSG00000120451.10	Nicotine	rs1781_GM18858	NRF1	cross	chr11_130874578_G_A_b38
ENSG00000120451.10	Nicotine	rs1781_GM18858	NRF1	Liver	chr11_130847511_G_T_b38
ENSG00000120451.10	Nicotine	rs1781_GM18858	PBX2	Pancreas	chr11_130913870_T_C_b38
ENSG00000120451.10	Nicotine	rs1781_GM18858	PBX2	cross	chr11_130894989_G_C_b38
ENSG00000120451.10	Nicotine	rs1781_GM18858	PBX2	Thyroid	chr11_130913870_T_C_b38
ENSG00000120451.10	Nicotine	rs1781_GM18858	PBX2	Nerve_Tibial	chr11_130909908_C_T_b38
ENSG00000120451.10	Nicotine	rs1781_GM18858	PBX2	Muscle_Skeletal	chr11_130897411_T_C_b38
ENSG00000120451.10	Nicotine	rs1781_GM18858	POU5F1	Thyroid	chr11_130913870_T_C_b38
ENSG00000120451.10	Nicotine	rs1781_GM18858	POU5F1	Liver	chr11_130904642_TAAG_T_b38
ENSG00000120451.10	Nicotine	rs1781_GM18858	PRDM6	Lung	chr11_130909908_C_T_b38
ENSG00000120451.10	Nicotine	rs1781_GM18858	PRDM6	Esophagus_Muscularis	chr11_130913870_T_C_b38
ENSG00000120451.10	Nicotine	rs1781_GM18858	PRDM6	Skin_Sun_Exposed_Lower_leg	chr11_130913870_T_C_b38
ENSG00000120451.10	Nicotine	rs1781_GM18858	RELA	cross	chr11_130916697_CA_C_b38
ENSG00000120451.10	Nicotine	rs1781_GM18858	RELA	Skin_Sun_Exposed_Lower_leg	chr11_130909908_C_T_b38
ENSG00000120451.10	Nicotine	rs1781_GM18858	REST	Esophagus_Muscularis	chr11_130904642_TAAG_T_b38
ENSG00000120451.10	Nicotine	rs1781_GM18858	REST	Lung	chr11_130909908_C_T_b38
ENSG00000120451.10	Nicotine	rs1781_GM18858	REST	cross	chr11_130916697_CA_C_b38
ENSG00000120451.10	Nicotine	rs1781_GM18858	RFX3	Skin_Sun_Exposed_Lower_leg	chr11_130913870_T_C_b38
ENSG00000120451.10	Nicotine	rs1781_GM18858	RFX3	Lung	chr11_130904642_TAAG_T_b38
ENSG00000120451.10	Nicotine	rs1781_GM18858	RFX3	Thyroid	chr11_130913870_T_C_b38
ENSG00000120451.10	Nicotine	rs1781_GM18858	RFX5	Esophagus_Muscularis	chr11_130847511_G_T_b38
ENSG00000120451.10	Nicotine	rs1781_GM18858	RFX5	Skin_Sun_Exposed_Lower_leg	chr11_130849072_G_A_b38
ENSG00000120451.10	Nicotine	rs1781_GM18858	RXRA	Thyroid	chr11_130913870_T_C_b38
ENSG00000120451.10	Nicotine	rs1781_GM18858	RXRA	Adipose_Subcutaneous	chr11_130904642_TAAG_T_b38
ENSG00000120451.10	Nicotine	rs1781_GM18858	RXRA	Skin_Sun_Exposed_Lower_leg	chr11_130904642_TAAG_T_b38
ENSG00000120451.10	Nicotine	rs1781_GM18858	RXRB	Liver	chr11_130913870_T_C_b38
ENSG00000120451.10	Nicotine	rs1781_GM18858	RXRB	Lung	chr11_130904642_TAAG_T_b38
ENSG00000120451.10	Nicotine	rs1781_GM18858	RXRB	Pancreas	chr11_130904642_TAAG_T_b38
ENSG00000120451.10	Nicotine	rs1781_GM18858	RXRB	cross	chr11_130894989_G_C_b38
ENSG00000120451.10	Nicotine	rs1781_GM18858	SMAD2	cross	chr11_130916697_CA_C_b38
ENSG00000120451.10	Nicotine	rs1781_GM18858	SMAD2	Muscle_Skeletal	chr11_130894953_A_G_b38
ENSG00000120451.10	Nicotine	rs1781_GM18858	SMAD2	Liver	chr11_130913870_T_C_b38
ENSG00000120451.10	Nicotine	rs1781_GM18858	SMAD4	cross	chr11_130894645_A_T_b38
ENSG00000120451.10	Nicotine	rs1781_GM18858	SMAD4	Esophagus_Muscularis	chr11_130904642_TAAG_T_b38
ENSG00000120451.10	Nicotine	rs1781_GM18858	SMAD4	Muscle_Skeletal	chr11_130906806_A_T_b38
ENSG00000120451.10	Nicotine	rs1781_GM18858	SP1	Pancreas	chr11_130904642_TAAG_T_b38
ENSG00000120451.10	Nicotine	rs1781_GM18858	SP1	cross	chr11_130894645_A_T_b38
ENSG00000120451.10	Nicotine	rs1781_GM18858	SP2	Esophagus_Muscularis	chr11_130904642_TAAG_T_b38
ENSG00000120451.10	Nicotine	rs1781_GM18858	SP2	Skin_Sun_Exposed_Lower_leg	chr11_130913870_T_C_b38
ENSG00000120451.10	Nicotine	rs1781_GM18858	SP2	Thyroid	chr11_130913870_T_C_b38
ENSG00000120451.10	Nicotine	rs1781_GM18858	SP2	cross	chr11_130894645_A_T_b38
ENSG00000120451.10	Nicotine	rs1781_GM18858	SP3	cross	chr11_130916697_CA_C_b38
ENSG00000120451.10	Nicotine	rs1781_GM18858	SP3	Nerve_Tibial	chr11_130909908_C_T_b38
ENSG00000120451.10	Nicotine	rs1781_GM18858	SREBF2	Lung	chr11_130904642_TAAG_T_b38
ENSG00000120451.10	Nicotine	rs1781_GM18858	SREBF2	Skin_Sun_Exposed_Lower_leg	chr11_130913870_T_C_b38
ENSG00000120451.10	Nicotine	rs1781_GM18858	SREBF2	Thyroid	chr11_130913870_T_C_b38
ENSG00000120451.10	Nicotine	rs1781_GM18858	SRF	cross	chr11_130894645_A_T_b38
ENSG00000120451.10	Nicotine	rs1781_GM18858	SRF	Muscle_Skeletal	chr11_130906806_A_T_b38
ENSG00000120451.10	Nicotine	rs1781_GM18858	SRF	Esophagus_Muscularis	chr11_130904642_TAAG_T_b38
ENSG00000120451.10	Nicotine	rs1781_GM18858	STAT3	Lung	chr11_130849072_G_A_b38
ENSG00000120451.10	Nicotine	rs1781_GM18858	STAT3	Nerve_Tibial	chr11_130849072_G_A_b38
ENSG00000120451.10	Nicotine	rs1781_GM18858	STAT3	cross	chr11_130916697_CA_C_b38
ENSG00000120451.10	Nicotine	rs1781_GM18858	STAT5A	Nerve_Tibial	chr11_130909908_C_T_b38
ENSG00000120451.10	Nicotine	rs1781_GM18858	STAT5A	Adipose_Subcutaneous	chr11_130909908_C_T_b38
ENSG00000120451.10	Nicotine	rs1781_GM18858	TCF12	cross	chr11_130894645_A_T_b38
ENSG00000120451.10	Nicotine	rs1781_GM18858	TCF12	Esophagus_Muscularis	chr11_130904642_TAAG_T_b38
ENSG00000120451.10	Nicotine	rs1781_GM18858	TCF7L2	cross	chr11_130894645_A_T_b38
ENSG00000120451.10	Nicotine	rs1781_GM18858	TCF7L2	Muscle_Skeletal	chr11_130894953_A_G_b38
ENSG00000120451.10	Nicotine	rs1781_GM18858	TFAP4	cross	chr11_130874373_A_C_b38
ENSG00000120451.10	Nicotine	rs1781_GM18858	TFAP4	Skin_Sun_Exposed_Lower_leg	chr11_130849072_G_A_b38
ENSG00000120451.10	Nicotine	rs1781_GM18858	TFDP1	Liver	chr11_130904642_TAAG_T_b38
ENSG00000120451.10	Nicotine	rs1781_GM18858	TFDP1	Thyroid	chr11_130913870_T_C_b38
ENSG00000120451.10	Nicotine	rs1781_GM18858	THAP11	Thyroid	chr11_130909908_C_T_b38
ENSG00000120451.10	Nicotine	rs1781_GM18858	THAP11	Muscle_Skeletal	chr11_130894989_G_C_b38
ENSG00000120451.10	Nicotine	rs1781_GM18858	THAP11	cross	chr11_130894645_A_T_b38
ENSG00000120451.10	Nicotine	rs1781_GM18858	THAP11	Skin_Sun_Exposed_Lower_leg	chr11_130904642_TAAG_T_b38
ENSG00000120451.10	Nicotine	rs1781_GM18858	THRB	Esophagus_Muscularis	chr11_130904642_TAAG_T_b38
ENSG00000120451.10	Nicotine	rs1781_GM18858	THRB	Muscle_Skeletal	chr11_130897411_T_C_b38
ENSG00000120451.10	Nicotine	rs1781_GM18858	USF1	cross	chr11_130894989_G_C_b38
ENSG00000120451.10	Nicotine	rs1781_GM18858	USF1	Lung	chr11_130904642_TAAG_T_b38
ENSG00000120451.10	Nicotine	rs1781_GM18858	VEZF1	Esophagus_Muscularis	chr11_130904642_TAAG_T_b38
ENSG00000120451.10	Nicotine	rs1781_GM18858	VEZF1	cross	chr11_130894645_A_T_b38
ENSG00000120451.10	Nicotine	rs1781_GM18858	ZBTB17	Adipose_Subcutaneous	chr11_130904642_TAAG_T_b38
ENSG00000120451.10	Nicotine	rs1781_GM18858	ZBTB17	Muscle_Skeletal	chr11_130874614_A_G_b38
ENSG00000120451.10	Nicotine	rs1781_GM18858	ZBTB17	Liver	chr11_130913870_T_C_b38
ENSG00000120451.10	Nicotine	rs1781_GM18858	ZBTB17	Thyroid	chr11_130913870_T_C_b38
ENSG00000120451.10	Nicotine	rs1781_GM18858	ZBTB17	Nerve_Tibial	chr11_130909908_C_T_b38
ENSG00000120451.10	Nicotine	rs1781_GM18858	ZBTB17	Esophagus_Muscularis	chr11_130904642_TAAG_T_b38
ENSG00000120451.10	Nicotine	rs1781_GM18858	ZBTB17	Pancreas	chr11_130904642_TAAG_T_b38
ENSG00000120451.10	Nicotine	rs1781_GM18858	ZBTB48	cross	chr11_130894989_G_C_b38
ENSG00000120451.10	Nicotine	rs1781_GM18858	ZBTB48	Liver	chr11_130913870_T_C_b38
ENSG00000120451.10	Nicotine	rs1781_GM18858	ZBTB48	Pancreas	chr11_130913870_T_C_b38
ENSG00000120451.10	Nicotine	rs1781_GM18858	ZBTB48	Thyroid	chr11_130913870_T_C_b38
ENSG00000120451.10	Nicotine	rs1781_GM18858	ZBTB6	cross	chr11_130874373_A_C_b38
ENSG00000120451.10	Nicotine	rs1781_GM18858	ZBTB6	Nerve_Tibial	chr11_130909908_C_T_b38
ENSG00000120451.10	Nicotine	rs1781_GM18858	ZBTB6	Thyroid	chr11_130894114_CA_C_b38
ENSG00000120451.10	Nicotine	rs1781_GM18858	ZBTB6	Muscle_Skeletal	chr11_130906806_A_T_b38
ENSG00000120451.10	Nicotine	rs1781_GM18858	ZBTB6	Esophagus_Muscularis	chr11_130904642_TAAG_T_b38
ENSG00000120451.10	Nicotine	rs1781_GM18858	ZEB1	Nerve_Tibial	chr11_130913870_T_C_b38
ENSG00000120451.10	Nicotine	rs1781_GM18858	ZEB1	Muscle_Skeletal	chr11_130894953_A_G_b38
ENSG00000120451.10	Nicotine	rs1781_GM18858	ZEB1	Skin_Sun_Exposed_Lower_leg	chr11_130847511_G_T_b38
ENSG00000120451.10	Nicotine	rs1781_GM18858	ZEB1	Esophagus_Muscularis	chr11_130904642_TAAG_T_b38
ENSG00000120451.10	Nicotine	rs1781_GM18858	ZKSCAN1	Thyroid	chr11_130904642_TAAG_T_b38
ENSG00000120451.10	Nicotine	rs1781_GM18858	ZKSCAN1	Nerve_Tibial	chr11_130909908_C_T_b38
ENSG00000120451.10	Nicotine	rs1781_GM18858	ZKSCAN1	Lung	chr11_130894114_CA_C_b38
ENSG00000120451.10	Nicotine	rs1781_GM18858	ZNF121	Thyroid	chr11_130913870_T_C_b38
ENSG00000120451.10	Nicotine	rs1781_GM18858	ZNF121	cross	chr11_130906542_C_T_b38
ENSG00000120451.10	Nicotine	rs1781_GM18858	ZNF140	Thyroid	chr11_130913870_T_C_b38
ENSG00000120451.10	Nicotine	rs1781_GM18858	ZNF140	cross	chr11_130906806_A_T_b38
ENSG00000120451.10	Nicotine	rs1781_GM18858	ZNF143	cross	chr11_130874578_G_A_b38
ENSG00000120451.10	Nicotine	rs1781_GM18858	ZNF143	Muscle_Skeletal	chr11_130886769_C_G_b38
ENSG00000120451.10	Nicotine	rs1781_GM18858	ZNF324	cross	chr11_130901873_T_C_b38
ENSG00000120451.10	Nicotine	rs1781_GM18858	ZNF324	Skin_Sun_Exposed_Lower_leg	chr11_130904642_TAAG_T_b38
ENSG00000120451.10	Nicotine	rs1781_GM18858	ZNF350	Esophagus_Muscularis	chr11_130913870_T_C_b38
ENSG00000120451.10	Nicotine	rs1781_GM18858	ZNF350	Nerve_Tibial	chr11_130909908_C_T_b38
ENSG00000120451.10	Nicotine	rs1781_GM18858	ZNF384	Skin_Sun_Exposed_Lower_leg	chr11_130913870_T_C_b38
ENSG00000120451.10	Nicotine	rs1781_GM18858	ZNF384	cross	chr11_130916697_CA_C_b38
ENSG00000120451.10	Nicotine	rs1781_GM18858	ZNF394	Skin_Sun_Exposed_Lower_leg	chr11_130904642_TAAG_T_b38
ENSG00000120451.10	Nicotine	rs1781_GM18858	ZNF394	cross	chr11_130894989_G_C_b38
ENSG00000120451.10	Nicotine	rs1781_GM18858	ZNF680	Esophagus_Muscularis	chr11_130904642_TAAG_T_b38
ENSG00000120451.10	Nicotine	rs1781_GM18858	ZNF680	Skin_Sun_Exposed_Lower_leg	chr11_130904642_TAAG_T_b38
ENSG00000120451.10	Nicotine	rs1781_GM18858	ZNF76	Skin_Sun_Exposed_Lower_leg	chr11_130847511_G_T_b38
ENSG00000120451.10	Nicotine	rs1781_GM18858	ZNF76	Thyroid	chr11_130913870_T_C_b38
ENSG00000120451.10	Nicotine	rs1781_GM18858	ZNF76	cross	chr11_130906806_A_T_b38
ENSG00000120451.10	Nicotine	rs1781_GM18858	ZNF76	Pancreas	chr11_130913870_T_C_b38
ENSG00000120451.10	Nicotine	rs1781_GM18858	ZNF76	Nerve_Tibial	chr11_130913870_T_C_b38
ENSG00000120451.10	Nicotine	rs1781_GM18858	ZNF76	Liver	chr11_130913870_T_C_b38
ENSG00000120451.10	Nicotine	rs1781_GM18858	ZNF76	Lung	chr11_130904642_TAAG_T_b38
ENSG00000120451.10	Nicotine	rs1781_GM18858	ZNF770	Muscle_Skeletal	chr11_130874614_A_G_b38
ENSG00000120451.10	Nicotine	rs1781_GM18858	ZNF770	Thyroid	chr11_130913870_T_C_b38
ENSG00000120451.10	Nicotine	rs1781_GM18858	ZNF770	Pancreas	chr11_130913870_T_C_b38
ENSG00000120451.10	Nicotine	rs1781_GM18858	ZNF770	Spleen	chr11_130849072_G_A_b38
ENSG00000120451.10	Nicotine	rs1781_GM18858	ZNF770	Lung	chr11_130849072_G_A_b38
ENSG00000120451.10	Nicotine	rs1781_GM18858	ZNF770	Liver	chr11_130913870_T_C_b38
ENSG00000120451.10	Nicotine	rs1781_GM18858	ZNF770	cross	chr11_130886769_C_G_b38
ENSG00000123643.12	Aldosterone	rs60498462_GM18855	NFYC	cross	chr5_151452352_G_C_b38
ENSG00000123643.12	Aldosterone	rs60498462_GM18855	NFYC	Skin_Sun_Exposed_Lower_leg	chr5_151470791_A_G_b38
ENSG00000123643.12	Aldosterone	rs60498462_GM18855	RELA	Skin_Sun_Exposed_Lower_leg	chr5_151470791_A_G_b38
ENSG00000123643.12	Aldosterone	rs60498462_GM18855	RELA	cross	chr5_151399741_T_A_b38
ENSG00000123643.12	Cadmium	rs56735363_GM18520	NFYC	cross	chr5_151452352_G_C_b38
ENSG00000123643.12	Cadmium	rs56735363_GM18520	NFYC	Skin_Sun_Exposed_Lower_leg	chr5_151470791_A_G_b38
ENSG00000123643.12	Cadmium	rs56735363_GM18520	RELA	Skin_Sun_Exposed_Lower_leg	chr5_151470791_A_G_b38
ENSG00000123643.12	Cadmium	rs56735363_GM18520	RELA	cross	chr5_151399741_T_A_b38
ENSG00000124145.6	Zinc	rs7138_GM18858	STAT3	Nerve_Tibial	chr20_45335767_G_C_b38
ENSG00000124145.6	Zinc	rs7138_GM18858	STAT3	cross	chr20_44736863_C_T_b38
ENSG00000124532.14	Zinc	rs41271777_GM18912	IRF3	Esophagus_Muscularis	chr6_24403227_C_T_b38
ENSG00000124532.14	Zinc	rs41271777_GM18912	IRF3	cross	chr6_24789745_G_T_b38
ENSG00000124532.14	Zinc	rs41271777_GM18912	MZF1	Esophagus_Muscularis	chr6_24403227_C_T_b38
ENSG00000124532.14	Zinc	rs41271777_GM18912	MZF1	cross	chr6_24402968_T_C_b38
ENSG00000124532.14	Zinc	rs41271777_GM18912	NFYC	Muscle_Skeletal	chr6_24428840_C_T_b38
ENSG00000124532.14	Zinc	rs41271777_GM18912	NFYC	cross	chr6_24359797_CAG_C_b38
ENSG00000124532.14	Zinc	rs41271777_GM18912	NRF1	cross	chr6_24428675_T_C_b38
ENSG00000124532.14	Zinc	rs41271777_GM18912	NRF1	Esophagus_Muscularis	chr6_24428840_C_T_b38
ENSG00000124532.14	Zinc	rs41271777_GM18912	RXRB	Esophagus_Muscularis	chr6_24403227_C_T_b38
ENSG00000124532.14	Zinc	rs41271777_GM18912	RXRB	cross	chr6_24430757_G_A_b38
ENSG00000124532.14	Zinc	rs41271777_GM18912	USF1	cross	chr6_24359797_CAG_C_b38
ENSG00000124532.14	Zinc	rs41271777_GM18912	USF1	Esophagus_Muscularis	chr6_24403227_C_T_b38
ENSG00000124532.14	Zinc	rs41271777_GM18912	ZNF384	Esophagus_Muscularis	chr6_24428840_C_T_b38
ENSG00000124532.14	Zinc	rs41271777_GM18912	ZNF384	cross	chr6_24359797_CAG_C_b38
ENSG00000124532.14	Zinc	rs41271777_GM18912	ZNF76	Muscle_Skeletal	chr6_24402968_T_C_b38
ENSG00000124532.14	Zinc	rs41271777_GM18912	ZNF76	Esophagus_Muscularis	chr6_24403227_C_T_b38
ENSG00000124767.6	Caffeine	rs1130534_GM18520	GATA3	cross	chr6_38775017_G_T_b38
ENSG00000124767.6	Caffeine	rs1130534_GM18520	GATA3	Artery_Tibial	chr6_38678633_G_A_b38
ENSG00000125247.15	Copper	rs946837_GM18520	SP2	cross	chr13_100675198_C_T_b38
ENSG00000125247.15	Copper	rs946837_GM18520	SP2	Esophagus_Muscularis	chr13_100630965_T_C_b38
ENSG00000125247.15	VitaminA	rs3742244_GM18858	SP2	cross	chr13_100675198_C_T_b38
ENSG00000125247.15	VitaminA	rs3742244_GM18858	SP2	Esophagus_Muscularis	chr13_100630965_T_C_b38
ENSG00000125257.13	Nicotine	rs1751034_GM19209	MITF	cross	chr13_95324143_G_T_b38
ENSG00000125257.13	Nicotine	rs1751034_GM19209	MITF	Esophagus_Muscularis	chr13_95331751_T_C_b38
ENSG00000125257.13	Nicotine	rs1751034_GM19209	NFIC	Esophagus_Muscularis	chr13_95331751_T_C_b38
ENSG00000125257.13	Nicotine	rs1751034_GM19209	NFIC	cross	chr13_95300183_T_C_b38
ENSG00000125818.17	Insulin	rs1803415_GM18912	STAT3	Adipose_Subcutaneous	chr20_1118651_T_C_b38
ENSG00000125818.17	Insulin	rs1803415_GM18912	STAT3	cross	chr20_527737_CCA_C_b38
ENSG00000125827.8	Copper	rs6055433_GM18912	RELA	Muscle_Skeletal	chr20_8048210_G_A_b38
ENSG00000125827.8	Copper	rs6055433_GM18912	RELA	cross	chr20_8829402_T_C_b38
ENSG00000125827.8	Triclosan	rs6055433_GM18912	RELA	Muscle_Skeletal	chr20_8048210_G_A_b38
ENSG00000125827.8	Triclosan	rs6055433_GM18912	RELA	cross	chr20_8829402_T_C_b38
ENSG00000128791.11	Caffeine	rs141914421_GM18855	SP2	Esophagus_Muscularis	chr18_9405331_T_C_b38
ENSG00000128791.11	Caffeine	rs141914421_GM18855	SP2	Nerve_Tibial	chr18_9406384_T_C_b38
ENSG00000128791.11	Caffeine	rs141914421_GM18855	THRB	Artery_Tibial	chr18_9336981_G_A_b38
ENSG00000128791.11	Caffeine	rs141914421_GM18855	THRB	Esophagus_Muscularis	chr18_9397174_T_G_b38
ENSG00000128791.11	Caffeine	rs141914421_GM18855	ZEB1	Esophagus_Muscularis	chr18_9397174_T_G_b38
ENSG00000128791.11	Caffeine	rs141914421_GM18855	ZEB1	cross	chr18_9405331_T_C_b38
ENSG00000128791.11	Caffeine	rs141914421_GM18855	ZNF121	Nerve_Tibial	chr18_9397174_T_G_b38
ENSG00000128791.11	Caffeine	rs141914421_GM18855	ZNF121	Artery_Tibial	chr18_9353811_C_T_b38
ENSG00000131398.13	Acetaminophin	rs9916985_GM19209	KLF6	Muscle_Skeletal	chr19_50315519_A_G_b38
ENSG00000131398.13	Acetaminophin	rs9916985_GM19209	KLF6	cross	chr19_50350389_G_A_b38
ENSG00000131711.14	Acetaminophin	rs61734262_GM18520	BATF	cross	chr5_72092947_A_C_b38
ENSG00000131711.14	Acetaminophin	rs61734262_GM18520	BATF	Artery_Tibial	chr5_72212608_C_CT_b38
ENSG00000131711.14	Acetaminophin	rs61734262_GM18520	E2F5	Esophagus_Muscularis	chr5_72269564_G_C_b38
ENSG00000131711.14	Acetaminophin	rs61734262_GM18520	E2F5	cross	chr5_72019482_G_A_b38
ENSG00000131711.14	Acetaminophin	rs61734262_GM18520	NFIC	Esophagus_Muscularis	chr5_72269564_G_C_b38
ENSG00000131711.14	Acetaminophin	rs61734262_GM18520	NFIC	cross	chr5_72228336_A_T_b38
ENSG00000131711.14	Acetaminophin	rs61734262_GM18520	SMAD2	cross	chr5_72269564_G_C_b38
ENSG00000131711.14	Acetaminophin	rs61734262_GM18520	SMAD2	Esophagus_Muscularis	chr5_72269564_G_C_b38
ENSG00000131711.14	Acetaminophin	rs61734262_GM18520	SMAD4	cross	chr5_72269564_G_C_b38
ENSG00000131711.14	Acetaminophin	rs61734262_GM18520	SMAD4	Esophagus_Muscularis	chr5_72269564_G_C_b38
ENSG00000131711.14	Acetaminophin	rs61734262_GM18520	TCF12	cross	chr5_72269564_G_C_b38
ENSG00000131711.14	Acetaminophin	rs61734262_GM18520	TCF12	Esophagus_Muscularis	chr5_72269564_G_C_b38
ENSG00000131711.14	Acetaminophin	rs61734262_GM18520	TEAD1	cross	chr5_72228336_A_T_b38
ENSG00000131711.14	Acetaminophin	rs61734262_GM18520	TEAD1	Esophagus_Muscularis	chr5_72269564_G_C_b38
ENSG00000131711.14	Acetaminophin	rs61734262_GM18520	VEZF1	Esophagus_Muscularis	chr5_72269564_G_C_b38
ENSG00000131711.14	Acetaminophin	rs61734262_GM18520	VEZF1	cross	chr5_72228336_A_T_b38
ENSG00000131711.14	Acetaminophin	rs61734262_GM18520	ZBTB6	cross	chr5_72269564_G_C_b38
ENSG00000131711.14	Acetaminophin	rs61734262_GM18520	ZBTB6	Esophagus_Muscularis	chr5_72269564_G_C_b38
ENSG00000131711.14	Acetaminophin	rs61734262_GM18520	ZNF384	cross	chr5_72269564_G_C_b38
ENSG00000131711.14	Acetaminophin	rs61734262_GM18520	ZNF384	Esophagus_Muscularis	chr5_72269564_G_C_b38
ENSG00000131711.14	Acetaminophin	rs61734262_GM18520	ZNF770	Esophagus_Muscularis	chr5_72269564_G_C_b38
ENSG00000131711.14	Acetaminophin	rs61734262_GM18520	ZNF770	cross	chr5_72359028_G_C_b38
ENSG00000134247.9	Caffeine	rs1127655_GM18505	ELF1	cross	chr1_117003942_A_T_b38
ENSG00000134247.9	Caffeine	rs1127655_GM18505	ELF1	Nerve_Tibial	chr1_117022287_C_A_b38
ENSG00000134247.9	Caffeine	rs10801923_GM18505	ELF1	cross	chr1_117003942_A_T_b38
ENSG00000134247.9	Caffeine	rs10801923_GM18505	ELF1	Nerve_Tibial	chr1_117022287_C_A_b38
ENSG00000134247.9	Caffeine	rs1127656_GM18505	ELF1	cross	chr1_117003942_A_T_b38
ENSG00000134247.9	Caffeine	rs1127656_GM18505	ELF1	Nerve_Tibial	chr1_117022287_C_A_b38
ENSG00000136205.16	Triclosan	rs56731574_GM18520	MXI1	Esophagus_Muscularis	chr7_47771532_T_A_b38
ENSG00000136205.16	Triclosan	rs56731574_GM18520	MXI1	cross	chr7_47702229_T_G_b38
ENSG00000136205.16	Triclosan	rs56731574_GM18520	VEZF1	cross	chr7_47336252_C_T_b38
ENSG00000136205.16	Triclosan	rs56731574_GM18520	VEZF1	Esophagus_Muscularis	chr7_47771532_T_A_b38
ENSG00000136205.16	VitaminA	rs16881490_GM18520	MXI1	Esophagus_Muscularis	chr7_47771532_T_A_b38
ENSG00000136205.16	VitaminA	rs16881490_GM18520	MXI1	cross	chr7_47702229_T_G_b38
ENSG00000136205.16	VitaminA	rs16881490_GM18520	VEZF1	cross	chr7_47336252_C_T_b38
ENSG00000136205.16	VitaminA	rs16881490_GM18520	VEZF1	Esophagus_Muscularis	chr7_47771532_T_A_b38
ENSG00000137509.10	Copper	rs7927201_GM18912	FOXA3	cross	chr11_82856673_CT_C_b38
ENSG00000137509.10	Copper	rs7927201_GM18912	FOXA3	Liver	chr11_82867793_G_C_b38
ENSG00000137509.10	Copper	rs7927201_GM18912	NFIC	Muscle_Skeletal	chr11_82894888_C_T_b38
ENSG00000137509.10	Copper	rs7927201_GM18912	NFIC	cross	chr11_82810945_G_T_b38
ENSG00000140265.12	Dexamethasone	rs935901_GM18505	RXRA	cross	chr15_43511423_A_C_b38
ENSG00000140265.12	Dexamethasone	rs935901_GM18505	RXRA	Adipose_Subcutaneous	chr15_43249741_C_G_b38
ENSG00000140265.12	Dexamethasone	rs935901_GM18505	STAT5A	Adipose_Subcutaneous	chr15_43249741_C_G_b38
ENSG00000140265.12	Dexamethasone	rs935901_GM18505	STAT5A	cross	chr15_43511423_A_C_b38
ENSG00000140386.12	Nicotine	rs3812908_GM18520	CEBPB	Artery_Tibial	chr15_76773047_C_T_b38
ENSG00000140386.12	Nicotine	rs3812908_GM18520	CEBPB	cross	chr15_76899676_G_C_b38
ENSG00000140386.12	Nicotine	rs3812908_GM18520	ELF1	Artery_Tibial	chr15_76469298_AT_A_b38
ENSG00000140386.12	Nicotine	rs3812908_GM18520	ELF1	cross	chr15_76164508_CCAATTTTT_C_b38
ENSG00000140386.12	Nicotine	rs3812908_GM18520	IRF1	cross	chr15_76467224_A_G_b38
ENSG00000140386.12	Nicotine	rs3812908_GM18520	IRF1	Artery_Tibial	chr15_76649108_GAGAGC_G_b38
ENSG00000140386.12	Nicotine	rs3812908_GM18520	RELB	cross	chr15_76346850_G_A_b38
ENSG00000140386.12	Nicotine	rs3812908_GM18520	RELB	Artery_Tibial	chr15_76642965_A_G_b38
ENSG00000140386.12	Nicotine	rs3812908_GM18520	STAT3	cross	chr15_76844246_ATT_A_b38
ENSG00000140386.12	Nicotine	rs3812908_GM18520	STAT3	Esophagus_Muscularis	chr15_76844246_ATT_A_b38
ENSG00000140386.12	Nicotine	rs3812908_GM18520	THRA	Artery_Tibial	chr15_76345740_G_A_b38
ENSG00000140386.12	Nicotine	rs3812908_GM18520	THRA	cross	chr15_76930835_G_C_b38
ENSG00000140386.12	Nicotine	rs3812908_GM18520	ZNF394	Artery_Tibial	chr15_76345740_G_A_b38
ENSG00000140386.12	Nicotine	rs3812908_GM18520	ZNF394	cross	chr15_76467224_A_G_b38
ENSG00000141252.19	Insulin	rs6598822_GM18912	E2F5	Thyroid	chr17_504225_C_A_b38
ENSG00000141252.19	Insulin	rs6598822_GM18912	E2F5	Esophagus_Muscularis	chr17_514931_G_T_b38
ENSG00000141252.19	Insulin	rs6598822_GM18912	IRF3	Thyroid	chr17_504225_C_A_b38
ENSG00000141252.19	Insulin	rs6598822_GM18912	IRF3	Lung	chr17_514931_G_T_b38
ENSG00000141252.19	Insulin	rs6598822_GM18912	IRF3	cross	chr17_509416_ATATCAAATCCTGGCTGACCCCTTACTAGTCACGTATCGAATCCTGGCTGACCCCCTGACTAGTCACG_A_b38
ENSG00000141252.19	Insulin	rs6598822_GM18912	IRF3	Esophagus_Muscularis	chr17_560603_A_G_b38
ENSG00000141252.19	Insulin	rs6598822_GM18912	MAX	cross	chr17_509416_ATATCAAATCCTGGCTGACCCCTTACTAGTCACGTATCGAATCCTGGCTGACCCCCTGACTAGTCACG_A_b38
ENSG00000141252.19	Insulin	rs6598822_GM18912	MAX	Thyroid	chr17_504225_C_A_b38
ENSG00000141252.19	Insulin	rs6598822_GM18912	MXI1	Esophagus_Muscularis	chr17_514931_G_T_b38
ENSG00000141252.19	Insulin	rs6598822_GM18912	MXI1	Thyroid	chr17_514931_G_T_b38
ENSG00000141252.19	Insulin	rs6598822_GM18912	MZF1	cross	chr17_574231_T_C_b38
ENSG00000141252.19	Insulin	rs6598822_GM18912	MZF1	Esophagus_Muscularis	chr17_514931_G_T_b38
ENSG00000141252.19	Insulin	rs6598822_GM18912	MZF1	Thyroid	chr17_514931_G_T_b38
ENSG00000141252.19	Insulin	rs6598822_GM18912	NFIC	cross	chr17_574231_T_C_b38
ENSG00000141252.19	Insulin	rs6598822_GM18912	NFIC	Esophagus_Muscularis	chr17_514931_G_T_b38
ENSG00000141252.19	Insulin	rs6598822_GM18912	PBX2	cross	chr17_509416_ATATCAAATCCTGGCTGACCCCTTACTAGTCACGTATCGAATCCTGGCTGACCCCCTGACTAGTCACG_A_b38
ENSG00000141252.19	Insulin	rs6598822_GM18912	PBX2	Adipose_Subcutaneous	chr17_504225_C_A_b38
ENSG00000141252.19	Insulin	rs6598822_GM18912	RFX5	Esophagus_Muscularis	chr17_514931_G_T_b38
ENSG00000141252.19	Insulin	rs6598822_GM18912	RFX5	Adipose_Subcutaneous	chr17_509416_ATATCAAATCCTGGCTGACCCCTTACTAGTCACGTATCGAATCCTGGCTGACCCCCTGACTAGTCACG_A_b38
ENSG00000141252.19	Insulin	rs6598822_GM18912	RXRB	Esophagus_Muscularis	chr17_504225_C_A_b38
ENSG00000141252.19	Insulin	rs6598822_GM18912	RXRB	cross	chr17_574231_T_C_b38
ENSG00000141252.19	Insulin	rs6598822_GM18912	SMAD4	Esophagus_Muscularis	chr17_569370_T_C_b38
ENSG00000141252.19	Insulin	rs6598822_GM18912	SMAD4	cross	chr17_574231_T_C_b38
ENSG00000141252.19	Insulin	rs6598822_GM18912	SP1	Esophagus_Muscularis	chr17_514931_G_T_b38
ENSG00000141252.19	Insulin	rs6598822_GM18912	SP1	cross	chr17_696684_A_G_b38
ENSG00000141252.19	Insulin	rs6598822_GM18912	SP2	cross	chr17_509416_ATATCAAATCCTGGCTGACCCCTTACTAGTCACGTATCGAATCCTGGCTGACCCCCTGACTAGTCACG_A_b38
ENSG00000141252.19	Insulin	rs6598822_GM18912	SP2	Esophagus_Muscularis	chr17_514931_G_T_b38
ENSG00000141252.19	Insulin	rs6598822_GM18912	SP2	Thyroid	chr17_504225_C_A_b38
ENSG00000141252.19	Insulin	rs6598822_GM18912	USF1	Esophagus_Muscularis	chr17_504225_C_A_b38
ENSG00000141252.19	Insulin	rs6598822_GM18912	USF1	cross	chr17_525981_G_A_b38
ENSG00000141252.19	Insulin	rs6598822_GM18912	VEZF1	cross	chr17_574231_T_C_b38
ENSG00000141252.19	Insulin	rs6598822_GM18912	VEZF1	Esophagus_Muscularis	chr17_514931_G_T_b38
ENSG00000141252.19	Insulin	rs6598822_GM18912	ZBTB48	Esophagus_Muscularis	chr17_514931_G_T_b38
ENSG00000141252.19	Insulin	rs6598822_GM18912	ZBTB48	cross	chr17_509416_ATATCAAATCCTGGCTGACCCCTTACTAGTCACGTATCGAATCCTGGCTGACCCCCTGACTAGTCACG_A_b38
ENSG00000141252.19	Insulin	rs6598822_GM18912	ZNF76	cross	chr17_574231_T_C_b38
ENSG00000141252.19	Insulin	rs6598822_GM18912	ZNF76	Esophagus_Muscularis	chr17_514931_G_T_b38
ENSG00000141252.19	Insulin	rs6598822_GM18912	ZNF76	Thyroid	chr17_504225_C_A_b38
ENSG00000141252.19	Insulin	rs6598822_GM18912	ZNF770	Esophagus_Muscularis	chr17_514931_G_T_b38
ENSG00000141252.19	Insulin	rs6598822_GM18912	ZNF770	Thyroid	chr17_504225_C_A_b38
ENSG00000141698.16	Zinc	rs9907850_GM18520	BATF	cross	chr17_41823015_GCTC_G_b38
ENSG00000141698.16	Zinc	rs9907850_GM18520	BATF	Thyroid	chr17_41851804_C_A_b38
ENSG00000141698.16	Zinc	rs9907850_GM18520	BCL6	Thyroid	chr17_41851804_C_A_b38
ENSG00000141698.16	Zinc	rs9907850_GM18520	BCL6	cross	chr17_42003780_C_T_b38
ENSG00000141698.16	Zinc	rs9907850_GM18520	ELF1	cross	chr17_41823015_GCTC_G_b38
ENSG00000141698.16	Zinc	rs9907850_GM18520	ELF1	Nerve_Tibial	chr17_41975519_T_C_b38
ENSG00000141698.16	Zinc	rs9907850_GM18520	MZF1	Esophagus_Muscularis	chr17_41823015_GCTC_G_b38
ENSG00000141698.16	Zinc	rs9907850_GM18520	MZF1	Thyroid	chr17_41866772_T_C_b38
ENSG00000141698.16	Zinc	rs9907850_GM18520	STAT5A	Thyroid	chr17_41863345_A_G_b38
ENSG00000141698.16	Zinc	rs9907850_GM18520	STAT5A	cross	chr17_41823015_GCTC_G_b38
ENSG00000141698.16	Zinc	rs9907850_GM18520	ZNF680	Thyroid	chr17_41899040_C_T_b38
ENSG00000141698.16	Zinc	rs9907850_GM18520	ZNF680	cross	chr17_42003780_C_T_b38
ENSG00000142875.19	Cadmium	rs41301192_GM19209	BATF	Artery_Tibial	chr1_84118402_T_C_b38
ENSG00000142875.19	Cadmium	rs41301192_GM19209	BATF	cross	chr1_84083536_C_T_b38
ENSG00000145781.8	Aldosterone	rs1129496_GM18855	THAP11	cross	chr5_116179257_G_C_b38
ENSG00000145781.8	Aldosterone	rs1129496_GM18855	THAP11	Lung	chr5_116317010_A_T_b38
ENSG00000145979.17	Selenium	rs11557360_GM18855	CREM	cross	chr6_13336105_T_C_b38
ENSG00000145979.17	Selenium	rs11557360_GM18855	CREM	Lung	chr6_13328697_G_GC_b38
ENSG00000145979.17	Selenium	rs11557360_GM18855	IRF2	cross	chr6_13288416_A_G_b38
ENSG00000145979.17	Selenium	rs11557360_GM18855	IRF2	Lung	chr6_13328697_G_GC_b38
ENSG00000145979.17	Selenium	rs11557360_GM18855	IRF3	cross	chr6_13275718_C_T_b38
ENSG00000145979.17	Selenium	rs11557360_GM18855	IRF3	Lung	chr6_13329234_A_G_b38
ENSG00000145979.17	Selenium	rs11557360_GM18855	MAX	cross	chr6_13290006_T_C_b38
ENSG00000145979.17	Selenium	rs11557360_GM18855	MAX	Lung	chr6_13329234_A_G_b38
ENSG00000145979.17	Selenium	rs11557360_GM18855	NFYC	cross	chr6_13275718_C_T_b38
ENSG00000145979.17	Selenium	rs11557360_GM18855	NFYC	Lung	chr6_13328697_G_GC_b38
ENSG00000145979.17	Selenium	rs11557360_GM18855	PBX2	Lung	chr6_13328697_G_GC_b38
ENSG00000145979.17	Selenium	rs11557360_GM18855	PBX2	cross	chr6_13269131_T_C_b38
ENSG00000145979.17	Selenium	rs11557360_GM18855	RELA	cross	chr6_13269131_T_C_b38
ENSG00000145979.17	Selenium	rs11557360_GM18855	RELA	Lung	chr6_13328697_G_GC_b38
ENSG00000145979.17	Selenium	rs11557360_GM18855	RXRA	Lung	chr6_13329234_A_G_b38
ENSG00000145979.17	Selenium	rs11557360_GM18855	RXRA	cross	chr6_13275718_C_T_b38
ENSG00000145979.17	Selenium	rs11557360_GM18855	THAP11	cross	chr6_13269131_T_C_b38
ENSG00000145979.17	Selenium	rs11557360_GM18855	THAP11	Lung	chr6_13331218_C_T_b38
ENSG00000145979.17	Triclosan	rs73723204_GM19209	CREM	cross	chr6_13336105_T_C_b38
ENSG00000145979.17	Triclosan	rs73723204_GM19209	CREM	Lung	chr6_13328697_G_GC_b38
ENSG00000145979.17	Triclosan	rs73723204_GM19209	IRF2	cross	chr6_13288416_A_G_b38
ENSG00000145979.17	Triclosan	rs73723204_GM19209	IRF2	Lung	chr6_13328697_G_GC_b38
ENSG00000145979.17	Triclosan	rs73723204_GM19209	IRF3	cross	chr6_13275718_C_T_b38
ENSG00000145979.17	Triclosan	rs73723204_GM19209	IRF3	Lung	chr6_13329234_A_G_b38
ENSG00000145979.17	Triclosan	rs73723204_GM19209	MAX	cross	chr6_13290006_T_C_b38
ENSG00000145979.17	Triclosan	rs73723204_GM19209	MAX	Lung	chr6_13329234_A_G_b38
ENSG00000145979.17	Triclosan	rs73723204_GM19209	NFYC	cross	chr6_13275718_C_T_b38
ENSG00000145979.17	Triclosan	rs73723204_GM19209	NFYC	Lung	chr6_13328697_G_GC_b38
ENSG00000145979.17	Triclosan	rs73723204_GM19209	PBX2	Lung	chr6_13328697_G_GC_b38
ENSG00000145979.17	Triclosan	rs73723204_GM19209	PBX2	cross	chr6_13269131_T_C_b38
ENSG00000145979.17	Triclosan	rs73723204_GM19209	RELA	cross	chr6_13269131_T_C_b38
ENSG00000145979.17	Triclosan	rs73723204_GM19209	RELA	Lung	chr6_13328697_G_GC_b38
ENSG00000145979.17	Triclosan	rs73723204_GM19209	RXRA	Lung	chr6_13329234_A_G_b38
ENSG00000145979.17	Triclosan	rs73723204_GM19209	RXRA	cross	chr6_13275718_C_T_b38
ENSG00000145979.17	Triclosan	rs73723204_GM19209	THAP11	cross	chr6_13269131_T_C_b38
ENSG00000145979.17	Triclosan	rs73723204_GM19209	THAP11	Lung	chr6_13331218_C_T_b38
ENSG00000146409.10	Selenium	rs17061741_GM18505	IRF9	Muscle_Skeletal	chr6_132764163_T_C_b38
ENSG00000146409.10	Selenium	rs17061741_GM18505	IRF9	cross	chr6_132777908_C_T_b38
ENSG00000146409.10	Selenium	rs17061741_GM18505	MAFF	Nerve_Tibial	chr6_132763220_G_T_b38
ENSG00000146409.10	Selenium	rs17061741_GM18505	MAFF	cross	chr6_132768682_C_T_b38
ENSG00000146409.10	Selenium	rs17061741_GM18505	NFATC3	Muscle_Skeletal	chr6_132764163_T_C_b38
ENSG00000146409.10	Selenium	rs17061741_GM18505	NFATC3	cross	chr6_132790557_A_C_b38
ENSG00000146409.10	Selenium	rs17061741_GM18505	PBX2	cross	chr6_132910690_C_T_b38
ENSG00000146409.10	Selenium	rs17061741_GM18505	PBX2	Muscle_Skeletal	chr6_132781026_G_C_b38
ENSG00000146409.10	Selenium	rs17061741_GM18505	PBX2	Artery_Tibial	chr6_132811361_A_G_b38
ENSG00000151498.11	Cadmium	rs35181923_GM18855	PBX2	cross	chr11_134260295_C_T_b38
ENSG00000151498.11	Cadmium	rs35181923_GM18855	PBX2	Lung	chr11_134262665_G_A_b38
ENSG00000151552.11	Copper	rs2597775_GM18855	GATA3	cross	chr4_17544142_C_T_b38
ENSG00000151552.11	Copper	rs2597775_GM18855	GATA3	Adipose_Subcutaneous	chr4_17512134_CG_C_b38
ENSG00000151552.11	Copper	rs699459_GM19209	GATA3	cross	chr4_17544142_C_T_b38
ENSG00000151552.11	Copper	rs699459_GM19209	GATA3	Adipose_Subcutaneous	chr4_17512134_CG_C_b38
ENSG00000151552.11	Copper	rs2597775_GM18855	RXRA	Adipose_Subcutaneous	chr4_17530077_C_A_b38
ENSG00000151552.11	Copper	rs2597775_GM18855	RXRA	cross	chr4_17543759_G_A_b38
ENSG00000151552.11	Copper	rs699459_GM19209	RXRA	Adipose_Subcutaneous	chr4_17530077_C_A_b38
ENSG00000151552.11	Copper	rs699459_GM19209	RXRA	cross	chr4_17543759_G_A_b38
ENSG00000151552.11	Copper	rs2597775_GM18855	STAT3	cross	chr4_17510524_T_C_b38
ENSG00000151552.11	Copper	rs2597775_GM18855	STAT3	Artery_Tibial	chr4_17510187_C_T_b38
ENSG00000151552.11	Copper	rs699459_GM19209	STAT3	cross	chr4_17510524_T_C_b38
ENSG00000151552.11	Copper	rs699459_GM19209	STAT3	Artery_Tibial	chr4_17510187_C_T_b38
ENSG00000151640.12	Copper	rs73399772_GM18858	ARNT	cross	chr10_132194597_T_TTCTCCCC_b38
ENSG00000151640.12	Copper	rs73399772_GM18858	ARNT	Esophagus_Muscularis	chr10_132183788_G_C_b38
ENSG00000151640.12	Copper	rs73399772_GM18858	BHLHE40	Esophagus_Muscularis	chr10_132183788_G_C_b38
ENSG00000151640.12	Copper	rs73399772_GM18858	BHLHE40	cross	chr10_132186626_C_T_b38
ENSG00000151640.12	Copper	rs73399772_GM18858	ELF1	Esophagus_Muscularis	chr10_132183788_G_C_b38
ENSG00000151640.12	Copper	rs73399772_GM18858	ELF1	Muscle_Skeletal	chr10_132183788_G_C_b38
ENSG00000151640.12	Copper	rs73399772_GM18858	ELF1	cross	chr10_132146331_G_C_b38
ENSG00000151640.12	Copper	rs73399772_GM18858	IRF2	cross	chr10_132146331_G_C_b38
ENSG00000151640.12	Copper	rs73399772_GM18858	IRF2	Esophagus_Muscularis	chr10_132183788_G_C_b38
ENSG00000151640.12	Copper	rs73399772_GM18858	IRF3	Esophagus_Muscularis	chr10_132187458_G_A_b38
ENSG00000151640.12	Copper	rs73399772_GM18858	IRF3	cross	chr10_132156368_C_T_b38
ENSG00000151640.12	Copper	rs73399772_GM18858	KLF9	Esophagus_Muscularis	chr10_132183788_G_C_b38
ENSG00000151640.12	Copper	rs73399772_GM18858	KLF9	cross	chr10_132190197_T_C_b38
ENSG00000151640.12	Copper	rs73399772_GM18858	MAFK	Esophagus_Muscularis	chr10_132183788_G_C_b38
ENSG00000151640.12	Copper	rs73399772_GM18858	MAFK	cross	chr10_132183788_G_C_b38
ENSG00000151640.12	Copper	rs73399772_GM18858	NFATC3	cross	chr10_132146331_G_C_b38
ENSG00000151640.12	Copper	rs73399772_GM18858	NFATC3	Esophagus_Muscularis	chr10_132183788_G_C_b38
ENSG00000151640.12	Copper	rs73399772_GM18858	NFIC	cross	chr10_132194597_T_TTCTCCCC_b38
ENSG00000151640.12	Copper	rs73399772_GM18858	NFIC	Esophagus_Muscularis	chr10_132183788_G_C_b38
ENSG00000151640.12	Copper	rs73399772_GM18858	RELB	cross	chr10_132152764_G_A_b38
ENSG00000151640.12	Copper	rs73399772_GM18858	RELB	Esophagus_Muscularis	chr10_132183788_G_C_b38
ENSG00000151640.12	Copper	rs73399772_GM18858	REST	Muscle_Skeletal	chr10_132183788_G_C_b38
ENSG00000151640.12	Copper	rs73399772_GM18858	REST	cross	chr10_132193504_C_A_b38
ENSG00000151640.12	Copper	rs73399772_GM18858	REST	Esophagus_Muscularis	chr10_132186626_C_T_b38
ENSG00000151640.12	Copper	rs73399772_GM18858	RXRA	Esophagus_Muscularis	chr10_132183788_G_C_b38
ENSG00000151640.12	Copper	rs73399772_GM18858	RXRA	cross	chr10_132194597_T_TTCTCCCC_b38
ENSG00000151640.12	Copper	rs73399772_GM18858	SMAD2	cross	chr10_132193504_C_A_b38
ENSG00000151640.12	Copper	rs73399772_GM18858	SMAD2	Esophagus_Muscularis	chr10_132183788_G_C_b38
ENSG00000151640.12	Copper	rs73399772_GM18858	SMAD4	Esophagus_Muscularis	chr10_132183788_G_C_b38
ENSG00000151640.12	Copper	rs73399772_GM18858	SMAD4	cross	chr10_132194597_T_TTCTCCCC_b38
ENSG00000151640.12	Copper	rs73399772_GM18858	SP1	Esophagus_Muscularis	chr10_132183788_G_C_b38
ENSG00000151640.12	Copper	rs73399772_GM18858	SP1	cross	chr10_132156368_C_T_b38
ENSG00000151640.12	Copper	rs73399772_GM18858	TCF12	Esophagus_Muscularis	chr10_132183788_G_C_b38
ENSG00000151640.12	Copper	rs73399772_GM18858	TCF12	cross	chr10_132193504_C_A_b38
ENSG00000151640.12	Copper	rs73399772_GM18858	VEZF1	Esophagus_Muscularis	chr10_132183788_G_C_b38
ENSG00000151640.12	Copper	rs73399772_GM18858	VEZF1	cross	chr10_132194597_T_TTCTCCCC_b38
ENSG00000151640.12	Copper	rs73399772_GM18858	ZBTB6	cross	chr10_132212821_G_T_b38
ENSG00000151640.12	Copper	rs73399772_GM18858	ZBTB6	Esophagus_Muscularis	chr10_132183788_G_C_b38
ENSG00000151640.12	Copper	rs73399772_GM18858	ZNF350	Muscle_Skeletal	chr10_132183788_G_C_b38
ENSG00000151640.12	Copper	rs73399772_GM18858	ZNF350	Esophagus_Muscularis	chr10_132183788_G_C_b38
ENSG00000151640.12	Copper	rs73399772_GM18858	ZNF384	cross	chr10_132193504_C_A_b38
ENSG00000151640.12	Copper	rs73399772_GM18858	ZNF384	Muscle_Skeletal	chr10_132183788_G_C_b38
ENSG00000151640.12	Nicotine	rs73399772_GM18858	ARNT	cross	chr10_132194597_T_TTCTCCCC_b38
ENSG00000151640.12	Nicotine	rs73399772_GM18858	ARNT	Esophagus_Muscularis	chr10_132183788_G_C_b38
ENSG00000151640.12	Nicotine	rs73399772_GM18858	BHLHE40	Esophagus_Muscularis	chr10_132183788_G_C_b38
ENSG00000151640.12	Nicotine	rs73399772_GM18858	BHLHE40	cross	chr10_132186626_C_T_b38
ENSG00000151640.12	Nicotine	rs73399772_GM18858	ELF1	Esophagus_Muscularis	chr10_132183788_G_C_b38
ENSG00000151640.12	Nicotine	rs73399772_GM18858	ELF1	Muscle_Skeletal	chr10_132183788_G_C_b38
ENSG00000151640.12	Nicotine	rs73399772_GM18858	ELF1	cross	chr10_132146331_G_C_b38
ENSG00000151640.12	Nicotine	rs73399772_GM18858	IRF2	cross	chr10_132146331_G_C_b38
ENSG00000151640.12	Nicotine	rs73399772_GM18858	IRF2	Esophagus_Muscularis	chr10_132183788_G_C_b38
ENSG00000151640.12	Nicotine	rs73399772_GM18858	IRF3	Esophagus_Muscularis	chr10_132187458_G_A_b38
ENSG00000151640.12	Nicotine	rs73399772_GM18858	IRF3	cross	chr10_132156368_C_T_b38
ENSG00000151640.12	Nicotine	rs73399772_GM18858	KLF9	Esophagus_Muscularis	chr10_132183788_G_C_b38
ENSG00000151640.12	Nicotine	rs73399772_GM18858	KLF9	cross	chr10_132190197_T_C_b38
ENSG00000151640.12	Nicotine	rs73399772_GM18858	MAFK	Esophagus_Muscularis	chr10_132183788_G_C_b38
ENSG00000151640.12	Nicotine	rs73399772_GM18858	MAFK	cross	chr10_132183788_G_C_b38
ENSG00000151640.12	Nicotine	rs73399772_GM18858	NFATC3	cross	chr10_132146331_G_C_b38
ENSG00000151640.12	Nicotine	rs73399772_GM18858	NFATC3	Esophagus_Muscularis	chr10_132183788_G_C_b38
ENSG00000151640.12	Nicotine	rs73399772_GM18858	NFIC	cross	chr10_132194597_T_TTCTCCCC_b38
ENSG00000151640.12	Nicotine	rs73399772_GM18858	NFIC	Esophagus_Muscularis	chr10_132183788_G_C_b38
ENSG00000151640.12	Nicotine	rs73399772_GM18858	RELB	cross	chr10_132152764_G_A_b38
ENSG00000151640.12	Nicotine	rs73399772_GM18858	RELB	Esophagus_Muscularis	chr10_132183788_G_C_b38
ENSG00000151640.12	Nicotine	rs73399772_GM18858	REST	Muscle_Skeletal	chr10_132183788_G_C_b38
ENSG00000151640.12	Nicotine	rs73399772_GM18858	REST	cross	chr10_132193504_C_A_b38
ENSG00000151640.12	Nicotine	rs73399772_GM18858	REST	Esophagus_Muscularis	chr10_132186626_C_T_b38
ENSG00000151640.12	Nicotine	rs73399772_GM18858	RXRA	Esophagus_Muscularis	chr10_132183788_G_C_b38
ENSG00000151640.12	Nicotine	rs73399772_GM18858	RXRA	cross	chr10_132194597_T_TTCTCCCC_b38
ENSG00000151640.12	Nicotine	rs73399772_GM18858	SMAD2	cross	chr10_132193504_C_A_b38
ENSG00000151640.12	Nicotine	rs73399772_GM18858	SMAD2	Esophagus_Muscularis	chr10_132183788_G_C_b38
ENSG00000151640.12	Nicotine	rs73399772_GM18858	SMAD4	Esophagus_Muscularis	chr10_132183788_G_C_b38
ENSG00000151640.12	Nicotine	rs73399772_GM18858	SMAD4	cross	chr10_132194597_T_TTCTCCCC_b38
ENSG00000151640.12	Nicotine	rs73399772_GM18858	SP1	Esophagus_Muscularis	chr10_132183788_G_C_b38
ENSG00000151640.12	Nicotine	rs73399772_GM18858	SP1	cross	chr10_132156368_C_T_b38
ENSG00000151640.12	Nicotine	rs73399772_GM18858	TCF12	Esophagus_Muscularis	chr10_132183788_G_C_b38
ENSG00000151640.12	Nicotine	rs73399772_GM18858	TCF12	cross	chr10_132193504_C_A_b38
ENSG00000151640.12	Nicotine	rs73399772_GM18858	VEZF1	Esophagus_Muscularis	chr10_132183788_G_C_b38
ENSG00000151640.12	Nicotine	rs73399772_GM18858	VEZF1	cross	chr10_132194597_T_TTCTCCCC_b38
ENSG00000151640.12	Nicotine	rs73399772_GM18858	ZBTB6	cross	chr10_132212821_G_T_b38
ENSG00000151640.12	Nicotine	rs73399772_GM18858	ZBTB6	Esophagus_Muscularis	chr10_132183788_G_C_b38
ENSG00000151640.12	Nicotine	rs73399772_GM18858	ZNF350	Muscle_Skeletal	chr10_132183788_G_C_b38
ENSG00000151640.12	Nicotine	rs73399772_GM18858	ZNF350	Esophagus_Muscularis	chr10_132183788_G_C_b38
ENSG00000151640.12	Nicotine	rs73399772_GM18858	ZNF384	cross	chr10_132193504_C_A_b38
ENSG00000151640.12	Nicotine	rs73399772_GM18858	ZNF384	Muscle_Skeletal	chr10_132183788_G_C_b38
ENSG00000152061.23	Nicotine	rs4650677_GM18505	HLF	Esophagus_Muscularis	chr1_174191901_A_G_b38
ENSG00000152061.23	Nicotine	rs4650677_GM18505	HLF	cross	chr1_174408297_A_G_b38
ENSG00000152061.23	Nicotine	rs4650677_GM18505	SRF	cross	chr1_174965217_ATGTAAGCAGTGTCTCC_A_b38
ENSG00000152061.23	Nicotine	rs4650677_GM18505	SRF	Esophagus_Muscularis	chr1_174166437_G_A_b38
ENSG00000152061.23	Nicotine	rs4650677_GM18505	THAP11	Esophagus_Muscularis	chr1_174191901_A_G_b38
ENSG00000152061.23	Nicotine	rs4650677_GM18505	THAP11	cross	chr1_173479122_G_A_b38
ENSG00000152061.23	Nicotine	rs4650677_GM18505	VEZF1	Esophagus_Muscularis	chr1_174191901_A_G_b38
ENSG00000152061.23	Nicotine	rs4650677_GM18505	VEZF1	cross	chr1_174038949_G_A_b38
ENSG00000153207.14	Copper	rs139763225_GM19209	MITF	Esophagus_Muscularis	chr1_246947668_T_TCA_b38
ENSG00000153207.14	Copper	rs139763225_GM19209	MITF	cross	chr1_247075768_T_C_b38
ENSG00000153207.14	Copper	rs139763225_GM19209	NFIC	Esophagus_Muscularis	chr1_246947668_T_TCA_b38
ENSG00000153207.14	Copper	rs139763225_GM19209	NFIC	cross	chr1_247078493_C_A_b38
ENSG00000153207.14	Copper	rs139763225_GM19209	ZNF394	Esophagus_Muscularis	chr1_246930108_C_A_b38
ENSG00000153207.14	Copper	rs139763225_GM19209	ZNF394	cross	chr1_246775876_G_A_b38
ENSG00000153214.9	Copper	rs10176769_GM19209	ETS1	Artery_Tibial	chr2_112053231_A_C_b38
ENSG00000153214.9	Copper	rs10176769_GM19209	ETS1	Lung	chr2_112053231_A_C_b38
ENSG00000153214.9	Copper	rs10176769_GM19209	FOSL1	Artery_Tibial	chr2_112055265_T_C_b38
ENSG00000153214.9	Copper	rs10176769_GM19209	FOSL1	Lung	chr2_112053231_A_C_b38
ENSG00000153214.9	Copper	rs10176769_GM19209	PATZ1	Lung	chr2_112056468_T_C_b38
ENSG00000153214.9	Copper	rs10176769_GM19209	PATZ1	Artery_Tibial	chr2_112055265_T_C_b38
ENSG00000154781.15	Nicotine	rs17040096_GM18505	ZNF143	cross	chr3_14661475_C_A_b38
ENSG00000154781.15	Nicotine	rs17040096_GM18505	ZNF143	Nerve_Tibial	chr3_14672767_C_CA_b38
ENSG00000154813.9	Selenium	rs2292614_GM18855	BACH1	cross	chr3_16327339_C_T_b38
ENSG00000154813.9	Selenium	rs2292614_GM18855	BACH1	Muscle_Skeletal	chr3_16266428_G_A_b38
ENSG00000154813.9	Selenium	rs2292614_GM18855	FOSL2	cross	chr3_16261982_A_AC_b38
ENSG00000154813.9	Selenium	rs2292614_GM18855	FOSL2	Muscle_Skeletal	chr3_16325615_C_T_b38
ENSG00000154813.9	Selenium	rs2292614_GM18855	SP1	cross	chr3_16312458_C_CCA_b38
ENSG00000154813.9	Selenium	rs2292614_GM18855	SP1	Muscle_Skeletal	chr3_16253758_G_C_b38
ENSG00000154813.9	Selenium	rs2292614_GM18855	VEZF1	cross	chr3_16315841_A_C_b38
ENSG00000154813.9	Selenium	rs2292614_GM18855	VEZF1	Muscle_Skeletal	chr3_16266428_G_A_b38
ENSG00000154813.9	Selenium	rs2292614_GM18855	ZNF394	Muscle_Skeletal	chr3_16325615_C_T_b38
ENSG00000154813.9	Selenium	rs2292614_GM18855	ZNF394	cross	chr3_16268872_G_A_b38
ENSG00000155096.13	Insulin	rs6921_GM18858	ELF1	cross	chr8_102818464_A_G_b38
ENSG00000155096.13	Insulin	rs6921_GM18858	ELF1	Nerve_Tibial	chr8_102919081_C_T_b38
ENSG00000155096.13	Insulin	rs6921_GM18858	HIC1	cross	chr8_102818464_A_G_b38
ENSG00000155096.13	Insulin	rs6921_GM18858	HIC1	Nerve_Tibial	chr8_102919710_C_G_b38
ENSG00000155096.13	Insulin	rs6921_GM18858	NFE2L2	Nerve_Tibial	chr8_102919710_C_G_b38
ENSG00000155096.13	Insulin	rs6921_GM18858	NFE2L2	cross	chr8_102814856_G_T_b38
ENSG00000155096.13	Insulin	rs6921_GM18858	OSR2	cross	chr8_102944297_A_G_b38
ENSG00000155096.13	Insulin	rs6921_GM18858	OSR2	Nerve_Tibial	chr8_102916712_A_G_b38
ENSG00000155096.13	Insulin	rs6921_GM18858	PBX2	Nerve_Tibial	chr8_102919710_C_G_b38
ENSG00000155096.13	Insulin	rs6921_GM18858	PBX2	cross	chr8_102818464_A_G_b38
ENSG00000155393.12	Selenium	rs78683670_GM18505	CTCF	Skin_Sun_Exposed_Lower_leg	chr16_50065866_C_T_b38
ENSG00000155393.12	Selenium	rs78683670_GM18505	CTCF	Lung	chr16_50066342_T_A_b38
ENSG00000155393.12	Selenium	rs78683670_GM18505	CUX1	cross	chr16_50061684_C_T_b38
ENSG00000155393.12	Selenium	rs78683670_GM18505	CUX1	Skin_Sun_Exposed_Lower_leg	chr16_50065866_C_T_b38
ENSG00000155393.12	Selenium	rs78683670_GM18505	FOXJ2	Lung	chr16_50013385_C_T_b38
ENSG00000155393.12	Selenium	rs78683670_GM18505	FOXJ2	cross	chr16_50073362_G_A_b38
ENSG00000155393.12	Selenium	rs78683670_GM18505	NFATC3	Artery_Tibial	chr16_50066342_T_A_b38
ENSG00000155393.12	Selenium	rs78683670_GM18505	NFATC3	Lung	chr16_50066342_T_A_b38
ENSG00000155393.12	Selenium	rs78683670_GM18505	NR2C1	cross	chr16_50061684_C_T_b38
ENSG00000155393.12	Selenium	rs78683670_GM18505	NR2C1	Brain_Cerebellum	chr16_50066342_T_A_b38
ENSG00000155393.12	Selenium	rs78683670_GM18505	NR2C1	Lung	chr16_50065866_C_T_b38
ENSG00000155393.12	Selenium	rs78683670_GM18505	NR2C1	Skin_Sun_Exposed_Lower_leg	chr16_50078356_C_T_b38
ENSG00000155393.12	Selenium	rs78683670_GM18505	NR2C2	Lung	chr16_50066342_T_A_b38
ENSG00000155393.12	Selenium	rs78683670_GM18505	NR2C2	cross	chr16_50073362_G_A_b38
ENSG00000155393.12	Selenium	rs78683670_GM18505	PBX2	cross	chr16_50061684_C_T_b38
ENSG00000155393.12	Selenium	rs78683670_GM18505	PBX2	Lung	chr16_50013385_C_T_b38
ENSG00000155393.12	Selenium	rs78683670_GM18505	RFX3	Skin_Sun_Exposed_Lower_leg	chr16_50078356_C_T_b38
ENSG00000155393.12	Selenium	rs78683670_GM18505	RFX3	Artery_Tibial	chr16_50013385_C_T_b38
ENSG00000155393.12	Selenium	rs78683670_GM18505	RFX3	Thyroid	chr16_50065866_C_T_b38
ENSG00000155393.12	Selenium	rs78683670_GM18505	RXRB	Lung	chr16_50065866_C_T_b38
ENSG00000155393.12	Selenium	rs78683670_GM18505	RXRB	cross	chr16_50073362_G_A_b38
ENSG00000155393.12	Selenium	rs78683670_GM18505	SMAD4	Artery_Tibial	chr16_50045479_T_C_b38
ENSG00000155393.12	Selenium	rs78683670_GM18505	SMAD4	cross	chr16_50061684_C_T_b38
ENSG00000155393.12	Selenium	rs78683670_GM18505	USF1	Skin_Sun_Exposed_Lower_leg	chr16_50065866_C_T_b38
ENSG00000155393.12	Selenium	rs78683670_GM18505	USF1	Lung	chr16_50065866_C_T_b38
ENSG00000155393.12	Selenium	rs78683670_GM18505	USF1	cross	chr16_50045479_T_C_b38
ENSG00000155393.12	Selenium	rs78683670_GM18505	ZNF76	Lung	chr16_50065866_C_T_b38
ENSG00000155393.12	Selenium	rs78683670_GM18505	ZNF76	Skin_Sun_Exposed_Lower_leg	chr16_50065866_C_T_b38
ENSG00000158483.15	Dexamethasone	rs59013222_GM18858	BCL6	Esophagus_Muscularis	chr11_71775106_C_T_b38
ENSG00000158483.15	Dexamethasone	rs59013222_GM18858	BCL6	cross	chr11_71787245_T_C_b38
ENSG00000158483.15	Dexamethasone	rs59013222_GM18858	CEBPA	Skin_Sun_Exposed_Lower_leg	chr11_71787516_G_C_b38
ENSG00000158483.15	Dexamethasone	rs59013222_GM18858	CEBPA	Adipose_Subcutaneous	chr11_71812424_G_A_b38
ENSG00000158483.15	Dexamethasone	rs59013222_GM18858	CEBPG	Skin_Sun_Exposed_Lower_leg	chr11_71787516_G_C_b38
ENSG00000158483.15	Dexamethasone	rs59013222_GM18858	CEBPG	Adipose_Subcutaneous	chr11_71775106_C_T_b38
ENSG00000158483.15	Dexamethasone	rs59013222_GM18858	E2F4	Thyroid	chr11_71777775_C_A_b38
ENSG00000158483.15	Dexamethasone	rs59013222_GM18858	E2F4	Muscle_Skeletal	chr11_71777775_C_A_b38
ENSG00000158483.15	Dexamethasone	rs59013222_GM18858	ESRRA	cross	chr11_71571967_A_G_b38
ENSG00000158483.15	Dexamethasone	rs59013222_GM18858	ESRRA	Thyroid	chr11_71777775_C_A_b38
ENSG00000158483.15	Dexamethasone	rs59013222_GM18858	IRF3	Adipose_Subcutaneous	chr11_71781445_C_A_b38
ENSG00000158483.15	Dexamethasone	rs59013222_GM18858	IRF3	Muscle_Skeletal	chr11_71775106_C_T_b38
ENSG00000158483.15	Dexamethasone	rs59013222_GM18858	KLF9	Muscle_Skeletal	chr11_71775106_C_T_b38
ENSG00000158483.15	Dexamethasone	rs59013222_GM18858	KLF9	Esophagus_Muscularis	chr11_71787516_G_C_b38
ENSG00000158483.15	Dexamethasone	rs59013222_GM18858	NFE2L2	Skin_Sun_Exposed_Lower_leg	chr11_71777775_C_A_b38
ENSG00000158483.15	Dexamethasone	rs59013222_GM18858	NFE2L2	Esophagus_Muscularis	chr11_71787521_A_C_b38
ENSG00000158483.15	Dexamethasone	rs59013222_GM18858	PATZ1	Thyroid	chr11_71781445_C_A_b38
ENSG00000158483.15	Dexamethasone	rs59013222_GM18858	PATZ1	Skin_Sun_Exposed_Lower_leg	chr11_71787516_G_C_b38
ENSG00000158483.15	Dexamethasone	rs59013222_GM18858	RELA	cross	chr11_71588409_T_C_b38
ENSG00000158483.15	Dexamethasone	rs59013222_GM18858	RELA	Muscle_Skeletal	chr11_71787516_G_C_b38
ENSG00000158483.15	Dexamethasone	rs59013222_GM18858	RELA	Esophagus_Muscularis	chr11_71781445_C_A_b38
ENSG00000158483.15	Dexamethasone	rs59013222_GM18858	RXRA	Adipose_Subcutaneous	chr11_71775106_C_T_b38
ENSG00000158483.15	Dexamethasone	rs59013222_GM18858	RXRA	cross	chr11_71585183_C_T_b38
ENSG00000158483.15	Dexamethasone	rs59013222_GM18858	STAT3	Esophagus_Muscularis	chr11_71775106_C_T_b38
ENSG00000158483.15	Dexamethasone	rs59013222_GM18858	STAT3	Thyroid	chr11_71772133_C_T_b38
ENSG00000158483.15	Dexamethasone	rs59013222_GM18858	STAT3	cross	chr11_71588409_T_C_b38
ENSG00000158483.15	Dexamethasone	rs59013222_GM18858	STAT5A	cross	chr11_71588409_T_C_b38
ENSG00000158483.15	Dexamethasone	rs59013222_GM18858	STAT5A	Esophagus_Muscularis	chr11_71777775_C_A_b38
ENSG00000158483.15	Dexamethasone	rs59013222_GM18858	STAT5A	Adipose_Subcutaneous	chr11_71787521_A_C_b38
ENSG00000158483.15	Dexamethasone	rs59013222_GM18858	STAT5A	Thyroid	chr11_71787545_C_G_b38
ENSG00000158483.15	Dexamethasone	rs59013222_GM18858	ZNF214	Skin_Sun_Exposed_Lower_leg	chr11_71772133_C_T_b38
ENSG00000158483.15	Dexamethasone	rs59013222_GM18858	ZNF214	Thyroid	chr11_71781445_C_A_b38
ENSG00000159267.14	Insulin	rs73398122_GM18858	BACH1	cross	chr21_36989681_T_G_b38
ENSG00000159267.14	Insulin	rs73398122_GM18858	BACH1	Skin_Sun_Exposed_Lower_leg	chr21_36990132_T_C_b38
ENSG00000159267.14	Insulin	rs116526486_GM18855	BACH1	cross	chr21_36989681_T_G_b38
ENSG00000159267.14	Insulin	rs116526486_GM18855	BACH1	Skin_Sun_Exposed_Lower_leg	chr21_36990132_T_C_b38
ENSG00000159267.14	Insulin	rs9967991_GM18855	BACH1	cross	chr21_36989681_T_G_b38
ENSG00000159267.14	Insulin	rs9967991_GM18855	BACH1	Skin_Sun_Exposed_Lower_leg	chr21_36990132_T_C_b38
ENSG00000159267.14	Insulin	rs73398122_GM18858	BCL11A	Skin_Sun_Exposed_Lower_leg	chr21_36990531_C_G_b38
ENSG00000159267.14	Insulin	rs73398122_GM18858	BCL11A	cross	chr21_36992393_T_C_b38
ENSG00000159267.14	Insulin	rs116526486_GM18855	BCL11A	Skin_Sun_Exposed_Lower_leg	chr21_36990531_C_G_b38
ENSG00000159267.14	Insulin	rs116526486_GM18855	BCL11A	cross	chr21_36992393_T_C_b38
ENSG00000159267.14	Insulin	rs9967991_GM18855	BCL11A	Skin_Sun_Exposed_Lower_leg	chr21_36990531_C_G_b38
ENSG00000159267.14	Insulin	rs9967991_GM18855	BCL11A	cross	chr21_36992393_T_C_b38
ENSG00000159267.14	Insulin	rs73398122_GM18858	CEBPA	cross	chr21_36989681_T_G_b38
ENSG00000159267.14	Insulin	rs73398122_GM18858	CEBPA	Skin_Sun_Exposed_Lower_leg	chr21_36990531_C_G_b38
ENSG00000159267.14	Insulin	rs116526486_GM18855	CEBPA	cross	chr21_36989681_T_G_b38
ENSG00000159267.14	Insulin	rs116526486_GM18855	CEBPA	Skin_Sun_Exposed_Lower_leg	chr21_36990531_C_G_b38
ENSG00000159267.14	Insulin	rs9967991_GM18855	CEBPA	cross	chr21_36989681_T_G_b38
ENSG00000159267.14	Insulin	rs9967991_GM18855	CEBPA	Skin_Sun_Exposed_Lower_leg	chr21_36990531_C_G_b38
ENSG00000159267.14	Insulin	rs73398122_GM18858	GATA3	cross	chr21_36989681_T_G_b38
ENSG00000159267.14	Insulin	rs73398122_GM18858	GATA3	Skin_Sun_Exposed_Lower_leg	chr21_36990531_C_G_b38
ENSG00000159267.14	Insulin	rs116526486_GM18855	GATA3	cross	chr21_36989681_T_G_b38
ENSG00000159267.14	Insulin	rs116526486_GM18855	GATA3	Skin_Sun_Exposed_Lower_leg	chr21_36990531_C_G_b38
ENSG00000159267.14	Insulin	rs9967991_GM18855	GATA3	cross	chr21_36989681_T_G_b38
ENSG00000159267.14	Insulin	rs9967991_GM18855	GATA3	Skin_Sun_Exposed_Lower_leg	chr21_36990531_C_G_b38
ENSG00000159267.14	Insulin	rs73398122_GM18858	IKZF1	Skin_Sun_Exposed_Lower_leg	chr21_36992180_G_A_b38
ENSG00000159267.14	Insulin	rs73398122_GM18858	IKZF1	cross	chr21_36967155_C_T_b38
ENSG00000159267.14	Insulin	rs116526486_GM18855	IKZF1	Skin_Sun_Exposed_Lower_leg	chr21_36992180_G_A_b38
ENSG00000159267.14	Insulin	rs116526486_GM18855	IKZF1	cross	chr21_36967155_C_T_b38
ENSG00000159267.14	Insulin	rs9967991_GM18855	IKZF1	Skin_Sun_Exposed_Lower_leg	chr21_36992180_G_A_b38
ENSG00000159267.14	Insulin	rs9967991_GM18855	IKZF1	cross	chr21_36967155_C_T_b38
ENSG00000159267.14	Insulin	rs73398122_GM18858	KLF4	cross	chr21_36989681_T_G_b38
ENSG00000159267.14	Insulin	rs73398122_GM18858	KLF4	Skin_Sun_Exposed_Lower_leg	chr21_36989681_T_G_b38
ENSG00000159267.14	Insulin	rs116526486_GM18855	KLF4	cross	chr21_36989681_T_G_b38
ENSG00000159267.14	Insulin	rs116526486_GM18855	KLF4	Skin_Sun_Exposed_Lower_leg	chr21_36989681_T_G_b38
ENSG00000159267.14	Insulin	rs9967991_GM18855	KLF4	cross	chr21_36989681_T_G_b38
ENSG00000159267.14	Insulin	rs9967991_GM18855	KLF4	Skin_Sun_Exposed_Lower_leg	chr21_36989681_T_G_b38
ENSG00000159267.14	Insulin	rs73398122_GM18858	SP1	cross	chr21_36947103_G_C_b38
ENSG00000159267.14	Insulin	rs73398122_GM18858	SP1	Skin_Sun_Exposed_Lower_leg	chr21_36990531_C_G_b38
ENSG00000159267.14	Insulin	rs116526486_GM18855	SP1	cross	chr21_36947103_G_C_b38
ENSG00000159267.14	Insulin	rs116526486_GM18855	SP1	Skin_Sun_Exposed_Lower_leg	chr21_36990531_C_G_b38
ENSG00000159267.14	Insulin	rs9967991_GM18855	SP1	cross	chr21_36947103_G_C_b38
ENSG00000159267.14	Insulin	rs9967991_GM18855	SP1	Skin_Sun_Exposed_Lower_leg	chr21_36990531_C_G_b38
ENSG00000159267.14	Insulin	rs73398122_GM18858	ZNF770	Skin_Sun_Exposed_Lower_leg	chr21_36990132_T_C_b38
ENSG00000159267.14	Insulin	rs73398122_GM18858	ZNF770	cross	chr21_37001879_G_T_b38
ENSG00000159267.14	Insulin	rs116526486_GM18855	ZNF770	Skin_Sun_Exposed_Lower_leg	chr21_36990132_T_C_b38
ENSG00000159267.14	Insulin	rs116526486_GM18855	ZNF770	cross	chr21_37001879_G_T_b38
ENSG00000159267.14	Insulin	rs9967991_GM18855	ZNF770	Skin_Sun_Exposed_Lower_leg	chr21_36990132_T_C_b38
ENSG00000159267.14	Insulin	rs9967991_GM18855	ZNF770	cross	chr21_37001879_G_T_b38
ENSG00000159267.14	Zinc	rs116526486_GM18855	BACH1	cross	chr21_36989681_T_G_b38
ENSG00000159267.14	Zinc	rs116526486_GM18855	BACH1	Skin_Sun_Exposed_Lower_leg	chr21_36990132_T_C_b38
ENSG00000159267.14	Zinc	rs116526486_GM18855	BCL11A	Skin_Sun_Exposed_Lower_leg	chr21_36990531_C_G_b38
ENSG00000159267.14	Zinc	rs116526486_GM18855	BCL11A	cross	chr21_36992393_T_C_b38
ENSG00000159267.14	Zinc	rs116526486_GM18855	CEBPA	cross	chr21_36989681_T_G_b38
ENSG00000159267.14	Zinc	rs116526486_GM18855	CEBPA	Skin_Sun_Exposed_Lower_leg	chr21_36990531_C_G_b38
ENSG00000159267.14	Zinc	rs116526486_GM18855	GATA3	cross	chr21_36989681_T_G_b38
ENSG00000159267.14	Zinc	rs116526486_GM18855	GATA3	Skin_Sun_Exposed_Lower_leg	chr21_36990531_C_G_b38
ENSG00000159267.14	Zinc	rs116526486_GM18855	IKZF1	Skin_Sun_Exposed_Lower_leg	chr21_36992180_G_A_b38
ENSG00000159267.14	Zinc	rs116526486_GM18855	IKZF1	cross	chr21_36967155_C_T_b38
ENSG00000159267.14	Zinc	rs116526486_GM18855	KLF4	cross	chr21_36989681_T_G_b38
ENSG00000159267.14	Zinc	rs116526486_GM18855	KLF4	Skin_Sun_Exposed_Lower_leg	chr21_36989681_T_G_b38
ENSG00000159267.14	Zinc	rs116526486_GM18855	SP1	cross	chr21_36947103_G_C_b38
ENSG00000159267.14	Zinc	rs116526486_GM18855	SP1	Skin_Sun_Exposed_Lower_leg	chr21_36990531_C_G_b38
ENSG00000159267.14	Zinc	rs116526486_GM18855	ZNF770	Skin_Sun_Exposed_Lower_leg	chr21_36990132_T_C_b38
ENSG00000159267.14	Zinc	rs116526486_GM18855	ZNF770	cross	chr21_37001879_G_T_b38
ENSG00000160305.17	Aldosterone	rs9941870_GM18912	IKZF1	Lung	chr21_46539779_G_A_b38
ENSG00000160305.17	Aldosterone	rs9941870_GM18912	IKZF1	cross	chr21_46403315_G_T_b38
ENSG00000160305.17	Aldosterone	rs9941896_GM18912	IKZF1	Lung	chr21_46539779_G_A_b38
ENSG00000160305.17	Aldosterone	rs9941896_GM18912	IKZF1	cross	chr21_46403315_G_T_b38
ENSG00000160305.17	Aldosterone	rs9941869_GM18912	IKZF1	Lung	chr21_46539779_G_A_b38
ENSG00000160305.17	Aldosterone	rs9941869_GM18912	IKZF1	cross	chr21_46403315_G_T_b38
ENSG00000160305.17	Aldosterone	rs9941870_GM18912	TBX21	cross	chr21_46484672_A_C_b38
ENSG00000160305.17	Aldosterone	rs9941870_GM18912	TBX21	Lung	chr21_46539779_G_A_b38
ENSG00000160305.17	Aldosterone	rs9941896_GM18912	TBX21	cross	chr21_46484672_A_C_b38
ENSG00000160305.17	Aldosterone	rs9941896_GM18912	TBX21	Lung	chr21_46539779_G_A_b38
ENSG00000160305.17	Aldosterone	rs9941869_GM18912	TBX21	cross	chr21_46484672_A_C_b38
ENSG00000160305.17	Aldosterone	rs9941869_GM18912	TBX21	Lung	chr21_46539779_G_A_b38
ENSG00000160439.15	Selenium	rs1654457_GM18505	HIC1	cross	chr19_55044041_C_T_b38
ENSG00000160439.15	Selenium	rs1654457_GM18505	HIC1	Lung	chr19_55058766_T_C_b38
ENSG00000161016.17	Copper	rs114247992_GM18858	RELB	Muscle_Skeletal	chr8_144792397_C_T_b38
ENSG00000161016.17	Copper	rs114247992_GM18858	RELB	cross	chr8_144844507_A_G_b38
ENSG00000161016.17	Copper	rs114247992_GM18858	STAT5A	Thyroid	chr8_144785958_A_C_b38
ENSG00000161016.17	Copper	rs114247992_GM18858	STAT5A	Adipose_Subcutaneous	chr8_144793395_C_G_b38
ENSG00000161016.17	Copper	rs114247992_GM18858	STAT5A	cross	chr8_144784454_A_G_b38
ENSG00000162408.10	Cadmium	rs6693400_GM19209	BCL6	cross	chr1_6520337_C_T_b38
ENSG00000162408.10	Cadmium	rs6693400_GM19209	BCL6	Lung	chr1_6552873_G_T_b38
ENSG00000162408.10	Cadmium	rs6693400_GM19209	MAX	cross	chr1_6506655_C_T_b38
ENSG00000162408.10	Cadmium	rs6693400_GM19209	MAX	Lung	chr1_6552873_G_T_b38
ENSG00000162408.10	Cadmium	rs6693400_GM19209	NFYC	cross	chr1_6520337_C_T_b38
ENSG00000162408.10	Cadmium	rs6693400_GM19209	NFYC	Lung	chr1_6524597_T_C_b38
ENSG00000162408.10	Cadmium	rs6693400_GM19209	NR2C1	Skin_Sun_Exposed_Lower_leg	chr1_6524597_T_C_b38
ENSG00000162408.10	Cadmium	rs6693400_GM19209	NR2C1	Nerve_Tibial	chr1_6546548_C_T_b38
ENSG00000162408.10	Cadmium	rs6693400_GM19209	RELA	cross	chr1_6554170_G_A_b38
ENSG00000162408.10	Cadmium	rs6693400_GM19209	RELA	Lung	chr1_6524597_T_C_b38
ENSG00000162408.10	Cadmium	rs6693400_GM19209	THAP11	Lung	chr1_6559294_T_G_b38
ENSG00000162408.10	Cadmium	rs6693400_GM19209	THAP11	Nerve_Tibial	chr1_6546548_C_T_b38
ENSG00000162408.10	Cadmium	rs6693400_GM19209	ZNF394	Lung	chr1_6559294_T_G_b38
ENSG00000162408.10	Cadmium	rs6693400_GM19209	ZNF394	cross	chr1_6561861_G_A_b38
ENSG00000162512.15	Insulin	rs2488238_GM18520	BATF	cross	chr1_30381116_T_C_b38
ENSG00000162512.15	Insulin	rs2488238_GM18520	BATF	Artery_Tibial	chr1_30799603_C_T_b38
ENSG00000162512.15	Insulin	rs2488238_GM18520	ETS1	cross	chr1_30862532_A_G_b38
ENSG00000162512.15	Insulin	rs2488238_GM18520	ETS1	Artery_Tibial	chr1_30799603_C_T_b38
ENSG00000162512.15	Insulin	rs2488238_GM18520	FOSL2	Artery_Tibial	chr1_30799603_C_T_b38
ENSG00000162512.15	Insulin	rs2488238_GM18520	FOSL2	cross	chr1_30760556_A_G_b38
ENSG00000162512.15	Insulin	rs2488238_GM18520	FOXJ2	Artery_Tibial	chr1_30815939_G_A_b38
ENSG00000162512.15	Insulin	rs2488238_GM18520	FOXJ2	cross	chr1_30760556_A_G_b38
ENSG00000162512.15	Insulin	rs2488238_GM18520	HIC1	cross	chr1_30872900_C_T_b38
ENSG00000162512.15	Insulin	rs2488238_GM18520	HIC1	Artery_Tibial	chr1_30799603_C_T_b38
ENSG00000162512.15	Insulin	rs2488238_GM18520	IKZF1	Artery_Tibial	chr1_30815939_G_A_b38
ENSG00000162512.15	Insulin	rs2488238_GM18520	IKZF1	cross	chr1_31085206_G_A_b38
ENSG00000162512.15	Insulin	rs2488238_GM18520	MEF2D	Artery_Tibial	chr1_30815939_G_A_b38
ENSG00000162512.15	Insulin	rs2488238_GM18520	MEF2D	cross	chr1_30760556_A_G_b38
ENSG00000162512.15	Insulin	rs2488238_GM18520	PRDM6	Artery_Tibial	chr1_30815939_G_A_b38
ENSG00000162512.15	Insulin	rs2488238_GM18520	PRDM6	cross	chr1_30815939_G_A_b38
ENSG00000162512.15	Insulin	rs2488238_GM18520	TBX21	Artery_Tibial	chr1_30815939_G_A_b38
ENSG00000162512.15	Insulin	rs2488238_GM18520	TBX21	cross	chr1_31085206_G_A_b38
ENSG00000162512.15	Insulin	rs2488238_GM18520	TCF7	cross	chr1_30864079_G_A_b38
ENSG00000162512.15	Insulin	rs2488238_GM18520	TCF7	Artery_Tibial	chr1_30815939_G_A_b38
ENSG00000162512.15	Insulin	rs2488238_GM18520	TFDP1	cross	chr1_30381116_T_C_b38
ENSG00000162512.15	Insulin	rs2488238_GM18520	TFDP1	Artery_Tibial	chr1_30815939_G_A_b38
ENSG00000162512.15	Insulin	rs2488238_GM18520	THRB	cross	chr1_30816746_T_C_b38
ENSG00000162512.15	Insulin	rs2488238_GM18520	THRB	Artery_Tibial	chr1_30815939_G_A_b38
ENSG00000162512.15	Selenium	rs2488238_GM18520	BATF	cross	chr1_30381116_T_C_b38
ENSG00000162512.15	Selenium	rs2488238_GM18520	BATF	Artery_Tibial	chr1_30799603_C_T_b38
ENSG00000162512.15	Selenium	rs2488238_GM18520	ETS1	cross	chr1_30862532_A_G_b38
ENSG00000162512.15	Selenium	rs2488238_GM18520	ETS1	Artery_Tibial	chr1_30799603_C_T_b38
ENSG00000162512.15	Selenium	rs2488238_GM18520	FOSL2	Artery_Tibial	chr1_30799603_C_T_b38
ENSG00000162512.15	Selenium	rs2488238_GM18520	FOSL2	cross	chr1_30760556_A_G_b38
ENSG00000162512.15	Selenium	rs2488238_GM18520	FOXJ2	Artery_Tibial	chr1_30815939_G_A_b38
ENSG00000162512.15	Selenium	rs2488238_GM18520	FOXJ2	cross	chr1_30760556_A_G_b38
ENSG00000162512.15	Selenium	rs2488238_GM18520	HIC1	cross	chr1_30872900_C_T_b38
ENSG00000162512.15	Selenium	rs2488238_GM18520	HIC1	Artery_Tibial	chr1_30799603_C_T_b38
ENSG00000162512.15	Selenium	rs2488238_GM18520	IKZF1	Artery_Tibial	chr1_30815939_G_A_b38
ENSG00000162512.15	Selenium	rs2488238_GM18520	IKZF1	cross	chr1_31085206_G_A_b38
ENSG00000162512.15	Selenium	rs2488238_GM18520	MEF2D	Artery_Tibial	chr1_30815939_G_A_b38
ENSG00000162512.15	Selenium	rs2488238_GM18520	MEF2D	cross	chr1_30760556_A_G_b38
ENSG00000162512.15	Selenium	rs2488238_GM18520	PRDM6	Artery_Tibial	chr1_30815939_G_A_b38
ENSG00000162512.15	Selenium	rs2488238_GM18520	PRDM6	cross	chr1_30815939_G_A_b38
ENSG00000162512.15	Selenium	rs2488238_GM18520	TBX21	Artery_Tibial	chr1_30815939_G_A_b38
ENSG00000162512.15	Selenium	rs2488238_GM18520	TBX21	cross	chr1_31085206_G_A_b38
ENSG00000162512.15	Selenium	rs2488238_GM18520	TCF7	cross	chr1_30864079_G_A_b38
ENSG00000162512.15	Selenium	rs2488238_GM18520	TCF7	Artery_Tibial	chr1_30815939_G_A_b38
ENSG00000162512.15	Selenium	rs2488238_GM18520	TFDP1	cross	chr1_30381116_T_C_b38
ENSG00000162512.15	Selenium	rs2488238_GM18520	TFDP1	Artery_Tibial	chr1_30815939_G_A_b38
ENSG00000162512.15	Selenium	rs2488238_GM18520	THRB	cross	chr1_30816746_T_C_b38
ENSG00000162512.15	Selenium	rs2488238_GM18520	THRB	Artery_Tibial	chr1_30815939_G_A_b38
ENSG00000163629.12	Nicotine	rs7694723_GM18858	TCF7	Thyroid	chr4_86607613_C_T_b38
ENSG00000163629.12	Nicotine	rs7694723_GM18858	TCF7	cross	chr4_87220480_A_G_b38
ENSG00000163956.10	Copper	rs28547570_GM18858	NFIA	cross	chr4_3495106_G_A_b38
ENSG00000163956.10	Copper	rs28547570_GM18858	NFIA	Skin_Sun_Exposed_Lower_leg	chr4_3510836_C_T_b38
ENSG00000163956.10	Insulin	rs1794424_GM19209	NFIA	cross	chr4_3495106_G_A_b38
ENSG00000163956.10	Insulin	rs1794424_GM19209	NFIA	Skin_Sun_Exposed_Lower_leg	chr4_3510836_C_T_b38
ENSG00000163956.10	Insulin	rs1794424_GM18505	NFIA	cross	chr4_3495106_G_A_b38
ENSG00000163956.10	Insulin	rs1794424_GM18505	NFIA	Skin_Sun_Exposed_Lower_leg	chr4_3510836_C_T_b38
ENSG00000163956.10	Nicotine	rs28547570_GM18858	NFIA	cross	chr4_3495106_G_A_b38
ENSG00000163956.10	Nicotine	rs28547570_GM18858	NFIA	Skin_Sun_Exposed_Lower_leg	chr4_3510836_C_T_b38
ENSG00000164366.3	Copper	rs11742897_GM18520	BACH1	Lung	chr5_345853_C_T_b38
ENSG00000164366.3	Copper	rs11742897_GM18520	BACH1	cross	chr5_196218_G_A_b38
ENSG00000164366.3	Copper	rs11742897_GM18520	ZBTB48	Esophagus_Muscularis	chr5_202999_G_A_b38
ENSG00000164366.3	Copper	rs11742897_GM18520	ZBTB48	cross	chr5_224282_A_G_b38
ENSG00000164366.3	Dexamethasone	rs11742897_GM18912	BACH1	Lung	chr5_345853_C_T_b38
ENSG00000164366.3	Dexamethasone	rs11742897_GM18912	BACH1	cross	chr5_196218_G_A_b38
ENSG00000164366.3	Dexamethasone	rs11742897_GM18912	ZBTB48	Esophagus_Muscularis	chr5_202999_G_A_b38
ENSG00000164366.3	Dexamethasone	rs11742897_GM18912	ZBTB48	cross	chr5_224282_A_G_b38
ENSG00000164366.3	Insulin	rs11739566_GM18520	BACH1	Lung	chr5_345853_C_T_b38
ENSG00000164366.3	Insulin	rs11739566_GM18520	BACH1	cross	chr5_196218_G_A_b38
ENSG00000164366.3	Insulin	rs11739566_GM18520	ZBTB48	Esophagus_Muscularis	chr5_202999_G_A_b38
ENSG00000164366.3	Insulin	rs11739566_GM18520	ZBTB48	cross	chr5_224282_A_G_b38
ENSG00000164366.3	Nicotine	rs12187688_GM18855	BACH1	Lung	chr5_345853_C_T_b38
ENSG00000164366.3	Nicotine	rs12187688_GM18855	BACH1	cross	chr5_196218_G_A_b38
ENSG00000164366.3	Nicotine	rs12187688_GM18855	ZBTB48	Esophagus_Muscularis	chr5_202999_G_A_b38
ENSG00000164366.3	Nicotine	rs12187688_GM18855	ZBTB48	cross	chr5_224282_A_G_b38
ENSG00000164366.3	Triclosan	rs10079128_GM18520	BACH1	Lung	chr5_345853_C_T_b38
ENSG00000164366.3	Triclosan	rs10079128_GM18520	BACH1	cross	chr5_196218_G_A_b38
ENSG00000164366.3	Triclosan	rs13474_GM18858	BACH1	Lung	chr5_345853_C_T_b38
ENSG00000164366.3	Triclosan	rs13474_GM18858	BACH1	cross	chr5_196218_G_A_b38
ENSG00000164366.3	Triclosan	rs10079128_GM18520	ZBTB48	Esophagus_Muscularis	chr5_202999_G_A_b38
ENSG00000164366.3	Triclosan	rs10079128_GM18520	ZBTB48	cross	chr5_224282_A_G_b38
ENSG00000164366.3	Triclosan	rs13474_GM18858	ZBTB48	Esophagus_Muscularis	chr5_202999_G_A_b38
ENSG00000164366.3	Triclosan	rs13474_GM18858	ZBTB48	cross	chr5_224282_A_G_b38
ENSG00000164535.14	Selenium	rs836560_GM18520	CTCF	Esophagus_Muscularis	chr7_6396270_G_A_b38
ENSG00000164535.14	Selenium	rs836560_GM18520	CTCF	Thyroid	chr7_6436869_G_A_b38
ENSG00000164535.14	Selenium	rs836560_GM18520	CTCF	Nerve_Tibial	chr7_6438860_GATA_G_b38
ENSG00000164535.14	Selenium	rs836560_GM18520	CTCF	Skin_Sun_Exposed_Lower_leg	chr7_6416716_G_T_b38
ENSG00000164535.14	Selenium	rs836560_GM18520	CTCF	cross	chr7_7181796_G_C_b38
ENSG00000164535.14	Selenium	rs836560_GM18520	E2F5	Skin_Sun_Exposed_Lower_leg	chr7_6396270_G_A_b38
ENSG00000164535.14	Selenium	rs836560_GM18520	E2F5	Esophagus_Muscularis	chr7_6396270_G_A_b38
ENSG00000164535.14	Selenium	rs836560_GM18520	ESRRA	Nerve_Tibial	chr7_6447662_G_C_b38
ENSG00000164535.14	Selenium	rs836560_GM18520	ESRRA	Lung	chr7_6396270_G_A_b38
ENSG00000164535.14	Selenium	rs836560_GM18520	ESRRA	Muscle_Skeletal	chr7_6436168_T_C_b38
ENSG00000164535.14	Selenium	rs836560_GM18520	IRF1	Thyroid	chr7_6395523_G_A_b38
ENSG00000164535.14	Selenium	rs836560_GM18520	IRF1	cross	chr7_6376957_G_C_b38
ENSG00000164535.14	Selenium	rs836560_GM18520	JUN	cross	chr7_6447662_G_C_b38
ENSG00000164535.14	Selenium	rs836560_GM18520	JUN	Thyroid	chr7_6447662_G_C_b38
ENSG00000164535.14	Selenium	rs836560_GM18520	MAFK	cross	chr7_6417038_C_T_b38
ENSG00000164535.14	Selenium	rs836560_GM18520	MAFK	Thyroid	chr7_6395523_G_A_b38
ENSG00000164535.14	Selenium	rs836560_GM18520	MAX	Lung	chr7_6447662_G_C_b38
ENSG00000164535.14	Selenium	rs836560_GM18520	MAX	cross	chr7_6447662_G_C_b38
ENSG00000164535.14	Selenium	rs836560_GM18520	MAZ	Thyroid	chr7_6447662_G_C_b38
ENSG00000164535.14	Selenium	rs836560_GM18520	MAZ	Skin_Sun_Exposed_Lower_leg	chr7_6438860_GATA_G_b38
ENSG00000164535.14	Selenium	rs836560_GM18520	NFATC3	Skin_Sun_Exposed_Lower_leg	chr7_6416716_G_T_b38
ENSG00000164535.14	Selenium	rs836560_GM18520	NFATC3	Esophagus_Muscularis	chr7_6375131_A_T_b38
ENSG00000164535.14	Selenium	rs836560_GM18520	NFYC	cross	chr7_6447662_G_C_b38
ENSG00000164535.14	Selenium	rs836560_GM18520	NFYC	Skin_Sun_Exposed_Lower_leg	chr7_6372482_G_A_b38
ENSG00000164535.14	Selenium	rs836560_GM18520	NR2C1	Skin_Sun_Exposed_Lower_leg	chr7_6376957_G_C_b38
ENSG00000164535.14	Selenium	rs836560_GM18520	NR2C1	Liver	chr7_6447525_T_C_b38
ENSG00000164535.14	Selenium	rs836560_GM18520	NR2C1	Nerve_Tibial	chr7_6437505_C_T_b38
ENSG00000164535.14	Selenium	rs836560_GM18520	NR2C1	Adipose_Subcutaneous	chr7_6447662_G_C_b38
ENSG00000164535.14	Selenium	rs836560_GM18520	NR2C2	Nerve_Tibial	chr7_6437505_C_T_b38
ENSG00000164535.14	Selenium	rs836560_GM18520	NR2C2	cross	chr7_6447662_G_C_b38
ENSG00000164535.14	Selenium	rs836560_GM18520	RBPJ	cross	chr7_6447662_G_C_b38
ENSG00000164535.14	Selenium	rs836560_GM18520	RBPJ	Skin_Sun_Exposed_Lower_leg	chr7_6384093_C_G_b38
ENSG00000164535.14	Selenium	rs836560_GM18520	RXRA	Lung	chr7_6416716_G_T_b38
ENSG00000164535.14	Selenium	rs836560_GM18520	RXRA	Thyroid	chr7_6395523_G_A_b38
ENSG00000164535.14	Selenium	rs836560_GM18520	RXRB	cross	chr7_6447662_G_C_b38
ENSG00000164535.14	Selenium	rs836560_GM18520	RXRB	Esophagus_Muscularis	chr7_6375131_A_T_b38
ENSG00000164535.14	Selenium	rs836560_GM18520	RXRB	Nerve_Tibial	chr7_6375131_A_T_b38
ENSG00000164535.14	Selenium	rs836560_GM18520	THAP11	cross	chr7_6447662_G_C_b38
ENSG00000164535.14	Selenium	rs836560_GM18520	THAP11	Skin_Sun_Exposed_Lower_leg	chr7_6436869_G_A_b38
ENSG00000164535.14	Selenium	rs836560_GM18520	USF1	Esophagus_Muscularis	chr7_6396270_G_A_b38
ENSG00000164535.14	Selenium	rs836560_GM18520	USF1	cross	chr7_6447662_G_C_b38
ENSG00000164535.14	Selenium	rs836560_GM18520	ZNF76	Skin_Sun_Exposed_Lower_leg	chr7_6436869_G_A_b38
ENSG00000164535.14	Selenium	rs836560_GM18520	ZNF76	Esophagus_Muscularis	chr7_6375131_A_T_b38
ENSG00000164535.14	Selenium	rs836560_GM18520	ZNF76	Thyroid	chr7_6384093_C_G_b38
ENSG00000164535.14	Triclosan	rs73341299_GM19209	CTCF	Esophagus_Muscularis	chr7_6396270_G_A_b38
ENSG00000164535.14	Triclosan	rs73341299_GM19209	CTCF	Thyroid	chr7_6436869_G_A_b38
ENSG00000164535.14	Triclosan	rs73341299_GM19209	CTCF	Nerve_Tibial	chr7_6438860_GATA_G_b38
ENSG00000164535.14	Triclosan	rs73341299_GM19209	CTCF	Skin_Sun_Exposed_Lower_leg	chr7_6416716_G_T_b38
ENSG00000164535.14	Triclosan	rs73341299_GM19209	CTCF	cross	chr7_7181796_G_C_b38
ENSG00000164535.14	Triclosan	rs73341299_GM19209	E2F5	Skin_Sun_Exposed_Lower_leg	chr7_6396270_G_A_b38
ENSG00000164535.14	Triclosan	rs73341299_GM19209	E2F5	Esophagus_Muscularis	chr7_6396270_G_A_b38
ENSG00000164535.14	Triclosan	rs73341299_GM19209	ESRRA	Nerve_Tibial	chr7_6447662_G_C_b38
ENSG00000164535.14	Triclosan	rs73341299_GM19209	ESRRA	Lung	chr7_6396270_G_A_b38
ENSG00000164535.14	Triclosan	rs73341299_GM19209	ESRRA	Muscle_Skeletal	chr7_6436168_T_C_b38
ENSG00000164535.14	Triclosan	rs73341299_GM19209	IRF1	Thyroid	chr7_6395523_G_A_b38
ENSG00000164535.14	Triclosan	rs73341299_GM19209	IRF1	cross	chr7_6376957_G_C_b38
ENSG00000164535.14	Triclosan	rs73341299_GM19209	JUN	cross	chr7_6447662_G_C_b38
ENSG00000164535.14	Triclosan	rs73341299_GM19209	JUN	Thyroid	chr7_6447662_G_C_b38
ENSG00000164535.14	Triclosan	rs73341299_GM19209	MAFK	cross	chr7_6417038_C_T_b38
ENSG00000164535.14	Triclosan	rs73341299_GM19209	MAFK	Thyroid	chr7_6395523_G_A_b38
ENSG00000164535.14	Triclosan	rs73341299_GM19209	MAX	Lung	chr7_6447662_G_C_b38
ENSG00000164535.14	Triclosan	rs73341299_GM19209	MAX	cross	chr7_6447662_G_C_b38
ENSG00000164535.14	Triclosan	rs73341299_GM19209	MAZ	Thyroid	chr7_6447662_G_C_b38
ENSG00000164535.14	Triclosan	rs73341299_GM19209	MAZ	Skin_Sun_Exposed_Lower_leg	chr7_6438860_GATA_G_b38
ENSG00000164535.14	Triclosan	rs73341299_GM19209	NFATC3	Skin_Sun_Exposed_Lower_leg	chr7_6416716_G_T_b38
ENSG00000164535.14	Triclosan	rs73341299_GM19209	NFATC3	Esophagus_Muscularis	chr7_6375131_A_T_b38
ENSG00000164535.14	Triclosan	rs73341299_GM19209	NFYC	cross	chr7_6447662_G_C_b38
ENSG00000164535.14	Triclosan	rs73341299_GM19209	NFYC	Skin_Sun_Exposed_Lower_leg	chr7_6372482_G_A_b38
ENSG00000164535.14	Triclosan	rs73341299_GM19209	NR2C1	Skin_Sun_Exposed_Lower_leg	chr7_6376957_G_C_b38
ENSG00000164535.14	Triclosan	rs73341299_GM19209	NR2C1	Liver	chr7_6447525_T_C_b38
ENSG00000164535.14	Triclosan	rs73341299_GM19209	NR2C1	Nerve_Tibial	chr7_6437505_C_T_b38
ENSG00000164535.14	Triclosan	rs73341299_GM19209	NR2C1	Adipose_Subcutaneous	chr7_6447662_G_C_b38
ENSG00000164535.14	Triclosan	rs73341299_GM19209	NR2C2	Nerve_Tibial	chr7_6437505_C_T_b38
ENSG00000164535.14	Triclosan	rs73341299_GM19209	NR2C2	cross	chr7_6447662_G_C_b38
ENSG00000164535.14	Triclosan	rs73341299_GM19209	RBPJ	cross	chr7_6447662_G_C_b38
ENSG00000164535.14	Triclosan	rs73341299_GM19209	RBPJ	Skin_Sun_Exposed_Lower_leg	chr7_6384093_C_G_b38
ENSG00000164535.14	Triclosan	rs73341299_GM19209	RXRA	Lung	chr7_6416716_G_T_b38
ENSG00000164535.14	Triclosan	rs73341299_GM19209	RXRA	Thyroid	chr7_6395523_G_A_b38
ENSG00000164535.14	Triclosan	rs73341299_GM19209	RXRB	cross	chr7_6447662_G_C_b38
ENSG00000164535.14	Triclosan	rs73341299_GM19209	RXRB	Esophagus_Muscularis	chr7_6375131_A_T_b38
ENSG00000164535.14	Triclosan	rs73341299_GM19209	RXRB	Nerve_Tibial	chr7_6375131_A_T_b38
ENSG00000164535.14	Triclosan	rs73341299_GM19209	THAP11	cross	chr7_6447662_G_C_b38
ENSG00000164535.14	Triclosan	rs73341299_GM19209	THAP11	Skin_Sun_Exposed_Lower_leg	chr7_6436869_G_A_b38
ENSG00000164535.14	Triclosan	rs73341299_GM19209	USF1	Esophagus_Muscularis	chr7_6396270_G_A_b38
ENSG00000164535.14	Triclosan	rs73341299_GM19209	USF1	cross	chr7_6447662_G_C_b38
ENSG00000164535.14	Triclosan	rs73341299_GM19209	ZNF76	Skin_Sun_Exposed_Lower_leg	chr7_6436869_G_A_b38
ENSG00000164535.14	Triclosan	rs73341299_GM19209	ZNF76	Esophagus_Muscularis	chr7_6375131_A_T_b38
ENSG00000164535.14	Triclosan	rs73341299_GM19209	ZNF76	Thyroid	chr7_6384093_C_G_b38
ENSG00000164823.9	Cadmium	rs2250670_GM18520	TCF7	cross	chr8_89958634_G_T_b38
ENSG00000164823.9	Cadmium	rs2250670_GM18520	TCF7	Esophagus_Muscularis	chr8_90148853_G_A_b38
ENSG00000164823.9	Caffeine	rs2250670_GM18520	TCF7	cross	chr8_89958634_G_T_b38
ENSG00000164823.9	Caffeine	rs2250670_GM18520	TCF7	Esophagus_Muscularis	chr8_90148853_G_A_b38
ENSG00000165501.16	Acetaminophin	rs12884574_GM18855	CEBPA	cross	chr14_49596614_A_G_b38
ENSG00000165501.16	Acetaminophin	rs12884574_GM18855	CEBPA	Adipose_Subcutaneous	chr14_49599625_A_AGCAGGTC_b38
ENSG00000165501.16	Acetaminophin	rs12884574_GM18855	JUN	cross	chr14_49599625_A_AGCAGGTC_b38
ENSG00000165501.16	Acetaminophin	rs12884574_GM18855	JUN	Adipose_Subcutaneous	chr14_49603212_G_T_b38
ENSG00000165501.16	Acetaminophin	rs12884574_GM18855	JUND	cross	chr14_49609142_C_T_b38
ENSG00000165501.16	Acetaminophin	rs12884574_GM18855	JUND	Adipose_Subcutaneous	chr14_49603212_G_T_b38
ENSG00000165501.16	Acetaminophin	rs12884574_GM18855	KLF6	cross	chr14_49603212_G_T_b38
ENSG00000165501.16	Acetaminophin	rs12884574_GM18855	KLF6	Adipose_Subcutaneous	chr14_49603212_G_T_b38
ENSG00000165501.16	Acetaminophin	rs12884574_GM18855	PPARG	Adipose_Subcutaneous	chr14_49599625_A_AGCAGGTC_b38
ENSG00000165501.16	Acetaminophin	rs12884574_GM18855	PPARG	cross	chr14_49599625_A_AGCAGGTC_b38
ENSG00000165501.16	Acetaminophin	rs12884574_GM18855	STAT5A	cross	chr14_49550573_T_A_b38
ENSG00000165501.16	Acetaminophin	rs12884574_GM18855	STAT5A	Adipose_Subcutaneous	chr14_49599625_A_AGCAGGTC_b38
ENSG00000165650.11	Insulin	rs183125037_GM18855	ELF1	cross	chr10_117367139_T_C_b38
ENSG00000165650.11	Insulin	rs183125037_GM18855	ELF1	Esophagus_Muscularis	chr10_117343960_A_C_b38
ENSG00000165650.11	Insulin	rs183125037_GM18855	NFATC3	Nerve_Tibial	chr10_117375453_A_G_b38
ENSG00000165650.11	Insulin	rs183125037_GM18855	NFATC3	Esophagus_Muscularis	chr10_117291230_A_ATTTTATTT_b38
ENSG00000165650.11	Insulin	rs183125037_GM18855	SP2	Thyroid	chr10_117343960_A_C_b38
ENSG00000165650.11	Insulin	rs183125037_GM18855	SP2	Esophagus_Muscularis	chr10_117291230_A_ATTTTATTT_b38
ENSG00000165650.11	Insulin	rs183125037_GM18855	SRF	Esophagus_Muscularis	chr10_117324529_T_C_b38
ENSG00000165650.11	Insulin	rs183125037_GM18855	SRF	cross	chr10_117291230_A_ATTTTATTT_b38
ENSG00000165650.11	Insulin	rs183125037_GM18855	TCF12	cross	chr10_117364506_G_A_b38
ENSG00000165650.11	Insulin	rs183125037_GM18855	TCF12	Esophagus_Muscularis	chr10_117343960_A_C_b38
ENSG00000165650.11	Insulin	rs183125037_GM18855	VEZF1	Esophagus_Muscularis	chr10_117343960_A_C_b38
ENSG00000165650.11	Insulin	rs183125037_GM18855	VEZF1	cross	chr10_117343960_A_C_b38
ENSG00000165650.11	Insulin	rs183125037_GM18855	ZEB1	Esophagus_Muscularis	chr10_117291230_A_ATTTTATTT_b38
ENSG00000165650.11	Insulin	rs183125037_GM18855	ZEB1	cross	chr10_117367139_T_C_b38
ENSG00000165650.11	VitaminA	rs73393113_GM18912	ELF1	cross	chr10_117367139_T_C_b38
ENSG00000165650.11	VitaminA	rs73393113_GM18912	ELF1	Esophagus_Muscularis	chr10_117343960_A_C_b38
ENSG00000165650.11	VitaminA	rs73393113_GM18912	NFATC3	Nerve_Tibial	chr10_117375453_A_G_b38
ENSG00000165650.11	VitaminA	rs73393113_GM18912	NFATC3	Esophagus_Muscularis	chr10_117291230_A_ATTTTATTT_b38
ENSG00000165650.11	VitaminA	rs73393113_GM18912	SP2	Thyroid	chr10_117343960_A_C_b38
ENSG00000165650.11	VitaminA	rs73393113_GM18912	SP2	Esophagus_Muscularis	chr10_117291230_A_ATTTTATTT_b38
ENSG00000165650.11	VitaminA	rs73393113_GM18912	SRF	Esophagus_Muscularis	chr10_117324529_T_C_b38
ENSG00000165650.11	VitaminA	rs73393113_GM18912	SRF	cross	chr10_117291230_A_ATTTTATTT_b38
ENSG00000165650.11	VitaminA	rs73393113_GM18912	TCF12	cross	chr10_117364506_G_A_b38
ENSG00000165650.11	VitaminA	rs73393113_GM18912	TCF12	Esophagus_Muscularis	chr10_117343960_A_C_b38
ENSG00000165650.11	VitaminA	rs73393113_GM18912	VEZF1	Esophagus_Muscularis	chr10_117343960_A_C_b38
ENSG00000165650.11	VitaminA	rs73393113_GM18912	VEZF1	cross	chr10_117343960_A_C_b38
ENSG00000165650.11	VitaminA	rs73393113_GM18912	ZEB1	Esophagus_Muscularis	chr10_117291230_A_ATTTTATTT_b38
ENSG00000165650.11	VitaminA	rs73393113_GM18912	ZEB1	cross	chr10_117367139_T_C_b38
ENSG00000166394.14	Selenium	rs11758_GM18520	RXRA	cross	chr11_7673233_A_G_b38
ENSG00000166394.14	Selenium	rs11758_GM18520	RXRA	Adipose_Subcutaneous	chr11_7846020_C_G_b38
ENSG00000166548.15	Insulin	rs880530_GM19209	REST	Lung	chr16_66551807_C_G_b38
ENSG00000166548.15	Insulin	rs880530_GM19209	REST	cross	chr16_66638154_T_C_b38
ENSG00000167005.13	Insulin	rs76464820_GM18855	RELB	cross	chr16_57013387_T_C_b38
ENSG00000167005.13	Insulin	rs76464820_GM18855	RELB	Muscle_Skeletal	chr16_56451339_G_T_b38
ENSG00000169598.15	Acetaminophin	rs3205087_GM18855	CBFB	cross	chr1_3911884_G_A_b38
ENSG00000169598.15	Acetaminophin	rs3205087_GM18855	CBFB	Muscle_Skeletal	chr1_3879458_T_G_b38
ENSG00000169598.15	Acetaminophin	rs3205087_GM18855	RELA	Muscle_Skeletal	chr1_3879458_T_G_b38
ENSG00000169598.15	Acetaminophin	rs3205087_GM18855	RELA	cross	chr1_3913477_A_G_b38
ENSG00000169598.15	Aldosterone	rs3205087_GM18855	CBFB	cross	chr1_3911884_G_A_b38
ENSG00000169598.15	Aldosterone	rs3205087_GM18855	CBFB	Muscle_Skeletal	chr1_3879458_T_G_b38
ENSG00000169598.15	Aldosterone	rs3205087_GM18855	RELA	Muscle_Skeletal	chr1_3879458_T_G_b38
ENSG00000169598.15	Aldosterone	rs3205087_GM18855	RELA	cross	chr1_3913477_A_G_b38
ENSG00000169598.15	Cadmium	rs3205087_GM18855	CBFB	cross	chr1_3911884_G_A_b38
ENSG00000169598.15	Cadmium	rs3205087_GM18855	CBFB	Muscle_Skeletal	chr1_3879458_T_G_b38
ENSG00000169598.15	Cadmium	rs3205087_GM18855	RELA	Muscle_Skeletal	chr1_3879458_T_G_b38
ENSG00000169598.15	Cadmium	rs3205087_GM18855	RELA	cross	chr1_3913477_A_G_b38
ENSG00000170100.13	Acetaminophin	rs74035757_GM18505	FOXA3	cross	chr16_89216611_C_G_b38
ENSG00000170100.13	Acetaminophin	rs74035757_GM18505	FOXA3	Lung	chr16_89202770_G_T_b38
ENSG00000170100.13	Caffeine	rs74035758_GM18505	FOXA3	cross	chr16_89216611_C_G_b38
ENSG00000170100.13	Caffeine	rs74035758_GM18505	FOXA3	Lung	chr16_89202770_G_T_b38
ENSG00000170100.13	Copper	rs9921361_GM18505	FOXA3	cross	chr16_89216611_C_G_b38
ENSG00000170100.13	Copper	rs9921361_GM18505	FOXA3	Lung	chr16_89202770_G_T_b38
ENSG00000172830.12	VitaminA	rs4567468_GM18858	RUNX3	cross	chr11_67981507_T_A_b38
ENSG00000172830.12	VitaminA	rs4567468_GM18858	RUNX3	Skin_Sun_Exposed_Lower_leg	chr11_67195954_A_G_b38
ENSG00000172830.12	VitaminA	rs4567468_GM18858	ZNF547	cross	chr11_67316212_G_T_b38
ENSG00000172830.12	VitaminA	rs4567468_GM18858	ZNF547	Skin_Sun_Exposed_Lower_leg	chr11_67313253_T_G_b38
ENSG00000173950.15	Acetaminophin	rs57202169_GM18505	PRDM1	cross	chr3_195271310_G_C_b38
ENSG00000173950.15	Acetaminophin	rs57202169_GM18505	PRDM1	Skin_Sun_Exposed_Lower_leg	chr3_195271242_G_A_b38
ENSG00000173950.15	Dexamethasone	rs77089903_GM18520	PRDM1	cross	chr3_195271310_G_C_b38
ENSG00000173950.15	Dexamethasone	rs77089903_GM18520	PRDM1	Skin_Sun_Exposed_Lower_leg	chr3_195271242_G_A_b38
ENSG00000174989.12	Caffeine	rs74819990_GM18912	ATF1	Lung	chr12_117002415_G_A_b38
ENSG00000174989.12	Caffeine	rs74819990_GM18912	ATF1	Thyroid	chr12_117004499_G_A_b38
ENSG00000174989.12	Caffeine	rs74819990_GM18912	ATF1	Nerve_Tibial	chr12_117026101_T_C_b38
ENSG00000174989.12	Caffeine	rs74819990_GM18912	BCL6	Lung	chr12_117026101_T_C_b38
ENSG00000174989.12	Caffeine	rs74819990_GM18912	BCL6	cross	chr12_117039277_G_A_b38
ENSG00000174989.12	Caffeine	rs74819990_GM18912	CTCF	Skin_Sun_Exposed_Lower_leg	chr12_117002415_G_A_b38
ENSG00000174989.12	Caffeine	rs74819990_GM18912	CTCF	Thyroid	chr12_117004499_G_A_b38
ENSG00000174989.12	Caffeine	rs74819990_GM18912	CTCF	Adipose_Subcutaneous	chr12_117047727_A_G_b38
ENSG00000174989.12	Caffeine	rs74819990_GM18912	CTCF	Lung	chr12_117002415_G_A_b38
ENSG00000174989.12	Caffeine	rs74819990_GM18912	CTCF	Nerve_Tibial	chr12_117047727_A_G_b38
ENSG00000174989.12	Caffeine	rs74819990_GM18912	E2F5	Lung	chr12_117002415_G_A_b38
ENSG00000174989.12	Caffeine	rs74819990_GM18912	E2F5	Skin_Sun_Exposed_Lower_leg	chr12_117026101_T_C_b38
ENSG00000174989.12	Caffeine	rs74819990_GM18912	ETS1	Lung	chr12_116935813_G_A_b38
ENSG00000174989.12	Caffeine	rs74819990_GM18912	ETS1	cross	chr12_116739021_C_T_b38
ENSG00000174989.12	Caffeine	rs74819990_GM18912	IKZF1	Lung	chr12_117047727_A_G_b38
ENSG00000174989.12	Caffeine	rs74819990_GM18912	IKZF1	cross	chr12_116889846_G_T_b38
ENSG00000174989.12	Caffeine	rs74819990_GM18912	IRF1	Lung	chr12_117002415_G_A_b38
ENSG00000174989.12	Caffeine	rs74819990_GM18912	IRF1	cross	chr12_116896682_C_T_b38
ENSG00000174989.12	Caffeine	rs74819990_GM18912	IRF2	Nerve_Tibial	chr12_117002415_G_A_b38
ENSG00000174989.12	Caffeine	rs74819990_GM18912	IRF2	Skin_Sun_Exposed_Lower_leg	chr12_116976153_C_T_b38
ENSG00000174989.12	Caffeine	rs74819990_GM18912	IRF2	cross	chr12_116739021_C_T_b38
ENSG00000174989.12	Caffeine	rs74819990_GM18912	IRF2	Adipose_Subcutaneous	chr12_117002415_G_A_b38
ENSG00000174989.12	Caffeine	rs74819990_GM18912	IRF3	cross	chr12_116924648_G_A_b38
ENSG00000174989.12	Caffeine	rs74819990_GM18912	IRF3	Lung	chr12_117002415_G_A_b38
ENSG00000174989.12	Caffeine	rs74819990_GM18912	MAFK	Skin_Sun_Exposed_Lower_leg	chr12_117002415_G_A_b38
ENSG00000174989.12	Caffeine	rs74819990_GM18912	MAFK	Lung	chr12_117004499_G_A_b38
ENSG00000174989.12	Caffeine	rs74819990_GM18912	NFATC3	Skin_Sun_Exposed_Lower_leg	chr12_117047727_A_G_b38
ENSG00000174989.12	Caffeine	rs74819990_GM18912	NFATC3	Lung	chr12_117002415_G_A_b38
ENSG00000174989.12	Caffeine	rs74819990_GM18912	NFE2	cross	chr12_116889846_G_T_b38
ENSG00000174989.12	Caffeine	rs74819990_GM18912	NFE2	Skin_Sun_Exposed_Lower_leg	chr12_117002415_G_A_b38
ENSG00000174989.12	Caffeine	rs74819990_GM18912	NFYC	Skin_Sun_Exposed_Lower_leg	chr12_117002415_G_A_b38
ENSG00000174989.12	Caffeine	rs74819990_GM18912	NFYC	Lung	chr12_117002415_G_A_b38
ENSG00000174989.12	Caffeine	rs74819990_GM18912	NR2C1	Spleen	chr12_117002415_G_A_b38
ENSG00000174989.12	Caffeine	rs74819990_GM18912	NR2C1	Thyroid	chr12_117004499_G_A_b38
ENSG00000174989.12	Caffeine	rs74819990_GM18912	NR2C1	Skin_Sun_Exposed_Lower_leg	chr12_117002415_G_A_b38
ENSG00000174989.12	Caffeine	rs74819990_GM18912	NR2C1	Nerve_Tibial	chr12_117002415_G_A_b38
ENSG00000174989.12	Caffeine	rs74819990_GM18912	NR2C1	Adipose_Subcutaneous	chr12_117002415_G_A_b38
ENSG00000174989.12	Caffeine	rs74819990_GM18912	NR2C1	Lung	chr12_116935813_G_A_b38
ENSG00000174989.12	Caffeine	rs74819990_GM18912	NR2C2	Skin_Sun_Exposed_Lower_leg	chr12_116976153_C_T_b38
ENSG00000174989.12	Caffeine	rs74819990_GM18912	NR2C2	Lung	chr12_117004499_G_A_b38
ENSG00000174989.12	Caffeine	rs74819990_GM18912	RBPJ	Lung	chr12_117002415_G_A_b38
ENSG00000174989.12	Caffeine	rs74819990_GM18912	RBPJ	Skin_Sun_Exposed_Lower_leg	chr12_117002415_G_A_b38
ENSG00000174989.12	Caffeine	rs74819990_GM18912	RELA	Lung	chr12_117002415_G_A_b38
ENSG00000174989.12	Caffeine	rs74819990_GM18912	RELA	cross	chr12_116739021_C_T_b38
ENSG00000174989.12	Caffeine	rs74819990_GM18912	RELB	cross	chr12_116739021_C_T_b38
ENSG00000174989.12	Caffeine	rs74819990_GM18912	RELB	Lung	chr12_117026101_T_C_b38
ENSG00000174989.12	Caffeine	rs74819990_GM18912	RFX3	Thyroid	chr12_117004499_G_A_b38
ENSG00000174989.12	Caffeine	rs74819990_GM18912	RFX3	Nerve_Tibial	chr12_117002415_G_A_b38
ENSG00000174989.12	Caffeine	rs74819990_GM18912	RFX3	Skin_Sun_Exposed_Lower_leg	chr12_116976153_C_T_b38
ENSG00000174989.12	Caffeine	rs74819990_GM18912	RFX3	Lung	chr12_117002415_G_A_b38
ENSG00000174989.12	Caffeine	rs74819990_GM18912	RXRA	Lung	chr12_117002415_G_A_b38
ENSG00000174989.12	Caffeine	rs74819990_GM18912	RXRA	cross	chr12_117039277_G_A_b38
ENSG00000174989.12	Caffeine	rs74819990_GM18912	RXRB	Thyroid	chr12_117004499_G_A_b38
ENSG00000174989.12	Caffeine	rs74819990_GM18912	RXRB	Lung	chr12_117002415_G_A_b38
ENSG00000174989.12	Caffeine	rs74819990_GM18912	STAT5A	Lung	chr12_117047727_A_G_b38
ENSG00000174989.12	Caffeine	rs74819990_GM18912	STAT5A	cross	chr12_116739021_C_T_b38
ENSG00000174989.12	Caffeine	rs74819990_GM18912	TFDP1	Thyroid	chr12_117004499_G_A_b38
ENSG00000174989.12	Caffeine	rs74819990_GM18912	TFDP1	Skin_Sun_Exposed_Lower_leg	chr12_116976153_C_T_b38
ENSG00000174989.12	Caffeine	rs74819990_GM18912	THAP11	Thyroid	chr12_117004499_G_A_b38
ENSG00000174989.12	Caffeine	rs74819990_GM18912	THAP11	Lung	chr12_117002415_G_A_b38
ENSG00000174989.12	Caffeine	rs74819990_GM18912	THRA	Skin_Sun_Exposed_Lower_leg	chr12_117039299_C_T_b38
ENSG00000174989.12	Caffeine	rs74819990_GM18912	THRA	cross	chr12_116739021_C_T_b38
ENSG00000174989.12	Caffeine	rs74819990_GM18912	USF1	Lung	chr12_117004499_G_A_b38
ENSG00000174989.12	Caffeine	rs74819990_GM18912	USF1	Thyroid	chr12_117004499_G_A_b38
ENSG00000174989.12	Caffeine	rs74819990_GM18912	USF1	Adipose_Subcutaneous	chr12_117047727_A_G_b38
ENSG00000174989.12	Caffeine	rs74819990_GM18912	USF1	Skin_Sun_Exposed_Lower_leg	chr12_117047727_A_G_b38
ENSG00000174989.12	Caffeine	rs74819990_GM18912	USF1	cross	chr12_117026101_T_C_b38
ENSG00000174989.12	Caffeine	rs74819990_GM18912	ZBTB17	Lung	chr12_117002415_G_A_b38
ENSG00000174989.12	Caffeine	rs74819990_GM18912	ZBTB17	Thyroid	chr12_117004499_G_A_b38
ENSG00000174989.12	Caffeine	rs74819990_GM18912	ZBTB48	cross	chr12_116924648_G_A_b38
ENSG00000174989.12	Caffeine	rs74819990_GM18912	ZBTB48	Skin_Sun_Exposed_Lower_leg	chr12_117002415_G_A_b38
ENSG00000174989.12	Caffeine	rs74819990_GM18912	ZNF140	Lung	chr12_117026101_T_C_b38
ENSG00000174989.12	Caffeine	rs74819990_GM18912	ZNF140	Adipose_Subcutaneous	chr12_117002415_G_A_b38
ENSG00000174989.12	Caffeine	rs74819990_GM18912	ZNF341	Skin_Sun_Exposed_Lower_leg	chr12_117002415_G_A_b38
ENSG00000174989.12	Caffeine	rs74819990_GM18912	ZNF341	Lung	chr12_117004499_G_A_b38
ENSG00000174989.12	Caffeine	rs74819990_GM18912	ZNF341	Nerve_Tibial	chr12_116935813_G_A_b38
ENSG00000174989.12	Caffeine	rs74819990_GM18912	ZNF394	cross	chr12_116924648_G_A_b38
ENSG00000174989.12	Caffeine	rs74819990_GM18912	ZNF394	Lung	chr12_117004499_G_A_b38
ENSG00000174989.12	Caffeine	rs74819990_GM18912	ZNF394	Thyroid	chr12_116924648_G_A_b38
ENSG00000174989.12	Caffeine	rs74819990_GM18912	ZNF76	Thyroid	chr12_117004499_G_A_b38
ENSG00000174989.12	Caffeine	rs74819990_GM18912	ZNF76	Muscle_Skeletal	chr12_116911163_C_A_b38
ENSG00000174989.12	Caffeine	rs74819990_GM18912	ZNF76	Lung	chr12_117002415_G_A_b38
ENSG00000174989.12	Insulin	rs11068296_GM18855	ATF1	Lung	chr12_117002415_G_A_b38
ENSG00000174989.12	Insulin	rs11068296_GM18855	ATF1	Thyroid	chr12_117004499_G_A_b38
ENSG00000174989.12	Insulin	rs11068296_GM18855	ATF1	Nerve_Tibial	chr12_117026101_T_C_b38
ENSG00000174989.12	Insulin	rs11068296_GM18855	BCL6	Lung	chr12_117026101_T_C_b38
ENSG00000174989.12	Insulin	rs11068296_GM18855	BCL6	cross	chr12_117039277_G_A_b38
ENSG00000174989.12	Insulin	rs11068296_GM18855	CTCF	Skin_Sun_Exposed_Lower_leg	chr12_117002415_G_A_b38
ENSG00000174989.12	Insulin	rs11068296_GM18855	CTCF	Thyroid	chr12_117004499_G_A_b38
ENSG00000174989.12	Insulin	rs11068296_GM18855	CTCF	Adipose_Subcutaneous	chr12_117047727_A_G_b38
ENSG00000174989.12	Insulin	rs11068296_GM18855	CTCF	Lung	chr12_117002415_G_A_b38
ENSG00000174989.12	Insulin	rs11068296_GM18855	CTCF	Nerve_Tibial	chr12_117047727_A_G_b38
ENSG00000174989.12	Insulin	rs11068296_GM18855	E2F5	Lung	chr12_117002415_G_A_b38
ENSG00000174989.12	Insulin	rs11068296_GM18855	E2F5	Skin_Sun_Exposed_Lower_leg	chr12_117026101_T_C_b38
ENSG00000174989.12	Insulin	rs11068296_GM18855	ETS1	Lung	chr12_116935813_G_A_b38
ENSG00000174989.12	Insulin	rs11068296_GM18855	ETS1	cross	chr12_116739021_C_T_b38
ENSG00000174989.12	Insulin	rs11068296_GM18855	IKZF1	Lung	chr12_117047727_A_G_b38
ENSG00000174989.12	Insulin	rs11068296_GM18855	IKZF1	cross	chr12_116889846_G_T_b38
ENSG00000174989.12	Insulin	rs11068296_GM18855	IRF1	Lung	chr12_117002415_G_A_b38
ENSG00000174989.12	Insulin	rs11068296_GM18855	IRF1	cross	chr12_116896682_C_T_b38
ENSG00000174989.12	Insulin	rs11068296_GM18855	IRF2	Nerve_Tibial	chr12_117002415_G_A_b38
ENSG00000174989.12	Insulin	rs11068296_GM18855	IRF2	Skin_Sun_Exposed_Lower_leg	chr12_116976153_C_T_b38
ENSG00000174989.12	Insulin	rs11068296_GM18855	IRF2	cross	chr12_116739021_C_T_b38
ENSG00000174989.12	Insulin	rs11068296_GM18855	IRF2	Adipose_Subcutaneous	chr12_117002415_G_A_b38
ENSG00000174989.12	Insulin	rs11068296_GM18855	IRF3	cross	chr12_116924648_G_A_b38
ENSG00000174989.12	Insulin	rs11068296_GM18855	IRF3	Lung	chr12_117002415_G_A_b38
ENSG00000174989.12	Insulin	rs11068296_GM18855	MAFK	Skin_Sun_Exposed_Lower_leg	chr12_117002415_G_A_b38
ENSG00000174989.12	Insulin	rs11068296_GM18855	MAFK	Lung	chr12_117004499_G_A_b38
ENSG00000174989.12	Insulin	rs11068296_GM18855	NFATC3	Skin_Sun_Exposed_Lower_leg	chr12_117047727_A_G_b38
ENSG00000174989.12	Insulin	rs11068296_GM18855	NFATC3	Lung	chr12_117002415_G_A_b38
ENSG00000174989.12	Insulin	rs11068296_GM18855	NFE2	cross	chr12_116889846_G_T_b38
ENSG00000174989.12	Insulin	rs11068296_GM18855	NFE2	Skin_Sun_Exposed_Lower_leg	chr12_117002415_G_A_b38
ENSG00000174989.12	Insulin	rs11068296_GM18855	NFYC	Skin_Sun_Exposed_Lower_leg	chr12_117002415_G_A_b38
ENSG00000174989.12	Insulin	rs11068296_GM18855	NFYC	Lung	chr12_117002415_G_A_b38
ENSG00000174989.12	Insulin	rs11068296_GM18855	NR2C1	Spleen	chr12_117002415_G_A_b38
ENSG00000174989.12	Insulin	rs11068296_GM18855	NR2C1	Thyroid	chr12_117004499_G_A_b38
ENSG00000174989.12	Insulin	rs11068296_GM18855	NR2C1	Skin_Sun_Exposed_Lower_leg	chr12_117002415_G_A_b38
ENSG00000174989.12	Insulin	rs11068296_GM18855	NR2C1	Nerve_Tibial	chr12_117002415_G_A_b38
ENSG00000174989.12	Insulin	rs11068296_GM18855	NR2C1	Adipose_Subcutaneous	chr12_117002415_G_A_b38
ENSG00000174989.12	Insulin	rs11068296_GM18855	NR2C1	Lung	chr12_116935813_G_A_b38
ENSG00000174989.12	Insulin	rs11068296_GM18855	NR2C2	Skin_Sun_Exposed_Lower_leg	chr12_116976153_C_T_b38
ENSG00000174989.12	Insulin	rs11068296_GM18855	NR2C2	Lung	chr12_117004499_G_A_b38
ENSG00000174989.12	Insulin	rs11068296_GM18855	RBPJ	Lung	chr12_117002415_G_A_b38
ENSG00000174989.12	Insulin	rs11068296_GM18855	RBPJ	Skin_Sun_Exposed_Lower_leg	chr12_117002415_G_A_b38
ENSG00000174989.12	Insulin	rs11068296_GM18855	RELA	Lung	chr12_117002415_G_A_b38
ENSG00000174989.12	Insulin	rs11068296_GM18855	RELA	cross	chr12_116739021_C_T_b38
ENSG00000174989.12	Insulin	rs11068296_GM18855	RELB	cross	chr12_116739021_C_T_b38
ENSG00000174989.12	Insulin	rs11068296_GM18855	RELB	Lung	chr12_117026101_T_C_b38
ENSG00000174989.12	Insulin	rs11068296_GM18855	RFX3	Thyroid	chr12_117004499_G_A_b38
ENSG00000174989.12	Insulin	rs11068296_GM18855	RFX3	Nerve_Tibial	chr12_117002415_G_A_b38
ENSG00000174989.12	Insulin	rs11068296_GM18855	RFX3	Skin_Sun_Exposed_Lower_leg	chr12_116976153_C_T_b38
ENSG00000174989.12	Insulin	rs11068296_GM18855	RFX3	Lung	chr12_117002415_G_A_b38
ENSG00000174989.12	Insulin	rs11068296_GM18855	RXRA	Lung	chr12_117002415_G_A_b38
ENSG00000174989.12	Insulin	rs11068296_GM18855	RXRA	cross	chr12_117039277_G_A_b38
ENSG00000174989.12	Insulin	rs11068296_GM18855	RXRB	Thyroid	chr12_117004499_G_A_b38
ENSG00000174989.12	Insulin	rs11068296_GM18855	RXRB	Lung	chr12_117002415_G_A_b38
ENSG00000174989.12	Insulin	rs11068296_GM18855	STAT5A	Lung	chr12_117047727_A_G_b38
ENSG00000174989.12	Insulin	rs11068296_GM18855	STAT5A	cross	chr12_116739021_C_T_b38
ENSG00000174989.12	Insulin	rs11068296_GM18855	TFDP1	Thyroid	chr12_117004499_G_A_b38
ENSG00000174989.12	Insulin	rs11068296_GM18855	TFDP1	Skin_Sun_Exposed_Lower_leg	chr12_116976153_C_T_b38
ENSG00000174989.12	Insulin	rs11068296_GM18855	THAP11	Thyroid	chr12_117004499_G_A_b38
ENSG00000174989.12	Insulin	rs11068296_GM18855	THAP11	Lung	chr12_117002415_G_A_b38
ENSG00000174989.12	Insulin	rs11068296_GM18855	THRA	Skin_Sun_Exposed_Lower_leg	chr12_117039299_C_T_b38
ENSG00000174989.12	Insulin	rs11068296_GM18855	THRA	cross	chr12_116739021_C_T_b38
ENSG00000174989.12	Insulin	rs11068296_GM18855	USF1	Lung	chr12_117004499_G_A_b38
ENSG00000174989.12	Insulin	rs11068296_GM18855	USF1	Thyroid	chr12_117004499_G_A_b38
ENSG00000174989.12	Insulin	rs11068296_GM18855	USF1	Adipose_Subcutaneous	chr12_117047727_A_G_b38
ENSG00000174989.12	Insulin	rs11068296_GM18855	USF1	Skin_Sun_Exposed_Lower_leg	chr12_117047727_A_G_b38
ENSG00000174989.12	Insulin	rs11068296_GM18855	USF1	cross	chr12_117026101_T_C_b38
ENSG00000174989.12	Insulin	rs11068296_GM18855	ZBTB17	Lung	chr12_117002415_G_A_b38
ENSG00000174989.12	Insulin	rs11068296_GM18855	ZBTB17	Thyroid	chr12_117004499_G_A_b38
ENSG00000174989.12	Insulin	rs11068296_GM18855	ZBTB48	cross	chr12_116924648_G_A_b38
ENSG00000174989.12	Insulin	rs11068296_GM18855	ZBTB48	Skin_Sun_Exposed_Lower_leg	chr12_117002415_G_A_b38
ENSG00000174989.12	Insulin	rs11068296_GM18855	ZNF140	Lung	chr12_117026101_T_C_b38
ENSG00000174989.12	Insulin	rs11068296_GM18855	ZNF140	Adipose_Subcutaneous	chr12_117002415_G_A_b38
ENSG00000174989.12	Insulin	rs11068296_GM18855	ZNF341	Skin_Sun_Exposed_Lower_leg	chr12_117002415_G_A_b38
ENSG00000174989.12	Insulin	rs11068296_GM18855	ZNF341	Lung	chr12_117004499_G_A_b38
ENSG00000174989.12	Insulin	rs11068296_GM18855	ZNF341	Nerve_Tibial	chr12_116935813_G_A_b38
ENSG00000174989.12	Insulin	rs11068296_GM18855	ZNF394	cross	chr12_116924648_G_A_b38
ENSG00000174989.12	Insulin	rs11068296_GM18855	ZNF394	Lung	chr12_117004499_G_A_b38
ENSG00000174989.12	Insulin	rs11068296_GM18855	ZNF394	Thyroid	chr12_116924648_G_A_b38
ENSG00000174989.12	Insulin	rs11068296_GM18855	ZNF76	Thyroid	chr12_117004499_G_A_b38
ENSG00000174989.12	Insulin	rs11068296_GM18855	ZNF76	Muscle_Skeletal	chr12_116911163_C_A_b38
ENSG00000174989.12	Insulin	rs11068296_GM18855	ZNF76	Lung	chr12_117002415_G_A_b38
ENSG00000176105.13	Insulin	rs537141_GM18912	MITF	Esophagus_Muscularis	chr18_673443_TTTAAAG_T_b38
ENSG00000176105.13	Insulin	rs537141_GM18912	MITF	cross	chr18_500401_C_A_b38
ENSG00000178381.11	VitaminA	rs11767061_GM18520	BACH1	cross	chr7_1176802_A_G_b38
ENSG00000178381.11	VitaminA	rs11767061_GM18520	BACH1	Adipose_Subcutaneous	chr7_1082322_T_C_b38
ENSG00000178381.11	VitaminA	rs11767061_GM18520	CEBPA	Adipose_Subcutaneous	chr7_1161121_C_T_b38
ENSG00000178381.11	VitaminA	rs11767061_GM18520	CEBPA	Thyroid	chr7_1166814_CA_C_b38
ENSG00000178381.11	VitaminA	rs11767061_GM18520	CTCF	Esophagus_Muscularis	chr7_1166814_CA_C_b38
ENSG00000178381.11	VitaminA	rs11767061_GM18520	CTCF	Pancreas	chr7_1157111_TCAA_T_b38
ENSG00000178381.11	VitaminA	rs11767061_GM18520	PPARG	Muscle_Skeletal	chr7_1161209_G_A_b38
ENSG00000178381.11	VitaminA	rs11767061_GM18520	PPARG	Adipose_Subcutaneous	chr7_1168962_A_G_b38
ENSG00000178381.11	VitaminA	rs11767061_GM18520	RXRA	Esophagus_Muscularis	chr7_1160155_G_C_b38
ENSG00000178381.11	VitaminA	rs11767061_GM18520	RXRA	Adipose_Subcutaneous	chr7_1160155_G_C_b38
ENSG00000178381.11	VitaminA	rs11767061_GM18520	RXRA	Skin_Sun_Exposed_Lower_leg	chr7_1160155_G_C_b38
ENSG00000178381.11	VitaminA	rs11767061_GM18520	SP1	Esophagus_Muscularis	chr7_1159107_C_A_b38
ENSG00000178381.11	VitaminA	rs11767061_GM18520	SP1	Skin_Sun_Exposed_Lower_leg	chr7_1168962_A_G_b38
ENSG00000178381.11	VitaminA	rs11767061_GM18520	ZNF121	Muscle_Skeletal	chr7_1157029_C_G_b38
ENSG00000178381.11	VitaminA	rs11767061_GM18520	ZNF121	Esophagus_Muscularis	chr7_1166814_CA_C_b38
ENSG00000178381.11	VitaminA	rs11767061_GM18520	ZNF770	Esophagus_Muscularis	chr7_1026352_C_T_b38
ENSG00000178381.11	VitaminA	rs11767061_GM18520	ZNF770	Thyroid	chr7_1157029_C_G_b38
ENSG00000178386.12	Nicotine	rs3826941_GM18858	E2F5	Thyroid	chr19_44106126_CCAG_C_b38
ENSG00000178386.12	Nicotine	rs3826941_GM18858	E2F5	Esophagus_Muscularis	chr19_44050379_C_G_b38
ENSG00000178386.12	Nicotine	rs3826941_GM18858	E2F5	Lung	chr19_44072710_G_A_b38
ENSG00000178386.12	Nicotine	rs3826941_GM18858	HSF1	Thyroid	chr19_44070874_A_G_b38
ENSG00000178386.12	Nicotine	rs3826941_GM18858	HSF1	Lung	chr19_44047900_A_G_b38
ENSG00000178386.12	Nicotine	rs3826941_GM18858	IRF2	Lung	chr19_44050379_C_G_b38
ENSG00000178386.12	Nicotine	rs3826941_GM18858	IRF2	Thyroid	chr19_44024826_T_C_b38
ENSG00000178386.12	Nicotine	rs3826941_GM18858	IRF3	Lung	chr19_44072710_G_A_b38
ENSG00000178386.12	Nicotine	rs3826941_GM18858	IRF3	cross	chr19_44052228_G_T_b38
ENSG00000178386.12	Nicotine	rs3826941_GM18858	IRF3	Thyroid	chr19_44070874_A_G_b38
ENSG00000178386.12	Nicotine	rs3826941_GM18858	IRF3	Artery_Tibial	chr19_44066398_G_A_b38
ENSG00000178386.12	Nicotine	rs3826941_GM18858	MAFF	Lung	chr19_44050379_C_G_b38
ENSG00000178386.12	Nicotine	rs3826941_GM18858	MAFF	cross	chr19_44070874_A_G_b38
ENSG00000178386.12	Nicotine	rs3826941_GM18858	MAX	Adipose_Subcutaneous	chr19_44050379_C_G_b38
ENSG00000178386.12	Nicotine	rs3826941_GM18858	MAX	Artery_Tibial	chr19_44066398_G_A_b38
ENSG00000178386.12	Nicotine	rs3826941_GM18858	MAX	Thyroid	chr19_44070874_A_G_b38
ENSG00000178386.12	Nicotine	rs3826941_GM18858	MAX	Lung	chr19_44066398_G_A_b38
ENSG00000178386.12	Nicotine	rs3826941_GM18858	POU5F1	cross	chr19_44026292_GAC_G_b38
ENSG00000178386.12	Nicotine	rs3826941_GM18858	POU5F1	Thyroid	chr19_44050379_C_G_b38
ENSG00000178386.12	Nicotine	rs3826941_GM18858	POU5F1	Esophagus_Muscularis	chr19_44047900_A_G_b38
ENSG00000178386.12	Nicotine	rs3826941_GM18858	RELA	cross	chr19_44066398_G_A_b38
ENSG00000178386.12	Nicotine	rs3826941_GM18858	RELA	Lung	chr19_44066398_G_A_b38
ENSG00000178386.12	Nicotine	rs3826941_GM18858	TBX21	cross	chr19_44056191_A_G_b38
ENSG00000178386.12	Nicotine	rs3826941_GM18858	TBX21	Adipose_Subcutaneous	chr19_44070874_A_G_b38
ENSG00000178386.12	Nicotine	rs3826941_GM18858	ZBTB17	Esophagus_Muscularis	chr19_44050379_C_G_b38
ENSG00000178386.12	Nicotine	rs3826941_GM18858	ZBTB17	Lung	chr19_44072149_C_T_b38
ENSG00000178386.12	Nicotine	rs3826941_GM18858	ZKSCAN1	cross	chr19_44037989_T_C_b38
ENSG00000178386.12	Nicotine	rs3826941_GM18858	ZKSCAN1	Skin_Sun_Exposed_Lower_leg	chr19_44070874_A_G_b38
ENSG00000178386.12	Nicotine	rs3826941_GM18858	ZKSCAN1	Lung	chr19_44070874_A_G_b38
ENSG00000178386.12	Nicotine	rs3826941_GM18858	ZNF76	Lung	chr19_44070874_A_G_b38
ENSG00000178386.12	Nicotine	rs3826941_GM18858	ZNF76	Thyroid	chr19_44066398_G_A_b38
ENSG00000180914.10	Copper	rs114738868_GM19209	FOSL2	Artery_Tibial	chr3_8858952_C_G_b38
ENSG00000180914.10	Copper	rs114738868_GM19209	FOSL2	cross	chr3_7799851_C_T_b38
ENSG00000181135.15	VitaminA	rs3204170_GM18855	NR2C1	cross	chr8_143678827_G_C_b38
ENSG00000181135.15	VitaminA	rs3204170_GM18855	NR2C1	Skin_Sun_Exposed_Lower_leg	chr8_143685001_G_A_b38
ENSG00000182871.14	Insulin	rs17004786_GM18912	CTCF	cross	chr21_45013755_C_T_b38
ENSG00000182871.14	Insulin	rs17004786_GM18912	CTCF	Muscle_Skeletal	chr21_45363870_A_G_b38
ENSG00000182871.14	Nicotine	rs17004786_GM18912	CTCF	cross	chr21_45013755_C_T_b38
ENSG00000182871.14	Nicotine	rs17004786_GM18912	CTCF	Muscle_Skeletal	chr21_45363870_A_G_b38
ENSG00000185163.9	Copper	rs78871841_GM18855	ARNT	cross	chr12_131934988_C_T_b38
ENSG00000185163.9	Copper	rs78871841_GM18855	ARNT	Muscle_Skeletal	chr12_132133262_C_T_b38
ENSG00000185163.9	Copper	rs78871841_GM18855	ATF1	Muscle_Skeletal	chr12_132133521_G_C_b38
ENSG00000185163.9	Copper	rs78871841_GM18855	ATF1	cross	chr12_131934988_C_T_b38
ENSG00000185163.9	Copper	rs78871841_GM18855	BACH1	Esophagus_Muscularis	chr12_132117829_A_G_b38
ENSG00000185163.9	Copper	rs78871841_GM18855	BACH1	cross	chr12_131934988_C_T_b38
ENSG00000185163.9	Copper	rs78871841_GM18855	BACH1	Muscle_Skeletal	chr12_132154371_C_T_b38
ENSG00000185163.9	Copper	rs78871841_GM18855	CBFB	Muscle_Skeletal	chr12_132154371_C_T_b38
ENSG00000185163.9	Copper	rs78871841_GM18855	CBFB	cross	chr12_131934988_C_T_b38
ENSG00000185163.9	Copper	rs78871841_GM18855	CTCF	Muscle_Skeletal	chr12_132133521_G_C_b38
ENSG00000185163.9	Copper	rs78871841_GM18855	CTCF	cross	chr12_131934988_C_T_b38
ENSG00000185163.9	Copper	rs78871841_GM18855	CTCF	Esophagus_Muscularis	chr12_132117829_A_G_b38
ENSG00000185163.9	Copper	rs78871841_GM18855	CUX1	cross	chr12_132095913_C_A_b38
ENSG00000185163.9	Copper	rs78871841_GM18855	CUX1	Esophagus_Muscularis	chr12_132133521_G_C_b38
ENSG00000185163.9	Copper	rs78871841_GM18855	E2F4	Muscle_Skeletal	chr12_132133521_G_C_b38
ENSG00000185163.9	Copper	rs78871841_GM18855	E2F4	cross	chr12_131934988_C_T_b38
ENSG00000185163.9	Copper	rs78871841_GM18855	ELF1	Esophagus_Muscularis	chr12_132133521_G_C_b38
ENSG00000185163.9	Copper	rs78871841_GM18855	ELF1	cross	chr12_131934988_C_T_b38
ENSG00000185163.9	Copper	rs78871841_GM18855	FOXJ2	cross	chr12_132095913_C_A_b38
ENSG00000185163.9	Copper	rs78871841_GM18855	FOXJ2	Esophagus_Muscularis	chr12_132133262_C_T_b38
ENSG00000185163.9	Copper	rs78871841_GM18855	FOXJ2	Muscle_Skeletal	chr12_132133521_G_C_b38
ENSG00000185163.9	Copper	rs78871841_GM18855	HIC1	Esophagus_Muscularis	chr12_132084181_GC_G_b38
ENSG00000185163.9	Copper	rs78871841_GM18855	HIC1	Muscle_Skeletal	chr12_132154371_C_T_b38
ENSG00000185163.9	Copper	rs78871841_GM18855	HINFP	cross	chr12_132084181_GC_G_b38
ENSG00000185163.9	Copper	rs78871841_GM18855	HINFP	Esophagus_Muscularis	chr12_132133521_G_C_b38
ENSG00000185163.9	Copper	rs78871841_GM18855	IRF2	cross	chr12_131934988_C_T_b38
ENSG00000185163.9	Copper	rs78871841_GM18855	IRF2	Esophagus_Muscularis	chr12_132133521_G_C_b38
ENSG00000185163.9	Copper	rs78871841_GM18855	IRF3	Esophagus_Muscularis	chr12_132133521_G_C_b38
ENSG00000185163.9	Copper	rs78871841_GM18855	IRF3	cross	chr12_132134023_A_G_b38
ENSG00000185163.9	Copper	rs78871841_GM18855	MAX	Muscle_Skeletal	chr12_132153876_C_T_b38
ENSG00000185163.9	Copper	rs78871841_GM18855	MAX	cross	chr12_132129658_A_G_b38
ENSG00000185163.9	Copper	rs78871841_GM18855	MITF	Esophagus_Muscularis	chr12_132133521_G_C_b38
ENSG00000185163.9	Copper	rs78871841_GM18855	MITF	Artery_Tibial	chr12_132153876_C_T_b38
ENSG00000185163.9	Copper	rs78871841_GM18855	MITF	Muscle_Skeletal	chr12_132133521_G_C_b38
ENSG00000185163.9	Copper	rs78871841_GM18855	MXI1	Muscle_Skeletal	chr12_132154371_C_T_b38
ENSG00000185163.9	Copper	rs78871841_GM18855	MXI1	Esophagus_Muscularis	chr12_132133521_G_C_b38
ENSG00000185163.9	Copper	rs78871841_GM18855	MZF1	cross	chr12_132134023_A_G_b38
ENSG00000185163.9	Copper	rs78871841_GM18855	MZF1	Esophagus_Muscularis	chr12_132133521_G_C_b38
ENSG00000185163.9	Copper	rs78871841_GM18855	MZF1	Artery_Tibial	chr12_132133521_G_C_b38
ENSG00000185163.9	Copper	rs78871841_GM18855	NFATC3	Esophagus_Muscularis	chr12_132133262_C_T_b38
ENSG00000185163.9	Copper	rs78871841_GM18855	NFATC3	cross	chr12_131940155_A_G_b38
ENSG00000185163.9	Copper	rs78871841_GM18855	NFATC3	Muscle_Skeletal	chr12_132133521_G_C_b38
ENSG00000185163.9	Copper	rs78871841_GM18855	NFIC	Muscle_Skeletal	chr12_132154371_C_T_b38
ENSG00000185163.9	Copper	rs78871841_GM18855	NFIC	Esophagus_Muscularis	chr12_132133521_G_C_b38
ENSG00000185163.9	Copper	rs78871841_GM18855	NR2C1	cross	chr12_132084181_GC_G_b38
ENSG00000185163.9	Copper	rs78871841_GM18855	NR2C1	Muscle_Skeletal	chr12_132084115_A_G_b38
ENSG00000185163.9	Copper	rs78871841_GM18855	RELA	cross	chr12_131934988_C_T_b38
ENSG00000185163.9	Copper	rs78871841_GM18855	RELA	Muscle_Skeletal	chr12_132154371_C_T_b38
ENSG00000185163.9	Copper	rs78871841_GM18855	RELA	Esophagus_Muscularis	chr12_132117829_A_G_b38
ENSG00000185163.9	Copper	rs78871841_GM18855	REST	Esophagus_Muscularis	chr12_132133262_C_T_b38
ENSG00000185163.9	Copper	rs78871841_GM18855	REST	cross	chr12_131934988_C_T_b38
ENSG00000185163.9	Copper	rs78871841_GM18855	RXRA	Esophagus_Muscularis	chr12_132133521_G_C_b38
ENSG00000185163.9	Copper	rs78871841_GM18855	RXRA	Muscle_Skeletal	chr12_132133521_G_C_b38
ENSG00000185163.9	Copper	rs78871841_GM18855	RXRB	Esophagus_Muscularis	chr12_132133521_G_C_b38
ENSG00000185163.9	Copper	rs78871841_GM18855	RXRB	cross	chr12_132095913_C_A_b38
ENSG00000185163.9	Copper	rs78871841_GM18855	SMAD2	Esophagus_Muscularis	chr12_132133521_G_C_b38
ENSG00000185163.9	Copper	rs78871841_GM18855	SMAD2	cross	chr12_131934988_C_T_b38
ENSG00000185163.9	Copper	rs78871841_GM18855	SMAD2	Muscle_Skeletal	chr12_132133521_G_C_b38
ENSG00000185163.9	Copper	rs78871841_GM18855	SMAD4	cross	chr12_131934988_C_T_b38
ENSG00000185163.9	Copper	rs78871841_GM18855	SMAD4	Esophagus_Muscularis	chr12_132133262_C_T_b38
ENSG00000185163.9	Copper	rs78871841_GM18855	SMAD4	Muscle_Skeletal	chr12_132154371_C_T_b38
ENSG00000185163.9	Copper	rs78871841_GM18855	SP1	Esophagus_Muscularis	chr12_132084181_GC_G_b38
ENSG00000185163.9	Copper	rs78871841_GM18855	SP1	Muscle_Skeletal	chr12_132154371_C_T_b38
ENSG00000185163.9	Copper	rs78871841_GM18855	SP1	cross	chr12_131934988_C_T_b38
ENSG00000185163.9	Copper	rs78871841_GM18855	SP2	cross	chr12_132134554_T_G_b38
ENSG00000185163.9	Copper	rs78871841_GM18855	SP2	Esophagus_Muscularis	chr12_132133521_G_C_b38
ENSG00000185163.9	Copper	rs78871841_GM18855	SP3	Muscle_Skeletal	chr12_132085653_G_C_b38
ENSG00000185163.9	Copper	rs78871841_GM18855	SP3	cross	chr12_131934988_C_T_b38
ENSG00000185163.9	Copper	rs78871841_GM18855	SREBF2	Muscle_Skeletal	chr12_132133521_G_C_b38
ENSG00000185163.9	Copper	rs78871841_GM18855	SREBF2	Esophagus_Muscularis	chr12_132133521_G_C_b38
ENSG00000185163.9	Copper	rs78871841_GM18855	STAT3	Esophagus_Muscularis	chr12_132117829_A_G_b38
ENSG00000185163.9	Copper	rs78871841_GM18855	STAT3	cross	chr12_131934988_C_T_b38
ENSG00000185163.9	Copper	rs78871841_GM18855	STAT5A	Esophagus_Muscularis	chr12_132099641_G_A_b38
ENSG00000185163.9	Copper	rs78871841_GM18855	STAT5A	cross	chr12_131940155_A_G_b38
ENSG00000185163.9	Copper	rs78871841_GM18855	TEAD1	Muscle_Skeletal	chr12_132133521_G_C_b38
ENSG00000185163.9	Copper	rs78871841_GM18855	TEAD1	Esophagus_Muscularis	chr12_132133262_C_T_b38
ENSG00000185163.9	Copper	rs78871841_GM18855	THAP11	Muscle_Skeletal	chr12_132133521_G_C_b38
ENSG00000185163.9	Copper	rs78871841_GM18855	THAP11	cross	chr12_131934988_C_T_b38
ENSG00000185163.9	Copper	rs78871841_GM18855	THAP11	Esophagus_Muscularis	chr12_132117677_C_CGGGCACCCTCCAGTCACAGGCCAGAACAGGGGA_b38
ENSG00000185163.9	Copper	rs78871841_GM18855	THRA	cross	chr12_131934988_C_T_b38
ENSG00000185163.9	Copper	rs78871841_GM18855	THRA	Muscle_Skeletal	chr12_132133521_G_C_b38
ENSG00000185163.9	Copper	rs78871841_GM18855	THRB	Muscle_Skeletal	chr12_132133521_G_C_b38
ENSG00000185163.9	Copper	rs78871841_GM18855	THRB	Esophagus_Muscularis	chr12_132133521_G_C_b38
ENSG00000185163.9	Copper	rs78871841_GM18855	VEZF1	Muscle_Skeletal	chr12_132154371_C_T_b38
ENSG00000185163.9	Copper	rs78871841_GM18855	VEZF1	Esophagus_Muscularis	chr12_132133262_C_T_b38
ENSG00000185163.9	Copper	rs78871841_GM18855	VEZF1	cross	chr12_131934988_C_T_b38
ENSG00000185163.9	Copper	rs78871841_GM18855	YY1	Muscle_Skeletal	chr12_132133521_G_C_b38
ENSG00000185163.9	Copper	rs78871841_GM18855	YY1	Esophagus_Muscularis	chr12_132117829_A_G_b38
ENSG00000185163.9	Copper	rs78871841_GM18855	ZBTB17	Muscle_Skeletal	chr12_132154371_C_T_b38
ENSG00000185163.9	Copper	rs78871841_GM18855	ZBTB17	cross	chr12_132134554_T_G_b38
ENSG00000185163.9	Copper	rs78871841_GM18855	ZBTB48	Esophagus_Muscularis	chr12_132133262_C_T_b38
ENSG00000185163.9	Copper	rs78871841_GM18855	ZBTB48	cross	chr12_132134554_T_G_b38
ENSG00000185163.9	Copper	rs78871841_GM18855	ZEB1	Muscle_Skeletal	chr12_132133521_G_C_b38
ENSG00000185163.9	Copper	rs78871841_GM18855	ZEB1	Esophagus_Muscularis	chr12_132133262_C_T_b38
ENSG00000185163.9	Copper	rs78871841_GM18855	ZNF143	Muscle_Skeletal	chr12_132154371_C_T_b38
ENSG00000185163.9	Copper	rs78871841_GM18855	ZNF143	Esophagus_Muscularis	chr12_132084181_GC_G_b38
ENSG00000185163.9	Copper	rs78871841_GM18855	ZNF143	cross	chr12_131934988_C_T_b38
ENSG00000185163.9	Copper	rs78871841_GM18855	ZNF324	cross	chr12_132084181_GC_G_b38
ENSG00000185163.9	Copper	rs78871841_GM18855	ZNF324	Esophagus_Muscularis	chr12_132133521_G_C_b38
ENSG00000185163.9	Copper	rs78871841_GM18855	ZNF384	cross	chr12_131934988_C_T_b38
ENSG00000185163.9	Copper	rs78871841_GM18855	ZNF384	Muscle_Skeletal	chr12_132133521_G_C_b38
ENSG00000185163.9	Copper	rs78871841_GM18855	ZNF384	Esophagus_Muscularis	chr12_132117829_A_G_b38
ENSG00000185163.9	Copper	rs78871841_GM18855	ZNF76	Esophagus_Muscularis	chr12_132133521_G_C_b38
ENSG00000185163.9	Copper	rs78871841_GM18855	ZNF76	cross	chr12_132134023_A_G_b38
ENSG00000185163.9	Copper	rs78871841_GM18855	ZNF770	Muscle_Skeletal	chr12_132133521_G_C_b38
ENSG00000185163.9	Copper	rs78871841_GM18855	ZNF770	Esophagus_Muscularis	chr12_132133262_C_T_b38
ENSG00000185163.9	Dexamethasone	rs61942922_GM18855	ARNT	cross	chr12_131934988_C_T_b38
ENSG00000185163.9	Dexamethasone	rs61942922_GM18855	ARNT	Muscle_Skeletal	chr12_132133262_C_T_b38
ENSG00000185163.9	Dexamethasone	rs61942922_GM18855	ATF1	Muscle_Skeletal	chr12_132133521_G_C_b38
ENSG00000185163.9	Dexamethasone	rs61942922_GM18855	ATF1	cross	chr12_131934988_C_T_b38
ENSG00000185163.9	Dexamethasone	rs61942922_GM18855	BACH1	Esophagus_Muscularis	chr12_132117829_A_G_b38
ENSG00000185163.9	Dexamethasone	rs61942922_GM18855	BACH1	cross	chr12_131934988_C_T_b38
ENSG00000185163.9	Dexamethasone	rs61942922_GM18855	BACH1	Muscle_Skeletal	chr12_132154371_C_T_b38
ENSG00000185163.9	Dexamethasone	rs61942922_GM18855	CBFB	Muscle_Skeletal	chr12_132154371_C_T_b38
ENSG00000185163.9	Dexamethasone	rs61942922_GM18855	CBFB	cross	chr12_131934988_C_T_b38
ENSG00000185163.9	Dexamethasone	rs61942922_GM18855	CTCF	Muscle_Skeletal	chr12_132133521_G_C_b38
ENSG00000185163.9	Dexamethasone	rs61942922_GM18855	CTCF	cross	chr12_131934988_C_T_b38
ENSG00000185163.9	Dexamethasone	rs61942922_GM18855	CTCF	Esophagus_Muscularis	chr12_132117829_A_G_b38
ENSG00000185163.9	Dexamethasone	rs61942922_GM18855	CUX1	cross	chr12_132095913_C_A_b38
ENSG00000185163.9	Dexamethasone	rs61942922_GM18855	CUX1	Esophagus_Muscularis	chr12_132133521_G_C_b38
ENSG00000185163.9	Dexamethasone	rs61942922_GM18855	E2F4	Muscle_Skeletal	chr12_132133521_G_C_b38
ENSG00000185163.9	Dexamethasone	rs61942922_GM18855	E2F4	cross	chr12_131934988_C_T_b38
ENSG00000185163.9	Dexamethasone	rs61942922_GM18855	ELF1	Esophagus_Muscularis	chr12_132133521_G_C_b38
ENSG00000185163.9	Dexamethasone	rs61942922_GM18855	ELF1	cross	chr12_131934988_C_T_b38
ENSG00000185163.9	Dexamethasone	rs61942922_GM18855	FOXJ2	cross	chr12_132095913_C_A_b38
ENSG00000185163.9	Dexamethasone	rs61942922_GM18855	FOXJ2	Esophagus_Muscularis	chr12_132133262_C_T_b38
ENSG00000185163.9	Dexamethasone	rs61942922_GM18855	FOXJ2	Muscle_Skeletal	chr12_132133521_G_C_b38
ENSG00000185163.9	Dexamethasone	rs61942922_GM18855	HIC1	Esophagus_Muscularis	chr12_132084181_GC_G_b38
ENSG00000185163.9	Dexamethasone	rs61942922_GM18855	HIC1	Muscle_Skeletal	chr12_132154371_C_T_b38
ENSG00000185163.9	Dexamethasone	rs61942922_GM18855	HINFP	cross	chr12_132084181_GC_G_b38
ENSG00000185163.9	Dexamethasone	rs61942922_GM18855	HINFP	Esophagus_Muscularis	chr12_132133521_G_C_b38
ENSG00000185163.9	Dexamethasone	rs61942922_GM18855	IRF2	cross	chr12_131934988_C_T_b38
ENSG00000185163.9	Dexamethasone	rs61942922_GM18855	IRF2	Esophagus_Muscularis	chr12_132133521_G_C_b38
ENSG00000185163.9	Dexamethasone	rs61942922_GM18855	IRF3	Esophagus_Muscularis	chr12_132133521_G_C_b38
ENSG00000185163.9	Dexamethasone	rs61942922_GM18855	IRF3	cross	chr12_132134023_A_G_b38
ENSG00000185163.9	Dexamethasone	rs61942922_GM18855	MAX	Muscle_Skeletal	chr12_132153876_C_T_b38
ENSG00000185163.9	Dexamethasone	rs61942922_GM18855	MAX	cross	chr12_132129658_A_G_b38
ENSG00000185163.9	Dexamethasone	rs61942922_GM18855	MITF	Esophagus_Muscularis	chr12_132133521_G_C_b38
ENSG00000185163.9	Dexamethasone	rs61942922_GM18855	MITF	Artery_Tibial	chr12_132153876_C_T_b38
ENSG00000185163.9	Dexamethasone	rs61942922_GM18855	MITF	Muscle_Skeletal	chr12_132133521_G_C_b38
ENSG00000185163.9	Dexamethasone	rs61942922_GM18855	MXI1	Muscle_Skeletal	chr12_132154371_C_T_b38
ENSG00000185163.9	Dexamethasone	rs61942922_GM18855	MXI1	Esophagus_Muscularis	chr12_132133521_G_C_b38
ENSG00000185163.9	Dexamethasone	rs61942922_GM18855	MZF1	cross	chr12_132134023_A_G_b38
ENSG00000185163.9	Dexamethasone	rs61942922_GM18855	MZF1	Esophagus_Muscularis	chr12_132133521_G_C_b38
ENSG00000185163.9	Dexamethasone	rs61942922_GM18855	MZF1	Artery_Tibial	chr12_132133521_G_C_b38
ENSG00000185163.9	Dexamethasone	rs61942922_GM18855	NFATC3	Esophagus_Muscularis	chr12_132133262_C_T_b38
ENSG00000185163.9	Dexamethasone	rs61942922_GM18855	NFATC3	cross	chr12_131940155_A_G_b38
ENSG00000185163.9	Dexamethasone	rs61942922_GM18855	NFATC3	Muscle_Skeletal	chr12_132133521_G_C_b38
ENSG00000185163.9	Dexamethasone	rs61942922_GM18855	NFIC	Muscle_Skeletal	chr12_132154371_C_T_b38
ENSG00000185163.9	Dexamethasone	rs61942922_GM18855	NFIC	Esophagus_Muscularis	chr12_132133521_G_C_b38
ENSG00000185163.9	Dexamethasone	rs61942922_GM18855	NR2C1	cross	chr12_132084181_GC_G_b38
ENSG00000185163.9	Dexamethasone	rs61942922_GM18855	NR2C1	Muscle_Skeletal	chr12_132084115_A_G_b38
ENSG00000185163.9	Dexamethasone	rs61942922_GM18855	RELA	cross	chr12_131934988_C_T_b38
ENSG00000185163.9	Dexamethasone	rs61942922_GM18855	RELA	Muscle_Skeletal	chr12_132154371_C_T_b38
ENSG00000185163.9	Dexamethasone	rs61942922_GM18855	RELA	Esophagus_Muscularis	chr12_132117829_A_G_b38
ENSG00000185163.9	Dexamethasone	rs61942922_GM18855	REST	Esophagus_Muscularis	chr12_132133262_C_T_b38
ENSG00000185163.9	Dexamethasone	rs61942922_GM18855	REST	cross	chr12_131934988_C_T_b38
ENSG00000185163.9	Dexamethasone	rs61942922_GM18855	RXRA	Esophagus_Muscularis	chr12_132133521_G_C_b38
ENSG00000185163.9	Dexamethasone	rs61942922_GM18855	RXRA	Muscle_Skeletal	chr12_132133521_G_C_b38
ENSG00000185163.9	Dexamethasone	rs61942922_GM18855	RXRB	Esophagus_Muscularis	chr12_132133521_G_C_b38
ENSG00000185163.9	Dexamethasone	rs61942922_GM18855	RXRB	cross	chr12_132095913_C_A_b38
ENSG00000185163.9	Dexamethasone	rs61942922_GM18855	SMAD2	Esophagus_Muscularis	chr12_132133521_G_C_b38
ENSG00000185163.9	Dexamethasone	rs61942922_GM18855	SMAD2	cross	chr12_131934988_C_T_b38
ENSG00000185163.9	Dexamethasone	rs61942922_GM18855	SMAD2	Muscle_Skeletal	chr12_132133521_G_C_b38
ENSG00000185163.9	Dexamethasone	rs61942922_GM18855	SMAD4	cross	chr12_131934988_C_T_b38
ENSG00000185163.9	Dexamethasone	rs61942922_GM18855	SMAD4	Esophagus_Muscularis	chr12_132133262_C_T_b38
ENSG00000185163.9	Dexamethasone	rs61942922_GM18855	SMAD4	Muscle_Skeletal	chr12_132154371_C_T_b38
ENSG00000185163.9	Dexamethasone	rs61942922_GM18855	SP1	Esophagus_Muscularis	chr12_132084181_GC_G_b38
ENSG00000185163.9	Dexamethasone	rs61942922_GM18855	SP1	Muscle_Skeletal	chr12_132154371_C_T_b38
ENSG00000185163.9	Dexamethasone	rs61942922_GM18855	SP1	cross	chr12_131934988_C_T_b38
ENSG00000185163.9	Dexamethasone	rs61942922_GM18855	SP2	cross	chr12_132134554_T_G_b38
ENSG00000185163.9	Dexamethasone	rs61942922_GM18855	SP2	Esophagus_Muscularis	chr12_132133521_G_C_b38
ENSG00000185163.9	Dexamethasone	rs61942922_GM18855	SP3	Muscle_Skeletal	chr12_132085653_G_C_b38
ENSG00000185163.9	Dexamethasone	rs61942922_GM18855	SP3	cross	chr12_131934988_C_T_b38
ENSG00000185163.9	Dexamethasone	rs61942922_GM18855	SREBF2	Muscle_Skeletal	chr12_132133521_G_C_b38
ENSG00000185163.9	Dexamethasone	rs61942922_GM18855	SREBF2	Esophagus_Muscularis	chr12_132133521_G_C_b38
ENSG00000185163.9	Dexamethasone	rs61942922_GM18855	STAT3	Esophagus_Muscularis	chr12_132117829_A_G_b38
ENSG00000185163.9	Dexamethasone	rs61942922_GM18855	STAT3	cross	chr12_131934988_C_T_b38
ENSG00000185163.9	Dexamethasone	rs61942922_GM18855	STAT5A	Esophagus_Muscularis	chr12_132099641_G_A_b38
ENSG00000185163.9	Dexamethasone	rs61942922_GM18855	STAT5A	cross	chr12_131940155_A_G_b38
ENSG00000185163.9	Dexamethasone	rs61942922_GM18855	TEAD1	Muscle_Skeletal	chr12_132133521_G_C_b38
ENSG00000185163.9	Dexamethasone	rs61942922_GM18855	TEAD1	Esophagus_Muscularis	chr12_132133262_C_T_b38
ENSG00000185163.9	Dexamethasone	rs61942922_GM18855	THAP11	Muscle_Skeletal	chr12_132133521_G_C_b38
ENSG00000185163.9	Dexamethasone	rs61942922_GM18855	THAP11	cross	chr12_131934988_C_T_b38
ENSG00000185163.9	Dexamethasone	rs61942922_GM18855	THAP11	Esophagus_Muscularis	chr12_132117677_C_CGGGCACCCTCCAGTCACAGGCCAGAACAGGGGA_b38
ENSG00000185163.9	Dexamethasone	rs61942922_GM18855	THRA	cross	chr12_131934988_C_T_b38
ENSG00000185163.9	Dexamethasone	rs61942922_GM18855	THRA	Muscle_Skeletal	chr12_132133521_G_C_b38
ENSG00000185163.9	Dexamethasone	rs61942922_GM18855	THRB	Muscle_Skeletal	chr12_132133521_G_C_b38
ENSG00000185163.9	Dexamethasone	rs61942922_GM18855	THRB	Esophagus_Muscularis	chr12_132133521_G_C_b38
ENSG00000185163.9	Dexamethasone	rs61942922_GM18855	VEZF1	Muscle_Skeletal	chr12_132154371_C_T_b38
ENSG00000185163.9	Dexamethasone	rs61942922_GM18855	VEZF1	Esophagus_Muscularis	chr12_132133262_C_T_b38
ENSG00000185163.9	Dexamethasone	rs61942922_GM18855	VEZF1	cross	chr12_131934988_C_T_b38
ENSG00000185163.9	Dexamethasone	rs61942922_GM18855	YY1	Muscle_Skeletal	chr12_132133521_G_C_b38
ENSG00000185163.9	Dexamethasone	rs61942922_GM18855	YY1	Esophagus_Muscularis	chr12_132117829_A_G_b38
ENSG00000185163.9	Dexamethasone	rs61942922_GM18855	ZBTB17	Muscle_Skeletal	chr12_132154371_C_T_b38
ENSG00000185163.9	Dexamethasone	rs61942922_GM18855	ZBTB17	cross	chr12_132134554_T_G_b38
ENSG00000185163.9	Dexamethasone	rs61942922_GM18855	ZBTB48	Esophagus_Muscularis	chr12_132133262_C_T_b38
ENSG00000185163.9	Dexamethasone	rs61942922_GM18855	ZBTB48	cross	chr12_132134554_T_G_b38
ENSG00000185163.9	Dexamethasone	rs61942922_GM18855	ZEB1	Muscle_Skeletal	chr12_132133521_G_C_b38
ENSG00000185163.9	Dexamethasone	rs61942922_GM18855	ZEB1	Esophagus_Muscularis	chr12_132133262_C_T_b38
ENSG00000185163.9	Dexamethasone	rs61942922_GM18855	ZNF143	Muscle_Skeletal	chr12_132154371_C_T_b38
ENSG00000185163.9	Dexamethasone	rs61942922_GM18855	ZNF143	Esophagus_Muscularis	chr12_132084181_GC_G_b38
ENSG00000185163.9	Dexamethasone	rs61942922_GM18855	ZNF143	cross	chr12_131934988_C_T_b38
ENSG00000185163.9	Dexamethasone	rs61942922_GM18855	ZNF324	cross	chr12_132084181_GC_G_b38
ENSG00000185163.9	Dexamethasone	rs61942922_GM18855	ZNF324	Esophagus_Muscularis	chr12_132133521_G_C_b38
ENSG00000185163.9	Dexamethasone	rs61942922_GM18855	ZNF384	cross	chr12_131934988_C_T_b38
ENSG00000185163.9	Dexamethasone	rs61942922_GM18855	ZNF384	Muscle_Skeletal	chr12_132133521_G_C_b38
ENSG00000185163.9	Dexamethasone	rs61942922_GM18855	ZNF384	Esophagus_Muscularis	chr12_132117829_A_G_b38
ENSG00000185163.9	Dexamethasone	rs61942922_GM18855	ZNF76	Esophagus_Muscularis	chr12_132133521_G_C_b38
ENSG00000185163.9	Dexamethasone	rs61942922_GM18855	ZNF76	cross	chr12_132134023_A_G_b38
ENSG00000185163.9	Dexamethasone	rs61942922_GM18855	ZNF770	Muscle_Skeletal	chr12_132133521_G_C_b38
ENSG00000185163.9	Dexamethasone	rs61942922_GM18855	ZNF770	Esophagus_Muscularis	chr12_132133262_C_T_b38
ENSG00000185627.17	Copper	rs6540_GM19209	ZNF143	Esophagus_Muscularis	chr11_236811_G_A_b38
ENSG00000185627.17	Copper	rs6540_GM19209	ZNF143	cross	chr11_234451_G_T_b38
ENSG00000185627.17	Copper	rs6540_GM19209	ZNF770	cross	chr11_234451_G_T_b38
ENSG00000185627.17	Copper	rs6540_GM19209	ZNF770	Esophagus_Muscularis	chr11_235894_T_G_b38
ENSG00000187193.8	Cadmium	rs57664183_GM18858	BHLHE40	cross	chr16_56626208_G_C_b38
ENSG00000187193.8	Cadmium	rs57664183_GM18858	BHLHE40	Artery_Tibial	chr16_56682244_G_GGGAAA_b38
ENSG00000187193.8	Cadmium	rs57664183_GM18858	ELF1	Artery_Tibial	chr16_56682244_G_GGGAAA_b38
ENSG00000187193.8	Cadmium	rs57664183_GM18858	ELF1	cross	chr16_56626208_G_C_b38
ENSG00000188157.14	Cadmium	rs113789806_GM18858	MITF	Esophagus_Muscularis	chr1_1009184_T_C_b38
ENSG00000188157.14	Cadmium	rs113789806_GM18858	MITF	cross	chr1_1027869_C_T_b38
ENSG00000188157.14	Nicotine	rs6657048_GM19209	MITF	Esophagus_Muscularis	chr1_1009184_T_C_b38
ENSG00000188157.14	Nicotine	rs6657048_GM19209	MITF	cross	chr1_1027869_C_T_b38
ENSG00000198015.12	Selenium	rs11836170_GM18858	ATF3	cross	chr12_93516532_C_T_b38
ENSG00000198015.12	Selenium	rs11836170_GM18858	ATF3	Esophagus_Muscularis	chr12_93467697_T_G_b38
ENSG00000198015.12	Selenium	rs11836170_GM18858	BACH1	cross	chr12_93516532_C_T_b38
ENSG00000198015.12	Selenium	rs11836170_GM18858	BACH1	Lung	chr12_93467060_A_G_b38
ENSG00000198015.12	Selenium	rs11836170_GM18858	BACH1	Muscle_Skeletal	chr12_93466840_A_C_b38
ENSG00000198015.12	Selenium	rs11836170_GM18858	BCL6	Muscle_Skeletal	chr12_93440603_C_T_b38
ENSG00000198015.12	Selenium	rs11836170_GM18858	BCL6	cross	chr12_93444695_T_C_b38
ENSG00000198015.12	Selenium	rs11836170_GM18858	BHLHE40	Esophagus_Muscularis	chr12_93466840_A_C_b38
ENSG00000198015.12	Selenium	rs11836170_GM18858	BHLHE40	cross	chr12_93516532_C_T_b38
ENSG00000198015.12	Selenium	rs11836170_GM18858	CBFB	cross	chr12_93444695_T_C_b38
ENSG00000198015.12	Selenium	rs11836170_GM18858	CBFB	Muscle_Skeletal	chr12_93440603_C_T_b38
ENSG00000198015.12	Selenium	rs11836170_GM18858	CBFB	Lung	chr12_93466840_A_C_b38
ENSG00000198015.12	Selenium	rs11836170_GM18858	CEBPB	Nerve_Tibial	chr12_93467697_T_G_b38
ENSG00000198015.12	Selenium	rs11836170_GM18858	CEBPB	cross	chr12_93467697_T_G_b38
ENSG00000198015.12	Selenium	rs11836170_GM18858	CEBPB	Muscle_Skeletal	chr12_93440603_C_T_b38
ENSG00000198015.12	Selenium	rs11836170_GM18858	E2F4	Muscle_Skeletal	chr12_93467060_A_G_b38
ENSG00000198015.12	Selenium	rs11836170_GM18858	E2F4	Nerve_Tibial	chr12_93467697_T_G_b38
ENSG00000198015.12	Selenium	rs11836170_GM18858	E2F4	cross	chr12_93444695_T_C_b38
ENSG00000198015.12	Selenium	rs11836170_GM18858	EBF1	Esophagus_Muscularis	chr12_93466840_A_C_b38
ENSG00000198015.12	Selenium	rs11836170_GM18858	EBF1	cross	chr12_93440603_C_T_b38
ENSG00000198015.12	Selenium	rs11836170_GM18858	ELF1	Muscle_Skeletal	chr12_93467060_A_G_b38
ENSG00000198015.12	Selenium	rs11836170_GM18858	ELF1	cross	chr12_93440603_C_T_b38
ENSG00000198015.12	Selenium	rs11836170_GM18858	ETS1	cross	chr12_93440603_C_T_b38
ENSG00000198015.12	Selenium	rs11836170_GM18858	ETS1	Lung	chr12_93466840_A_C_b38
ENSG00000198015.12	Selenium	rs11836170_GM18858	FOSL1	Lung	chr12_93469649_T_C_b38
ENSG00000198015.12	Selenium	rs11836170_GM18858	FOSL1	Thyroid	chr12_93467060_A_G_b38
ENSG00000198015.12	Selenium	rs11836170_GM18858	FOSL2	cross	chr12_93467060_A_G_b38
ENSG00000198015.12	Selenium	rs11836170_GM18858	FOSL2	Lung	chr12_93467060_A_G_b38
ENSG00000198015.12	Selenium	rs11836170_GM18858	FOSL2	Muscle_Skeletal	chr12_93467697_T_G_b38
ENSG00000198015.12	Selenium	rs11836170_GM18858	FOXJ2	cross	chr12_93444695_T_C_b38
ENSG00000198015.12	Selenium	rs11836170_GM18858	FOXJ2	Muscle_Skeletal	chr12_93440603_C_T_b38
ENSG00000198015.12	Selenium	rs11836170_GM18858	FOXJ2	Esophagus_Muscularis	chr12_93466840_A_C_b38
ENSG00000198015.12	Selenium	rs11836170_GM18858	FOXJ2	Lung	chr12_93517052_A_G_b38
ENSG00000198015.12	Selenium	rs11836170_GM18858	HIC1	Esophagus_Muscularis	chr12_93466840_A_C_b38
ENSG00000198015.12	Selenium	rs11836170_GM18858	HIC1	cross	chr12_93444695_T_C_b38
ENSG00000198015.12	Selenium	rs11836170_GM18858	IRF1	Lung	chr12_93469649_T_C_b38
ENSG00000198015.12	Selenium	rs11836170_GM18858	IRF1	cross	chr12_93468307_TG_T_b38
ENSG00000198015.12	Selenium	rs11836170_GM18858	KLF6	Muscle_Skeletal	chr12_93467697_T_G_b38
ENSG00000198015.12	Selenium	rs11836170_GM18858	KLF6	cross	chr12_93516532_C_T_b38
ENSG00000198015.12	Selenium	rs11836170_GM18858	KLF9	cross	chr12_93444695_T_C_b38
ENSG00000198015.12	Selenium	rs11836170_GM18858	KLF9	Muscle_Skeletal	chr12_93467697_T_G_b38
ENSG00000198015.12	Selenium	rs11836170_GM18858	MAFF	cross	chr12_93516532_C_T_b38
ENSG00000198015.12	Selenium	rs11836170_GM18858	MAFF	Lung	chr12_93467060_A_G_b38
ENSG00000198015.12	Selenium	rs11836170_GM18858	MAFK	cross	chr12_93517052_A_G_b38
ENSG00000198015.12	Selenium	rs11836170_GM18858	MAFK	Muscle_Skeletal	chr12_93516532_C_T_b38
ENSG00000198015.12	Selenium	rs11836170_GM18858	MAFK	Adipose_Subcutaneous	chr12_93467697_T_G_b38
ENSG00000198015.12	Selenium	rs11836170_GM18858	MAFK	Lung	chr12_93516532_C_T_b38
ENSG00000198015.12	Selenium	rs11836170_GM18858	MITF	cross	chr12_93444695_T_C_b38
ENSG00000198015.12	Selenium	rs11836170_GM18858	MITF	Muscle_Skeletal	chr12_93440603_C_T_b38
ENSG00000198015.12	Selenium	rs11836170_GM18858	MYC	cross	chr12_93516532_C_T_b38
ENSG00000198015.12	Selenium	rs11836170_GM18858	MYC	Muscle_Skeletal	chr12_93467697_T_G_b38
ENSG00000198015.12	Selenium	rs11836170_GM18858	MYC	Thyroid	chr12_93467697_T_G_b38
ENSG00000198015.12	Selenium	rs11836170_GM18858	NFATC1	Lung	chr12_93517052_A_G_b38
ENSG00000198015.12	Selenium	rs11836170_GM18858	NFATC1	cross	chr12_93444695_T_C_b38
ENSG00000198015.12	Selenium	rs11836170_GM18858	NFATC3	cross	chr12_93517253_A_G_b38
ENSG00000198015.12	Selenium	rs11836170_GM18858	NFATC3	Esophagus_Muscularis	chr12_93467697_T_G_b38
ENSG00000198015.12	Selenium	rs11836170_GM18858	NFE2L2	cross	chr12_93516532_C_T_b38
ENSG00000198015.12	Selenium	rs11836170_GM18858	NFE2L2	Muscle_Skeletal	chr12_93440603_C_T_b38
ENSG00000198015.12	Selenium	rs11836170_GM18858	NFIC	Esophagus_Muscularis	chr12_93466840_A_C_b38
ENSG00000198015.12	Selenium	rs11836170_GM18858	NFIC	Muscle_Skeletal	chr12_93467060_A_G_b38
ENSG00000198015.12	Selenium	rs11836170_GM18858	NFIC	cross	chr12_93444695_T_C_b38
ENSG00000198015.12	Selenium	rs11836170_GM18858	NFYC	Lung	chr12_93467697_T_G_b38
ENSG00000198015.12	Selenium	rs11836170_GM18858	NFYC	cross	chr12_93444695_T_C_b38
ENSG00000198015.12	Selenium	rs11836170_GM18858	PATZ1	Lung	chr12_93467060_A_G_b38
ENSG00000198015.12	Selenium	rs11836170_GM18858	PATZ1	Thyroid	chr12_93467060_A_G_b38
ENSG00000198015.12	Selenium	rs11836170_GM18858	RELA	Thyroid	chr12_93467060_A_G_b38
ENSG00000198015.12	Selenium	rs11836170_GM18858	RELA	Lung	chr12_93467060_A_G_b38
ENSG00000198015.12	Selenium	rs11836170_GM18858	RELA	cross	chr12_93444695_T_C_b38
ENSG00000198015.12	Selenium	rs11836170_GM18858	RELA	Muscle_Skeletal	chr12_93466840_A_C_b38
ENSG00000198015.12	Selenium	rs11836170_GM18858	RELB	Lung	chr12_93469649_T_C_b38
ENSG00000198015.12	Selenium	rs11836170_GM18858	RELB	Muscle_Skeletal	chr12_93467697_T_G_b38
ENSG00000198015.12	Selenium	rs11836170_GM18858	RELB	cross	chr12_93440603_C_T_b38
ENSG00000198015.12	Selenium	rs11836170_GM18858	REST	cross	chr12_93444695_T_C_b38
ENSG00000198015.12	Selenium	rs11836170_GM18858	REST	Lung	chr12_93517052_A_G_b38
ENSG00000198015.12	Selenium	rs11836170_GM18858	RXRA	cross	chr12_93516532_C_T_b38
ENSG00000198015.12	Selenium	rs11836170_GM18858	RXRA	Muscle_Skeletal	chr12_93467697_T_G_b38
ENSG00000198015.12	Selenium	rs11836170_GM18858	RXRA	Lung	chr12_93469649_T_C_b38
ENSG00000198015.12	Selenium	rs11836170_GM18858	SMAD4	Esophagus_Muscularis	chr12_93466840_A_C_b38
ENSG00000198015.12	Selenium	rs11836170_GM18858	SMAD4	Muscle_Skeletal	chr12_93440603_C_T_b38
ENSG00000198015.12	Selenium	rs11836170_GM18858	SMAD4	cross	chr12_93444695_T_C_b38
ENSG00000198015.12	Selenium	rs11836170_GM18858	SP1	cross	chr12_93444695_T_C_b38
ENSG00000198015.12	Selenium	rs11836170_GM18858	SP1	Muscle_Skeletal	chr12_93440603_C_T_b38
ENSG00000198015.12	Selenium	rs11836170_GM18858	SP3	Muscle_Skeletal	chr12_93440603_C_T_b38
ENSG00000198015.12	Selenium	rs11836170_GM18858	SP3	cross	chr12_93444695_T_C_b38
ENSG00000198015.12	Selenium	rs11836170_GM18858	STAT3	Esophagus_Muscularis	chr12_93467697_T_G_b38
ENSG00000198015.12	Selenium	rs11836170_GM18858	STAT3	Lung	chr12_93467060_A_G_b38
ENSG00000198015.12	Selenium	rs11836170_GM18858	STAT3	Muscle_Skeletal	chr12_93467697_T_G_b38
ENSG00000198015.12	Selenium	rs11836170_GM18858	STAT3	Nerve_Tibial	chr12_93469649_T_C_b38
ENSG00000198015.12	Selenium	rs11836170_GM18858	STAT3	Thyroid	chr12_93467697_T_G_b38
ENSG00000198015.12	Selenium	rs11836170_GM18858	STAT3	cross	chr12_93444695_T_C_b38
ENSG00000198015.12	Selenium	rs11836170_GM18858	STAT5A	Muscle_Skeletal	chr12_93467697_T_G_b38
ENSG00000198015.12	Selenium	rs11836170_GM18858	STAT5A	cross	chr12_93440603_C_T_b38
ENSG00000198015.12	Selenium	rs11836170_GM18858	STAT5A	Lung	chr12_93467060_A_G_b38
ENSG00000198015.12	Selenium	rs11836170_GM18858	TBP	Esophagus_Muscularis	chr12_93466840_A_C_b38
ENSG00000198015.12	Selenium	rs11836170_GM18858	TBP	Muscle_Skeletal	chr12_93466840_A_C_b38
ENSG00000198015.12	Selenium	rs11836170_GM18858	TBP	cross	chr12_93507514_A_G_b38
ENSG00000198015.12	Selenium	rs11836170_GM18858	TCF12	Esophagus_Muscularis	chr12_93467697_T_G_b38
ENSG00000198015.12	Selenium	rs11836170_GM18858	TCF12	Muscle_Skeletal	chr12_93440603_C_T_b38
ENSG00000198015.12	Selenium	rs11836170_GM18858	TEAD4	Lung	chr12_93467060_A_G_b38
ENSG00000198015.12	Selenium	rs11836170_GM18858	TEAD4	Nerve_Tibial	chr12_93467697_T_G_b38
ENSG00000198015.12	Selenium	rs11836170_GM18858	THAP11	cross	chr12_93444695_T_C_b38
ENSG00000198015.12	Selenium	rs11836170_GM18858	THAP11	Lung	chr12_93467060_A_G_b38
ENSG00000198015.12	Selenium	rs11836170_GM18858	VEZF1	Muscle_Skeletal	chr12_93440603_C_T_b38
ENSG00000198015.12	Selenium	rs11836170_GM18858	VEZF1	cross	chr12_93444695_T_C_b38
ENSG00000198015.12	Selenium	rs11836170_GM18858	ZBTB17	Lung	chr12_93469649_T_C_b38
ENSG00000198015.12	Selenium	rs11836170_GM18858	ZBTB17	cross	chr12_93517253_A_G_b38
ENSG00000198015.12	Selenium	rs11836170_GM18858	ZKSCAN1	Muscle_Skeletal	chr12_93440603_C_T_b38
ENSG00000198015.12	Selenium	rs11836170_GM18858	ZKSCAN1	Nerve_Tibial	chr12_93469649_T_C_b38
ENSG00000198015.12	Selenium	rs11836170_GM18858	ZNF143	cross	chr12_93517253_A_G_b38
ENSG00000198015.12	Selenium	rs11836170_GM18858	ZNF143	Muscle_Skeletal	chr12_93440603_C_T_b38
ENSG00000198015.12	Selenium	rs11836170_GM18858	ZNF143	Lung	chr12_93467060_A_G_b38
ENSG00000198015.12	Selenium	rs11836170_GM18858	ZNF143	Skin_Sun_Exposed_Lower_leg	chr12_93440603_C_T_b38
ENSG00000198015.12	Selenium	rs11836170_GM18858	ZNF324	Muscle_Skeletal	chr12_93467060_A_G_b38
ENSG00000198015.12	Selenium	rs11836170_GM18858	ZNF324	Esophagus_Muscularis	chr12_93467697_T_G_b38
ENSG00000198015.12	Selenium	rs11836170_GM18858	ZNF350	Esophagus_Muscularis	chr12_93467697_T_G_b38
ENSG00000198015.12	Selenium	rs11836170_GM18858	ZNF350	Muscle_Skeletal	chr12_93466840_A_C_b38
ENSG00000198015.12	Selenium	rs11836170_GM18858	ZNF384	Esophagus_Muscularis	chr12_93467697_T_G_b38
ENSG00000198015.12	Selenium	rs11836170_GM18858	ZNF384	Muscle_Skeletal	chr12_93440603_C_T_b38
ENSG00000198015.12	Selenium	rs11836170_GM18858	ZNF384	cross	chr12_93444695_T_C_b38
ENSG00000198015.12	Selenium	rs11836170_GM18858	ZNF394	cross	chr12_93444695_T_C_b38
ENSG00000198015.12	Selenium	rs11836170_GM18858	ZNF394	Lung	chr12_93467060_A_G_b38
ENSG00000198015.12	Selenium	rs11836170_GM18858	ZNF394	Muscle_Skeletal	chr12_93466840_A_C_b38
ENSG00000198015.12	Triclosan	rs4761728_GM18520	ATF3	cross	chr12_93516532_C_T_b38
ENSG00000198015.12	Triclosan	rs4761728_GM18520	ATF3	Esophagus_Muscularis	chr12_93467697_T_G_b38
ENSG00000198015.12	Triclosan	rs4761728_GM18520	BACH1	cross	chr12_93516532_C_T_b38
ENSG00000198015.12	Triclosan	rs4761728_GM18520	BACH1	Lung	chr12_93467060_A_G_b38
ENSG00000198015.12	Triclosan	rs4761728_GM18520	BACH1	Muscle_Skeletal	chr12_93466840_A_C_b38
ENSG00000198015.12	Triclosan	rs4761728_GM18520	BCL6	Muscle_Skeletal	chr12_93440603_C_T_b38
ENSG00000198015.12	Triclosan	rs4761728_GM18520	BCL6	cross	chr12_93444695_T_C_b38
ENSG00000198015.12	Triclosan	rs4761728_GM18520	BHLHE40	Esophagus_Muscularis	chr12_93466840_A_C_b38
ENSG00000198015.12	Triclosan	rs4761728_GM18520	BHLHE40	cross	chr12_93516532_C_T_b38
ENSG00000198015.12	Triclosan	rs4761728_GM18520	CBFB	cross	chr12_93444695_T_C_b38
ENSG00000198015.12	Triclosan	rs4761728_GM18520	CBFB	Muscle_Skeletal	chr12_93440603_C_T_b38
ENSG00000198015.12	Triclosan	rs4761728_GM18520	CBFB	Lung	chr12_93466840_A_C_b38
ENSG00000198015.12	Triclosan	rs4761728_GM18520	CEBPB	Nerve_Tibial	chr12_93467697_T_G_b38
ENSG00000198015.12	Triclosan	rs4761728_GM18520	CEBPB	cross	chr12_93467697_T_G_b38
ENSG00000198015.12	Triclosan	rs4761728_GM18520	CEBPB	Muscle_Skeletal	chr12_93440603_C_T_b38
ENSG00000198015.12	Triclosan	rs4761728_GM18520	E2F4	Muscle_Skeletal	chr12_93467060_A_G_b38
ENSG00000198015.12	Triclosan	rs4761728_GM18520	E2F4	Nerve_Tibial	chr12_93467697_T_G_b38
ENSG00000198015.12	Triclosan	rs4761728_GM18520	E2F4	cross	chr12_93444695_T_C_b38
ENSG00000198015.12	Triclosan	rs4761728_GM18520	EBF1	Esophagus_Muscularis	chr12_93466840_A_C_b38
ENSG00000198015.12	Triclosan	rs4761728_GM18520	EBF1	cross	chr12_93440603_C_T_b38
ENSG00000198015.12	Triclosan	rs4761728_GM18520	ELF1	Muscle_Skeletal	chr12_93467060_A_G_b38
ENSG00000198015.12	Triclosan	rs4761728_GM18520	ELF1	cross	chr12_93440603_C_T_b38
ENSG00000198015.12	Triclosan	rs4761728_GM18520	ETS1	cross	chr12_93440603_C_T_b38
ENSG00000198015.12	Triclosan	rs4761728_GM18520	ETS1	Lung	chr12_93466840_A_C_b38
ENSG00000198015.12	Triclosan	rs4761728_GM18520	FOSL1	Lung	chr12_93469649_T_C_b38
ENSG00000198015.12	Triclosan	rs4761728_GM18520	FOSL1	Thyroid	chr12_93467060_A_G_b38
ENSG00000198015.12	Triclosan	rs4761728_GM18520	FOSL2	cross	chr12_93467060_A_G_b38
ENSG00000198015.12	Triclosan	rs4761728_GM18520	FOSL2	Lung	chr12_93467060_A_G_b38
ENSG00000198015.12	Triclosan	rs4761728_GM18520	FOSL2	Muscle_Skeletal	chr12_93467697_T_G_b38
ENSG00000198015.12	Triclosan	rs4761728_GM18520	FOXJ2	cross	chr12_93444695_T_C_b38
ENSG00000198015.12	Triclosan	rs4761728_GM18520	FOXJ2	Muscle_Skeletal	chr12_93440603_C_T_b38
ENSG00000198015.12	Triclosan	rs4761728_GM18520	FOXJ2	Esophagus_Muscularis	chr12_93466840_A_C_b38
ENSG00000198015.12	Triclosan	rs4761728_GM18520	FOXJ2	Lung	chr12_93517052_A_G_b38
ENSG00000198015.12	Triclosan	rs4761728_GM18520	HIC1	Esophagus_Muscularis	chr12_93466840_A_C_b38
ENSG00000198015.12	Triclosan	rs4761728_GM18520	HIC1	cross	chr12_93444695_T_C_b38
ENSG00000198015.12	Triclosan	rs4761728_GM18520	IRF1	Lung	chr12_93469649_T_C_b38
ENSG00000198015.12	Triclosan	rs4761728_GM18520	IRF1	cross	chr12_93468307_TG_T_b38
ENSG00000198015.12	Triclosan	rs4761728_GM18520	KLF6	Muscle_Skeletal	chr12_93467697_T_G_b38
ENSG00000198015.12	Triclosan	rs4761728_GM18520	KLF6	cross	chr12_93516532_C_T_b38
ENSG00000198015.12	Triclosan	rs4761728_GM18520	KLF9	cross	chr12_93444695_T_C_b38
ENSG00000198015.12	Triclosan	rs4761728_GM18520	KLF9	Muscle_Skeletal	chr12_93467697_T_G_b38
ENSG00000198015.12	Triclosan	rs4761728_GM18520	MAFF	cross	chr12_93516532_C_T_b38
ENSG00000198015.12	Triclosan	rs4761728_GM18520	MAFF	Lung	chr12_93467060_A_G_b38
ENSG00000198015.12	Triclosan	rs4761728_GM18520	MAFK	cross	chr12_93517052_A_G_b38
ENSG00000198015.12	Triclosan	rs4761728_GM18520	MAFK	Muscle_Skeletal	chr12_93516532_C_T_b38
ENSG00000198015.12	Triclosan	rs4761728_GM18520	MAFK	Adipose_Subcutaneous	chr12_93467697_T_G_b38
ENSG00000198015.12	Triclosan	rs4761728_GM18520	MAFK	Lung	chr12_93516532_C_T_b38
ENSG00000198015.12	Triclosan	rs4761728_GM18520	MITF	cross	chr12_93444695_T_C_b38
ENSG00000198015.12	Triclosan	rs4761728_GM18520	MITF	Muscle_Skeletal	chr12_93440603_C_T_b38
ENSG00000198015.12	Triclosan	rs4761728_GM18520	MYC	cross	chr12_93516532_C_T_b38
ENSG00000198015.12	Triclosan	rs4761728_GM18520	MYC	Muscle_Skeletal	chr12_93467697_T_G_b38
ENSG00000198015.12	Triclosan	rs4761728_GM18520	MYC	Thyroid	chr12_93467697_T_G_b38
ENSG00000198015.12	Triclosan	rs4761728_GM18520	NFATC1	Lung	chr12_93517052_A_G_b38
ENSG00000198015.12	Triclosan	rs4761728_GM18520	NFATC1	cross	chr12_93444695_T_C_b38
ENSG00000198015.12	Triclosan	rs4761728_GM18520	NFATC3	cross	chr12_93517253_A_G_b38
ENSG00000198015.12	Triclosan	rs4761728_GM18520	NFATC3	Esophagus_Muscularis	chr12_93467697_T_G_b38
ENSG00000198015.12	Triclosan	rs4761728_GM18520	NFE2L2	cross	chr12_93516532_C_T_b38
ENSG00000198015.12	Triclosan	rs4761728_GM18520	NFE2L2	Muscle_Skeletal	chr12_93440603_C_T_b38
ENSG00000198015.12	Triclosan	rs4761728_GM18520	NFIC	Esophagus_Muscularis	chr12_93466840_A_C_b38
ENSG00000198015.12	Triclosan	rs4761728_GM18520	NFIC	Muscle_Skeletal	chr12_93467060_A_G_b38
ENSG00000198015.12	Triclosan	rs4761728_GM18520	NFIC	cross	chr12_93444695_T_C_b38
ENSG00000198015.12	Triclosan	rs4761728_GM18520	NFYC	Lung	chr12_93467697_T_G_b38
ENSG00000198015.12	Triclosan	rs4761728_GM18520	NFYC	cross	chr12_93444695_T_C_b38
ENSG00000198015.12	Triclosan	rs4761728_GM18520	PATZ1	Lung	chr12_93467060_A_G_b38
ENSG00000198015.12	Triclosan	rs4761728_GM18520	PATZ1	Thyroid	chr12_93467060_A_G_b38
ENSG00000198015.12	Triclosan	rs4761728_GM18520	RELA	Thyroid	chr12_93467060_A_G_b38
ENSG00000198015.12	Triclosan	rs4761728_GM18520	RELA	Lung	chr12_93467060_A_G_b38
[truncated: 317 more rows]

## Sheet: Sheet2
S3 Table. GxE Overlap
gene
GxE_Treatment	Treatment from gene-by-environment study
GxE_SNP	Allele-specific expression SNP from gene-by-environment study
tf	TF with a dual evidence TF-eQTL
dataset	TF-eQTL analysis where dual evidence TF-eQTL was discovered
top_TFeQTL_variant	Top variant for gene from TF-eQTL analysis
