# Supplementary material for: Transcription factor regulation of eQTL activity across individuals and tissues
Source: PLoS Genet. 2022 Jan 31;18(1):e1009719. doi: 10.1371/journal.pgen.1009719 (PMC8830792; doi:10.1371/journal.pgen.1009719)
Supplement: S4 Table — eQTL genes in tissues that both colocalize with a GWAS trait and have a dual evidence TF-eQTL in that tissue, filtered for r 2 > 0.4 between the lead TF-eQTL variant and lead colocalizing variant. (XLSX) [file pgen.1009719.s023.xlsx]

## Sheet: S4 Table. GWAS Coloc TF-eQTLs
phenotype	category	gene	gene_name	tf	tissue	enloc_rcp	lead_coloc_snp	top_tf_var	top_eqtl_var	ld_r2_coloc_var_tf_var
Astle_et_al_2016_Eosinophil_counts	Blood	ENSG00000077420.15	APBB1IP	IKZF1	Artery_Tibial	0.611	chr10_26438463_G_GGGATAACAGAGGA_b38	chr10_26438463_G_GGGATAACAGAGGA_b38	chr10_26438463_G_GGGATAACAGAGGA_b38	1
Astle_et_al_2016_Eosinophil_counts	Blood	ENSG00000077420.15	APBB1IP	IKZF1	Pituitary	0.543	chr10_26437223_AT_A_b38	chr10_26438463_G_GGGATAACAGAGGA_b38	chr10_26437223_AT_A_b38	0.975972
Astle_et_al_2016_Eosinophil_counts	Blood	ENSG00000077420.15	APBB1IP	IKZF1	Thyroid	0.669	chr10_26438462_G_GA_b38	chr10_26446058_C_T_b38	chr10_26437223_AT_A_b38	0.851326
Astle_et_al_2016_Eosinophil_counts	Blood	ENSG00000077420.15	APBB1IP	TBX21	Artery_Tibial	0.611	chr10_26438463_G_GGGATAACAGAGGA_b38	chr10_26457539_T_C_b38	chr10_26438463_G_GGGATAACAGAGGA_b38	0.820411
Astle_et_al_2016_Eosinophil_counts	Blood	ENSG00000077420.15	APBB1IP	TBX21	Thyroid	0.669	chr10_26438462_G_GA_b38	chr10_26446058_C_T_b38	chr10_26437223_AT_A_b38	0.851326
Astle_et_al_2016_Eosinophil_counts	Blood	ENSG00000204644.9	ZFP57	BATF	Thyroid	0.644	chr6_29680729_G_A_b38	chr6_29680600_T_C_b38	chr6_29675201_C_CAACTTGAA_b38	0.724804
Astle_et_al_2016_Eosinophil_counts	Blood	ENSG00000204644.9	ZFP57	ETV1	Thyroid	0.644	chr6_29680729_G_A_b38	chr6_29680787_C_T_b38	chr6_29675201_C_CAACTTGAA_b38	0.893525
Astle_et_al_2016_Eosinophil_counts	Blood	ENSG00000204644.9	ZFP57	IKZF1	Thyroid	0.644	chr6_29680729_G_A_b38	chr6_29680600_T_C_b38	chr6_29675201_C_CAACTTGAA_b38	0.724804
Astle_et_al_2016_Eosinophil_counts	Blood	ENSG00000204644.9	ZFP57	IRF3	Thyroid	0.644	chr6_29680729_G_A_b38	chr6_29680787_C_T_b38	chr6_29675201_C_CAACTTGAA_b38	0.893525
Astle_et_al_2016_Eosinophil_counts	Blood	ENSG00000204644.9	ZFP57	RELB	Thyroid	0.644	chr6_29680729_G_A_b38	chr6_29706105_T_C_b38	chr6_29675201_C_CAACTTGAA_b38	0.571819
Astle_et_al_2016_Eosinophil_counts	Blood	ENSG00000204644.9	ZFP57	RUNX1	Thyroid	0.644	chr6_29680729_G_A_b38	chr6_29680787_C_T_b38	chr6_29675201_C_CAACTTGAA_b38	0.893525
Astle_et_al_2016_Eosinophil_counts	Blood	ENSG00000204644.9	ZFP57	RUNX3	Thyroid	0.644	chr6_29680729_G_A_b38	chr6_29680422_C_T_b38	chr6_29675201_C_CAACTTGAA_b38	0.602666
Astle_et_al_2016_Eosinophil_counts	Blood	ENSG00000204644.9	ZFP57	RXRA	Thyroid	0.644	chr6_29680729_G_A_b38	chr6_29692617_A_G_b38	chr6_29675201_C_CAACTTGAA_b38	0.699051
Astle_et_al_2016_Eosinophil_counts	Blood	ENSG00000204644.9	ZFP57	TBX21	Thyroid	0.644	chr6_29680729_G_A_b38	chr6_29680787_C_T_b38	chr6_29675201_C_CAACTTGAA_b38	0.893525
Astle_et_al_2016_Eosinophil_counts	Blood	ENSG00000223745.7	CCDC18-AS1	BHLHE40	Adipose_Subcutaneous	0.612	chr1_93339644_T_G_b38	chr1_93294370_C_T_b38	chr1_93181063_C_T_b38	0.481803
Astle_et_al_2016_Eosinophil_counts	Blood	ENSG00000223745.7	CCDC18-AS1	CEBPG	Adipose_Subcutaneous	0.612	chr1_93339644_T_G_b38	chr1_93317336_T_C_b38	chr1_93181063_C_T_b38	0.480084
Astle_et_al_2016_Eosinophil_counts	Blood	ENSG00000223745.7	CCDC18-AS1	CUX1	Adipose_Subcutaneous	0.612	chr1_93339644_T_G_b38	chr1_93317336_T_C_b38	chr1_93181063_C_T_b38	0.480084
Astle_et_al_2016_Eosinophil_counts	Blood	ENSG00000223745.7	CCDC18-AS1	E2F4	Adipose_Subcutaneous	0.612	chr1_93339644_T_G_b38	chr1_93317336_T_C_b38	chr1_93181063_C_T_b38	0.480084
Astle_et_al_2016_Eosinophil_counts	Blood	ENSG00000223745.7	CCDC18-AS1	E2F5	Adipose_Subcutaneous	0.612	chr1_93339644_T_G_b38	chr1_93294370_C_T_b38	chr1_93181063_C_T_b38	0.481803
Astle_et_al_2016_Eosinophil_counts	Blood	ENSG00000223745.7	CCDC18-AS1	ESRRA	Adipose_Subcutaneous	0.612	chr1_93339644_T_G_b38	chr1_93317336_T_C_b38	chr1_93181063_C_T_b38	0.480084
Astle_et_al_2016_Eosinophil_counts	Blood	ENSG00000223745.7	CCDC18-AS1	JUN	Adipose_Subcutaneous	0.612	chr1_93339644_T_G_b38	chr1_93294370_C_T_b38	chr1_93181063_C_T_b38	0.481803
Astle_et_al_2016_Eosinophil_counts	Blood	ENSG00000223745.7	CCDC18-AS1	NR2F2	Adipose_Subcutaneous	0.612	chr1_93339644_T_G_b38	chr1_93317336_T_C_b38	chr1_93181063_C_T_b38	0.480084
Astle_et_al_2016_Eosinophil_counts	Blood	ENSG00000223745.7	CCDC18-AS1	PPARG	Adipose_Subcutaneous	0.612	chr1_93339644_T_G_b38	chr1_93317336_T_C_b38	chr1_93181063_C_T_b38	0.480084
Astle_et_al_2016_Eosinophil_counts	Blood	ENSG00000223745.7	CCDC18-AS1	RFX3	Adipose_Subcutaneous	0.612	chr1_93339644_T_G_b38	chr1_93355031_A_G_b38	chr1_93181063_C_T_b38	0.467254
Astle_et_al_2016_Eosinophil_counts	Blood	ENSG00000223745.7	CCDC18-AS1	RXRA	Adipose_Subcutaneous	0.612	chr1_93339644_T_G_b38	chr1_93317336_T_C_b38	chr1_93181063_C_T_b38	0.480084
Astle_et_al_2016_Eosinophil_counts	Blood	ENSG00000223745.7	CCDC18-AS1	STAT5A	Adipose_Subcutaneous	0.612	chr1_93339644_T_G_b38	chr1_93317336_T_C_b38	chr1_93181063_C_T_b38	0.480084
Astle_et_al_2016_Eosinophil_counts	Blood	ENSG00000223745.7	CCDC18-AS1	USF2	Adipose_Subcutaneous	0.612	chr1_93339644_T_G_b38	chr1_93294370_C_T_b38	chr1_93181063_C_T_b38	0.481803
Astle_et_al_2016_Eosinophil_counts	Blood	ENSG00000223745.7	CCDC18-AS1	ZNF680	Adipose_Subcutaneous	0.612	chr1_93339644_T_G_b38	chr1_93294370_C_T_b38	chr1_93181063_C_T_b38	0.481803
Astle_et_al_2016_Eosinophil_counts	Blood	ENSG00000261294.1	RP11-616M22.3	GATA3	Skin_Sun_Exposed_Lower_leg	0.521	chr16_1205832_C_T_b38	chr16_1202441_T_C_b38	chr16_1205832_C_T_b38	0.880138
Astle_et_al_2016_Eosinophil_counts	Blood	ENSG00000261294.1	RP11-616M22.3	RXRA	Skin_Sun_Exposed_Lower_leg	0.521	chr16_1205832_C_T_b38	chr16_1199700_C_T_b38	chr16_1205832_C_T_b38	0.765792
Astle_et_al_2016_Eosinophil_counts	Blood	ENSG00000267676.1	THA1P	ETS1	Lung	0.543	chr17_78248202_G_C_b38	chr17_78248202_G_C_b38	chr17_78248202_G_C_b38	1
Astle_et_al_2016_Eosinophil_counts	Blood	ENSG00000276791.1	CTD-2270P14.5	CBFB	Muscle_Skeletal	0.652	chr16_2778172_T_C_b38	chr16_2786270_C_G_b38	chr16_2778156_G_C_b38	0.480476
Astle_et_al_2016_Eosinophil_counts	Blood	ENSG00000276791.1	CTD-2270P14.5	E2F4	Muscle_Skeletal	0.652	chr16_2778172_T_C_b38	chr16_2778171_T_G_b38	chr16_2778156_G_C_b38	1
Astle_et_al_2016_Eosinophil_counts	Blood	ENSG00000276791.1	CTD-2270P14.5	E2F4	Thyroid	0.539	chr16_2778172_T_C_b38	chr16_2786270_C_G_b38	chr16_2778171_T_G_b38	0.480476
Astle_et_al_2016_Eosinophil_counts	Blood	ENSG00000276791.1	CTD-2270P14.5	RELA	Muscle_Skeletal	0.652	chr16_2778172_T_C_b38	chr16_2778171_T_G_b38	chr16_2778156_G_C_b38	1
Astle_et_al_2016_Eosinophil_counts	Blood	ENSG00000276791.1	CTD-2270P14.5	STAT3	Thyroid	0.539	chr16_2778172_T_C_b38	chr16_2778171_T_G_b38	chr16_2778171_T_G_b38	1
Astle_et_al_2016_Granulocyte_count	Blood	ENSG00000085491.15	SLC25A24	CEBPA	Adipose_Subcutaneous	0.65	chr1_108199508_T_C_b38	chr1_108197860_G_A_b38	chr1_108200330_G_T_b38	1
Astle_et_al_2016_Granulocyte_count	Blood	ENSG00000085491.15	SLC25A24	CEBPA	Lung	0.822	chr1_108199508_T_C_b38	chr1_108197860_G_A_b38	chr1_108196158_T_C_b38	1
Astle_et_al_2016_Granulocyte_count	Blood	ENSG00000085491.15	SLC25A24	ETS1	Lung	0.822	chr1_108199508_T_C_b38	chr1_108197860_G_A_b38	chr1_108196158_T_C_b38	1
Astle_et_al_2016_Granulocyte_count	Blood	ENSG00000085491.15	SLC25A24	HIC1	Lung	0.822	chr1_108199508_T_C_b38	chr1_108197860_G_A_b38	chr1_108196158_T_C_b38	1
Astle_et_al_2016_Granulocyte_count	Blood	ENSG00000085491.15	SLC25A24	IRF1	Lung	0.822	chr1_108199508_T_C_b38	chr1_108197860_G_A_b38	chr1_108196158_T_C_b38	1
Astle_et_al_2016_Granulocyte_count	Blood	ENSG00000085491.15	SLC25A24	IRF2	Lung	0.822	chr1_108199508_T_C_b38	chr1_108197860_G_A_b38	chr1_108196158_T_C_b38	1
Astle_et_al_2016_Granulocyte_count	Blood	ENSG00000085491.15	SLC25A24	IRF3	Lung	0.822	chr1_108199508_T_C_b38	chr1_108197860_G_A_b38	chr1_108196158_T_C_b38	1
Astle_et_al_2016_Granulocyte_count	Blood	ENSG00000085491.15	SLC25A24	MAX	Lung	0.822	chr1_108199508_T_C_b38	chr1_108197860_G_A_b38	chr1_108196158_T_C_b38	1
Astle_et_al_2016_Granulocyte_count	Blood	ENSG00000085491.15	SLC25A24	NR2F2	Adipose_Subcutaneous	0.65	chr1_108199508_T_C_b38	chr1_108197860_G_A_b38	chr1_108200330_G_T_b38	1
Astle_et_al_2016_Granulocyte_count	Blood	ENSG00000085491.15	SLC25A24	RELA	Lung	0.822	chr1_108199508_T_C_b38	chr1_108197860_G_A_b38	chr1_108196158_T_C_b38	1
Astle_et_al_2016_Granulocyte_count	Blood	ENSG00000085491.15	SLC25A24	RELB	Lung	0.822	chr1_108199508_T_C_b38	chr1_108197860_G_A_b38	chr1_108196158_T_C_b38	1
Astle_et_al_2016_Granulocyte_count	Blood	ENSG00000085491.15	SLC25A24	RXRA	Lung	0.822	chr1_108199508_T_C_b38	chr1_108197860_G_A_b38	chr1_108196158_T_C_b38	1
Astle_et_al_2016_Granulocyte_count	Blood	ENSG00000085491.15	SLC25A24	STAT1	Lung	0.822	chr1_108199508_T_C_b38	chr1_108197860_G_A_b38	chr1_108196158_T_C_b38	1
Astle_et_al_2016_Granulocyte_count	Blood	ENSG00000085491.15	SLC25A24	TBX21	Lung	0.822	chr1_108199508_T_C_b38	chr1_108197860_G_A_b38	chr1_108196158_T_C_b38	1
Astle_et_al_2016_Granulocyte_count	Blood	ENSG00000085491.15	SLC25A24	TCF7	Lung	0.822	chr1_108199508_T_C_b38	chr1_108197860_G_A_b38	chr1_108196158_T_C_b38	1
Astle_et_al_2016_Granulocyte_count	Blood	ENSG00000141452.9	C18orf8	VEZF1	Lung	0.736	chr18_23503774_C_T_b38	chr18_23585199_C_T_b38	chr18_23544981_C_G_b38	0.883549
Astle_et_al_2016_Granulocyte_count	Blood	ENSG00000171860.4	C3AR1	BCL6	Spleen	0.625	chr12_8058041_A_G_b38	chr12_8058041_A_G_b38	chr12_8055836_T_C_b38	1
Astle_et_al_2016_Granulocyte_count	Blood	ENSG00000173295.7	FAM86B3P	ATF1	Thyroid	0.542	chr8_8237348_G_A_b38	chr8_8232189_C_G_b38	chr8_8231411_T_C_b38	0.7515
Astle_et_al_2016_Granulocyte_count	Blood	ENSG00000173295.7	FAM86B3P	E2F5	Thyroid	0.542	chr8_8237348_G_A_b38	chr8_8273016_A_T_b38	chr8_8231411_T_C_b38	0.729014
Astle_et_al_2016_Granulocyte_count	Blood	ENSG00000173295.7	FAM86B3P	HINFP	Thyroid	0.542	chr8_8237348_G_A_b38	chr8_8273016_A_T_b38	chr8_8231411_T_C_b38	0.729014
Astle_et_al_2016_Granulocyte_count	Blood	ENSG00000173295.7	FAM86B3P	IRF2	Thyroid	0.542	chr8_8237348_G_A_b38	chr8_8232189_C_G_b38	chr8_8231411_T_C_b38	0.7515
Astle_et_al_2016_Granulocyte_count	Blood	ENSG00000173295.7	FAM86B3P	IRF3	Thyroid	0.542	chr8_8237348_G_A_b38	chr8_8825368_T_C_b38	chr8_8231411_T_C_b38	0.530192
Astle_et_al_2016_Granulocyte_count	Blood	ENSG00000173295.7	FAM86B3P	MAX	Thyroid	0.542	chr8_8237348_G_A_b38	chr8_8232189_C_G_b38	chr8_8231411_T_C_b38	0.7515
Astle_et_al_2016_Granulocyte_count	Blood	ENSG00000173295.7	FAM86B3P	MEF2D	Thyroid	0.542	chr8_8237348_G_A_b38	chr8_8232189_C_G_b38	chr8_8231411_T_C_b38	0.7515
Astle_et_al_2016_Granulocyte_count	Blood	ENSG00000173295.7	FAM86B3P	NFYA	Thyroid	0.542	chr8_8237348_G_A_b38	chr8_8279561_T_C_b38	chr8_8231411_T_C_b38	0.664714
Astle_et_al_2016_Granulocyte_count	Blood	ENSG00000173295.7	FAM86B3P	SP2	Thyroid	0.542	chr8_8237348_G_A_b38	chr8_8240557_A_G_b38	chr8_8231411_T_C_b38	0.754807
Astle_et_al_2016_Granulocyte_count	Blood	ENSG00000173295.7	FAM86B3P	TBP	Thyroid	0.542	chr8_8237348_G_A_b38	chr8_8232189_C_G_b38	chr8_8231411_T_C_b38	0.7515
Astle_et_al_2016_Granulocyte_count	Blood	ENSG00000173295.7	FAM86B3P	TCF12	Thyroid	0.542	chr8_8237348_G_A_b38	chr8_8232189_C_G_b38	chr8_8231411_T_C_b38	0.7515
Astle_et_al_2016_Granulocyte_count	Blood	ENSG00000173295.7	FAM86B3P	TEAD4	Thyroid	0.542	chr8_8237348_G_A_b38	chr8_9045160_A_G_b38	chr8_8231411_T_C_b38	0.467836
Astle_et_al_2016_Granulocyte_count	Blood	ENSG00000173295.7	FAM86B3P	ZNF143	Thyroid	0.542	chr8_8237348_G_A_b38	chr8_8273016_A_T_b38	chr8_8231411_T_C_b38	0.729014
Astle_et_al_2016_Granulocyte_count	Blood	ENSG00000173295.7	FAM86B3P	ZNF324	Thyroid	0.542	chr8_8237348_G_A_b38	chr8_8240557_A_G_b38	chr8_8231411_T_C_b38	0.754807
Astle_et_al_2016_Granulocyte_count	Blood	ENSG00000173295.7	FAM86B3P	ZNF341	Thyroid	0.542	chr8_8237348_G_A_b38	chr8_8232189_C_G_b38	chr8_8231411_T_C_b38	0.7515
Astle_et_al_2016_Granulocyte_count	Blood	ENSG00000173295.7	FAM86B3P	ZNF547	Thyroid	0.542	chr8_8237348_G_A_b38	chr8_8231813_C_G_b38	chr8_8231411_T_C_b38	0.419407
Astle_et_al_2016_Granulocyte_count	Blood	ENSG00000183323.12	CCDC125	CTCF	Nerve_Tibial	0.591	chr5_69315631_G_A_b38	chr5_69300822_GC_G_b38	chr5_69314058_G_T_b38	0.953565
Astle_et_al_2016_Granulocyte_count	Blood	ENSG00000183323.12	CCDC125	CTCF	Skin_Sun_Exposed_Lower_leg	0.563	chr5_69308776_G_T_b38	chr5_69306036_T_C_b38	chr5_69308776_G_T_b38	0.995521
Astle_et_al_2016_Granulocyte_count	Blood	ENSG00000183323.12	CCDC125	IRF2	Skin_Sun_Exposed_Lower_leg	0.563	chr5_69308776_G_T_b38	chr5_69300822_GC_G_b38	chr5_69308776_G_T_b38	0.995503
Astle_et_al_2016_Granulocyte_count	Blood	ENSG00000183323.12	CCDC125	NFATC3	Skin_Sun_Exposed_Lower_leg	0.563	chr5_69308776_G_T_b38	chr5_69306036_T_C_b38	chr5_69308776_G_T_b38	0.995521
Astle_et_al_2016_Granulocyte_count	Blood	ENSG00000183323.12	CCDC125	NR2C1	Nerve_Tibial	0.591	chr5_69315631_G_A_b38	chr5_69306036_T_C_b38	chr5_69314058_G_T_b38	0.953681
Astle_et_al_2016_Granulocyte_count	Blood	ENSG00000183323.12	CCDC125	NR2C1	Skin_Sun_Exposed_Lower_leg	0.563	chr5_69308776_G_T_b38	chr5_69300822_GC_G_b38	chr5_69308776_G_T_b38	0.995503
Astle_et_al_2016_Granulocyte_count	Blood	ENSG00000183323.12	CCDC125	RBPJ	Skin_Sun_Exposed_Lower_leg	0.563	chr5_69308776_G_T_b38	chr5_69407362_G_C_b38	chr5_69308776_G_T_b38	0.534261
Astle_et_al_2016_Granulocyte_count	Blood	ENSG00000183323.12	CCDC125	USF1	Skin_Sun_Exposed_Lower_leg	0.563	chr5_69308776_G_T_b38	chr5_69314058_G_T_b38	chr5_69308776_G_T_b38	0.953681
Astle_et_al_2016_Granulocyte_count	Blood	ENSG00000254635.5	WAC-AS1	E2F5	Nerve_Tibial	0.617	chr10_28531092_C_CAA_b38	chr10_28531092_C_CAA_b38	chr10_28511094_C_T_b38	1
Astle_et_al_2016_Granulocyte_count	Blood	ENSG00000254635.5	WAC-AS1	MAX	Nerve_Tibial	0.617	chr10_28531092_C_CAA_b38	chr10_28593152_G_A_b38	chr10_28511094_C_T_b38	0.793434
Astle_et_al_2016_Granulocyte_count	Blood	ENSG00000254635.5	WAC-AS1	ZKSCAN1	Nerve_Tibial	0.617	chr10_28531092_C_CAA_b38	chr10_28531092_C_CAA_b38	chr10_28511094_C_T_b38	1
Astle_et_al_2016_Granulocyte_count	Blood	ENSG00000268297.1	CLEC4GP1	REST	Brain_Nucleus_accumbens_basal_ganglia	0.757	chr19_7788389_G_A_b38	chr19_7786694_C_T_b38	chr19_7788830_C_G_b38	0.992838
Astle_et_al_2016_Granulocyte_count	Blood	ENSG00000268297.1	CLEC4GP1	VEZF1	Brain_Nucleus_accumbens_basal_ganglia	0.757	chr19_7788389_G_A_b38	chr19_7786694_C_T_b38	chr19_7788830_C_G_b38	0.992838
Astle_et_al_2016_High_light_scatter_reticulocyte_count	Blood	ENSG00000009950.15	MLXIPL	RUNX1	Skin_Sun_Exposed_Lower_leg	0.696	chr7_73625076_C_G_b38	chr7_73623626_A_G_b38	chr7_73623626_A_G_b38	0.64324
Astle_et_al_2016_High_light_scatter_reticulocyte_count	Blood	ENSG00000077420.15	APBB1IP	IKZF1	Artery_Tibial	0.739	chr10_26438309_T_A_b38	chr10_26438463_G_GGGATAACAGAGGA_b38	chr10_26438463_G_GGGATAACAGAGGA_b38	0.9907
Astle_et_al_2016_High_light_scatter_reticulocyte_count	Blood	ENSG00000077420.15	APBB1IP	IKZF1	Thyroid	0.658	chr10_26438309_T_A_b38	chr10_26446058_C_T_b38	chr10_26437223_AT_A_b38	0.850165
Astle_et_al_2016_High_light_scatter_reticulocyte_count	Blood	ENSG00000077420.15	APBB1IP	TBX21	Artery_Tibial	0.739	chr10_26438309_T_A_b38	chr10_26457539_T_C_b38	chr10_26438463_G_GGGATAACAGAGGA_b38	0.824351
Astle_et_al_2016_High_light_scatter_reticulocyte_count	Blood	ENSG00000077420.15	APBB1IP	TBX21	Thyroid	0.658	chr10_26438309_T_A_b38	chr10_26446058_C_T_b38	chr10_26437223_AT_A_b38	0.850165
Astle_et_al_2016_High_light_scatter_reticulocyte_count	Blood	ENSG00000164924.17	YWHAZ	SMAD4	Esophagus_Muscularis	0.637	chr8_100954911_A_G_b38	chr8_100954911_A_G_b38	chr8_100925146_A_G_b38	1
Astle_et_al_2016_High_light_scatter_reticulocyte_count	Blood	ENSG00000164924.17	YWHAZ	TFAP4	Esophagus_Muscularis	0.637	chr8_100954911_A_G_b38	chr8_100954911_A_G_b38	chr8_100925146_A_G_b38	1
Astle_et_al_2016_High_light_scatter_reticulocyte_count	Blood	ENSG00000165895.17	ARHGAP42	BATF	Artery_Tibial	0.955	chr11_100739815_T_C_b38	chr11_100727243_G_A_b38	chr11_100739815_T_C_b38	0.408598
Astle_et_al_2016_High_light_scatter_reticulocyte_count	Blood	ENSG00000165895.17	ARHGAP42	FOXJ2	Artery_Tibial	0.955	chr11_100739815_T_C_b38	chr11_100684383_A_G_b38	chr11_100739815_T_C_b38	0.84576
Astle_et_al_2016_High_light_scatter_reticulocyte_count	Blood	ENSG00000183828.14	NUDT14	CUX1	Nerve_Tibial	0.564	chr14_105181663_C_T_b38	chr14_105156201_C_CT_b38	chr14_105173739_G_A_b38	0.65161
Astle_et_al_2016_High_light_scatter_reticulocyte_count	Blood	ENSG00000183828.14	NUDT14	CUX1	Skin_Sun_Exposed_Lower_leg	0.727	chr14_105179842_G_A_b38	chr14_105156201_C_CT_b38	chr14_105179842_G_A_b38	0.725359
Astle_et_al_2016_High_light_scatter_reticulocyte_count	Blood	ENSG00000183828.14	NUDT14	NR2C1	Nerve_Tibial	0.564	chr14_105181663_C_T_b38	chr14_105156201_C_CT_b38	chr14_105173739_G_A_b38	0.65161
Astle_et_al_2016_High_light_scatter_reticulocyte_count	Blood	ENSG00000183828.14	NUDT14	NR2C1	Skin_Sun_Exposed_Lower_leg	0.727	chr14_105179842_G_A_b38	chr14_105164128_G_A_b38	chr14_105179842_G_A_b38	0.789724
Astle_et_al_2016_High_light_scatter_reticulocyte_count	Blood	ENSG00000183828.14	NUDT14	NR2C2	Nerve_Tibial	0.564	chr14_105181663_C_T_b38	chr14_105178084_G_A_b38	chr14_105173739_G_A_b38	0.84478
Astle_et_al_2016_High_light_scatter_reticulocyte_count	Blood	ENSG00000183828.14	NUDT14	NR2C2	Skin_Sun_Exposed_Lower_leg	0.727	chr14_105179842_G_A_b38	chr14_105172704_G_A_b38	chr14_105179842_G_A_b38	0.867453
Astle_et_al_2016_High_light_scatter_reticulocyte_count	Blood	ENSG00000183828.14	NUDT14	RXRB	Lung	0.739	chr14_105175439_CGGCTCACCGCAACCTCCGCCTCCTGGGTTCA_C_b38	chr14_105177945_C_G_b38	chr14_105175439_CGGCTCACCGCAACCTCCGCCTCCTGGGTTCA_C_b38	0.822024
Astle_et_al_2016_High_light_scatter_reticulocyte_count	Blood	ENSG00000183828.14	NUDT14	ZNF76	Lung	0.739	chr14_105175439_CGGCTCACCGCAACCTCCGCCTCCTGGGTTCA_C_b38	chr14_105178084_G_A_b38	chr14_105175439_CGGCTCACCGCAACCTCCGCCTCCTGGGTTCA_C_b38	0.908363
Astle_et_al_2016_High_light_scatter_reticulocyte_count	Blood	ENSG00000183828.14	NUDT14	ZNF76	Skin_Sun_Exposed_Lower_leg	0.727	chr14_105179842_G_A_b38	chr14_105178084_G_A_b38	chr14_105179842_G_A_b38	0.944971
Astle_et_al_2016_High_light_scatter_reticulocyte_count	Blood	ENSG00000232876.1	CTA-212D2.2	RELA	Muscle_Skeletal	0.692	chr6_135054853_G_A_b38	chr6_135030950_C_T_b38	chr6_134992810_T_A_b38	0.728915
Astle_et_al_2016_High_light_scatter_reticulocyte_count	Blood	ENSG00000233006.6	AC034220.3	NR2C2	Muscle_Skeletal	0.527	chr5_132333571_G_A_b38	chr5_132385512_T_C_b38	chr5_132326767_C_T_b38	0.98017
Astle_et_al_2016_High_light_scatter_reticulocyte_count	Blood	ENSG00000233006.6	AC034220.3	NRF1	Muscle_Skeletal	0.527	chr5_132333571_G_A_b38	chr5_132342304_A_G_b38	chr5_132326767_C_T_b38	0.924301
Astle_et_al_2016_High_light_scatter_reticulocyte_count	Blood	ENSG00000233006.6	AC034220.3	SP1	Muscle_Skeletal	0.527	chr5_132333571_G_A_b38	chr5_132385512_T_C_b38	chr5_132326767_C_T_b38	0.98017
Astle_et_al_2016_High_light_scatter_reticulocyte_count	Blood	ENSG00000279656.1	RP11-298I3.6	BHLHE40	Skin_Sun_Exposed_Lower_leg	0.701	chr14_23025068_A_G_b38	chr14_23025068_A_G_b38	chr14_23025068_A_G_b38	1
Astle_et_al_2016_High_light_scatter_reticulocyte_count	Blood	ENSG00000279656.1	RP11-298I3.6	BHLHE40	Thyroid	0.551	chr14_23025068_A_G_b38	chr14_23025068_A_G_b38	chr14_23025068_A_G_b38	1
Astle_et_al_2016_High_light_scatter_reticulocyte_count	Blood	ENSG00000279656.1	RP11-298I3.6	E2F5	Esophagus_Muscularis	0.542	chr14_23025068_A_G_b38	chr14_23025068_A_G_b38	chr14_23025068_A_G_b38	1
Astle_et_al_2016_High_light_scatter_reticulocyte_count	Blood	ENSG00000279656.1	RP11-298I3.6	E2F5	Lung	0.748	chr14_23025068_A_G_b38	chr14_23025068_A_G_b38	chr14_23025068_A_G_b38	1
Astle_et_al_2016_High_light_scatter_reticulocyte_count	Blood	ENSG00000279656.1	RP11-298I3.6	E2F5	Spleen	0.865	chr14_23025068_A_G_b38	chr14_23022075_C_G_b38	chr14_23025068_A_G_b38	0.975738
Astle_et_al_2016_High_light_scatter_reticulocyte_count	Blood	ENSG00000279656.1	RP11-298I3.6	E2F5	Thyroid	0.551	chr14_23025068_A_G_b38	chr14_23025068_A_G_b38	chr14_23025068_A_G_b38	1
Astle_et_al_2016_High_light_scatter_reticulocyte_count	Blood	ENSG00000279656.1	RP11-298I3.6	ELF1	Esophagus_Muscularis	0.542	chr14_23025068_A_G_b38	chr14_23025068_A_G_b38	chr14_23025068_A_G_b38	1
Astle_et_al_2016_High_light_scatter_reticulocyte_count	Blood	ENSG00000279656.1	RP11-298I3.6	HINFP	Esophagus_Muscularis	0.542	chr14_23025068_A_G_b38	chr14_23025068_A_G_b38	chr14_23025068_A_G_b38	1
Astle_et_al_2016_High_light_scatter_reticulocyte_count	Blood	ENSG00000279656.1	RP11-298I3.6	HINFP	Muscle_Skeletal	0.762	chr14_23025068_A_G_b38	chr14_23025068_A_G_b38	chr14_23025068_A_G_b38	1
Astle_et_al_2016_High_light_scatter_reticulocyte_count	Blood	ENSG00000279656.1	RP11-298I3.6	HINFP	Pancreas	0.677	chr14_23025068_A_G_b38	chr14_23025068_A_G_b38	chr14_23025068_A_G_b38	1
Astle_et_al_2016_High_light_scatter_reticulocyte_count	Blood	ENSG00000279656.1	RP11-298I3.6	HINFP	Spleen	0.865	chr14_23025068_A_G_b38	chr14_23025068_A_G_b38	chr14_23025068_A_G_b38	1
Astle_et_al_2016_High_light_scatter_reticulocyte_count	Blood	ENSG00000279656.1	RP11-298I3.6	HINFP	Thyroid	0.551	chr14_23025068_A_G_b38	chr14_23025068_A_G_b38	chr14_23025068_A_G_b38	1
Astle_et_al_2016_High_light_scatter_reticulocyte_count	Blood	ENSG00000279656.1	RP11-298I3.6	IRF2	Lung	0.748	chr14_23025068_A_G_b38	chr14_23025068_A_G_b38	chr14_23025068_A_G_b38	1
Astle_et_al_2016_High_light_scatter_reticulocyte_count	Blood	ENSG00000279656.1	RP11-298I3.6	IRF3	Esophagus_Muscularis	0.542	chr14_23025068_A_G_b38	chr14_23025068_A_G_b38	chr14_23025068_A_G_b38	1
Astle_et_al_2016_High_light_scatter_reticulocyte_count	Blood	ENSG00000279656.1	RP11-298I3.6	IRF3	Lung	0.748	chr14_23025068_A_G_b38	chr14_23025068_A_G_b38	chr14_23025068_A_G_b38	1
Astle_et_al_2016_High_light_scatter_reticulocyte_count	Blood	ENSG00000279656.1	RP11-298I3.6	JUND	Muscle_Skeletal	0.762	chr14_23025068_A_G_b38	chr14_23022075_C_G_b38	chr14_23025068_A_G_b38	0.975738
Astle_et_al_2016_High_light_scatter_reticulocyte_count	Blood	ENSG00000279656.1	RP11-298I3.6	JUND	Thyroid	0.551	chr14_23025068_A_G_b38	chr14_23025068_A_G_b38	chr14_23025068_A_G_b38	1
Astle_et_al_2016_High_light_scatter_reticulocyte_count	Blood	ENSG00000279656.1	RP11-298I3.6	MAFG	Lung	0.748	chr14_23025068_A_G_b38	chr14_23025068_A_G_b38	chr14_23025068_A_G_b38	1
Astle_et_al_2016_High_light_scatter_reticulocyte_count	Blood	ENSG00000279656.1	RP11-298I3.6	MAFG	Muscle_Skeletal	0.762	chr14_23025068_A_G_b38	chr14_23025068_A_G_b38	chr14_23025068_A_G_b38	1
Astle_et_al_2016_High_light_scatter_reticulocyte_count	Blood	ENSG00000279656.1	RP11-298I3.6	MAX	Lung	0.748	chr14_23025068_A_G_b38	chr14_23022075_C_G_b38	chr14_23025068_A_G_b38	0.975738
Astle_et_al_2016_High_light_scatter_reticulocyte_count	Blood	ENSG00000279656.1	RP11-298I3.6	MAX	Muscle_Skeletal	0.762	chr14_23025068_A_G_b38	chr14_23022075_C_G_b38	chr14_23025068_A_G_b38	0.975738
Astle_et_al_2016_High_light_scatter_reticulocyte_count	Blood	ENSG00000279656.1	RP11-298I3.6	MZF1	Muscle_Skeletal	0.762	chr14_23025068_A_G_b38	chr14_23025068_A_G_b38	chr14_23025068_A_G_b38	1
Astle_et_al_2016_High_light_scatter_reticulocyte_count	Blood	ENSG00000279656.1	RP11-298I3.6	MZF1	Pancreas	0.677	chr14_23025068_A_G_b38	chr14_23025068_A_G_b38	chr14_23025068_A_G_b38	1
Astle_et_al_2016_High_light_scatter_reticulocyte_count	Blood	ENSG00000279656.1	RP11-298I3.6	NR2C2	Artery_Tibial	0.9	chr14_23025068_A_G_b38	chr14_23025068_A_G_b38	chr14_23025068_A_G_b38	1
Astle_et_al_2016_High_light_scatter_reticulocyte_count	Blood	ENSG00000279656.1	RP11-298I3.6	NR2C2	Lung	0.748	chr14_23025068_A_G_b38	chr14_23022075_C_G_b38	chr14_23025068_A_G_b38	0.975738
Astle_et_al_2016_High_light_scatter_reticulocyte_count	Blood	ENSG00000279656.1	RP11-298I3.6	NRF1	Artery_Tibial	0.9	chr14_23025068_A_G_b38	chr14_23025068_A_G_b38	chr14_23025068_A_G_b38	1
Astle_et_al_2016_High_light_scatter_reticulocyte_count	Blood	ENSG00000279656.1	RP11-298I3.6	NRF1	Lung	0.748	chr14_23025068_A_G_b38	chr14_23025068_A_G_b38	chr14_23025068_A_G_b38	1
Astle_et_al_2016_High_light_scatter_reticulocyte_count	Blood	ENSG00000279656.1	RP11-298I3.6	PBX2	Artery_Tibial	0.9	chr14_23025068_A_G_b38	chr14_23025068_A_G_b38	chr14_23025068_A_G_b38	1
Astle_et_al_2016_High_light_scatter_reticulocyte_count	Blood	ENSG00000279656.1	RP11-298I3.6	PBX2	Lung	0.748	chr14_23025068_A_G_b38	chr14_23025068_A_G_b38	chr14_23025068_A_G_b38	1
Astle_et_al_2016_High_light_scatter_reticulocyte_count	Blood	ENSG00000279656.1	RP11-298I3.6	RELA	Lung	0.748	chr14_23025068_A_G_b38	chr14_23025068_A_G_b38	chr14_23025068_A_G_b38	1
Astle_et_al_2016_High_light_scatter_reticulocyte_count	Blood	ENSG00000279656.1	RP11-298I3.6	RELA	Muscle_Skeletal	0.762	chr14_23025068_A_G_b38	chr14_23022075_C_G_b38	chr14_23025068_A_G_b38	0.975738
Astle_et_al_2016_High_light_scatter_reticulocyte_count	Blood	ENSG00000279656.1	RP11-298I3.6	RELB	Artery_Tibial	0.9	chr14_23025068_A_G_b38	chr14_23025068_A_G_b38	chr14_23025068_A_G_b38	1
Astle_et_al_2016_High_light_scatter_reticulocyte_count	Blood	ENSG00000279656.1	RP11-298I3.6	RELB	Muscle_Skeletal	0.762	chr14_23025068_A_G_b38	chr14_23025068_A_G_b38	chr14_23025068_A_G_b38	1
Astle_et_al_2016_High_light_scatter_reticulocyte_count	Blood	ENSG00000279656.1	RP11-298I3.6	SP1	Artery_Tibial	0.9	chr14_23025068_A_G_b38	chr14_23025068_A_G_b38	chr14_23025068_A_G_b38	1
Astle_et_al_2016_High_light_scatter_reticulocyte_count	Blood	ENSG00000279656.1	RP11-298I3.6	USF1	Lung	0.748	chr14_23025068_A_G_b38	chr14_23025068_A_G_b38	chr14_23025068_A_G_b38	1
Astle_et_al_2016_High_light_scatter_reticulocyte_count	Blood	ENSG00000279656.1	RP11-298I3.6	USF1	Muscle_Skeletal	0.762	chr14_23025068_A_G_b38	chr14_23022075_C_G_b38	chr14_23025068_A_G_b38	0.975738
Astle_et_al_2016_High_light_scatter_reticulocyte_count	Blood	ENSG00000279656.1	RP11-298I3.6	YY1	Lung	0.748	chr14_23025068_A_G_b38	chr14_23022075_C_G_b38	chr14_23025068_A_G_b38	0.975738
Astle_et_al_2016_High_light_scatter_reticulocyte_count	Blood	ENSG00000279656.1	RP11-298I3.6	YY1	Muscle_Skeletal	0.762	chr14_23025068_A_G_b38	chr14_23025068_A_G_b38	chr14_23025068_A_G_b38	1
Astle_et_al_2016_High_light_scatter_reticulocyte_count	Blood	ENSG00000279656.1	RP11-298I3.6	ZBTB17	Esophagus_Muscularis	0.542	chr14_23025068_A_G_b38	chr14_23025068_A_G_b38	chr14_23025068_A_G_b38	1
Astle_et_al_2016_High_light_scatter_reticulocyte_count	Blood	ENSG00000279656.1	RP11-298I3.6	ZBTB17	Muscle_Skeletal	0.762	chr14_23025068_A_G_b38	chr14_23025068_A_G_b38	chr14_23025068_A_G_b38	1
Astle_et_al_2016_High_light_scatter_reticulocyte_count	Blood	ENSG00000279656.1	RP11-298I3.6	ZNF143	Artery_Tibial	0.9	chr14_23025068_A_G_b38	chr14_23025068_A_G_b38	chr14_23025068_A_G_b38	1
Astle_et_al_2016_High_light_scatter_reticulocyte_count	Blood	ENSG00000279656.1	RP11-298I3.6	ZNF143	Lung	0.748	chr14_23025068_A_G_b38	chr14_23025068_A_G_b38	chr14_23025068_A_G_b38	1
Astle_et_al_2016_High_light_scatter_reticulocyte_count	Blood	ENSG00000279656.1	RP11-298I3.6	ZNF143	Muscle_Skeletal	0.762	chr14_23025068_A_G_b38	chr14_23025068_A_G_b38	chr14_23025068_A_G_b38	1
Astle_et_al_2016_High_light_scatter_reticulocyte_count	Blood	ENSG00000279656.1	RP11-298I3.6	ZNF143	Thyroid	0.551	chr14_23025068_A_G_b38	chr14_23025068_A_G_b38	chr14_23025068_A_G_b38	1
Astle_et_al_2016_High_light_scatter_reticulocyte_count	Blood	ENSG00000279656.1	RP11-298I3.6	ZNF547	Muscle_Skeletal	0.762	chr14_23025068_A_G_b38	chr14_23025068_A_G_b38	chr14_23025068_A_G_b38	1
Astle_et_al_2016_High_light_scatter_reticulocyte_count	Blood	ENSG00000279656.1	RP11-298I3.6	ZNF547	Thyroid	0.551	chr14_23025068_A_G_b38	chr14_23025068_A_G_b38	chr14_23025068_A_G_b38	1
Astle_et_al_2016_Lymphocyte_counts	Blood	ENSG00000056558.10	TRAF1	SP3	Muscle_Skeletal	0.776	chr9_120928959_T_G_b38	chr9_120942278_A_ATAAT_b38	chr9_120930590_A_T_b38	0.556887
Astle_et_al_2016_Lymphocyte_counts	Blood	ENSG00000064012.21	CASP8	HINFP	Thyroid	0.754	chr2_201261892_A_G_b38	chr2_201259779_G_T_b38	chr2_201289674_C_G_b38	0.984502
Astle_et_al_2016_Lymphocyte_counts	Blood	ENSG00000064012.21	CASP8	MAFK	Thyroid	0.754	chr2_201261892_A_G_b38	chr2_201258272_A_G_b38	chr2_201289674_C_G_b38	0.724577
Astle_et_al_2016_Lymphocyte_counts	Blood	ENSG00000064012.21	CASP8	MZF1	Thyroid	0.754	chr2_201261892_A_G_b38	chr2_201259779_G_T_b38	chr2_201289674_C_G_b38	0.984502
Astle_et_al_2016_Lymphocyte_counts	Blood	ENSG00000064012.21	CASP8	PKNOX1	Thyroid	0.754	chr2_201261892_A_G_b38	chr2_201259779_G_T_b38	chr2_201289674_C_G_b38	0.984502
Astle_et_al_2016_Lymphocyte_counts	Blood	ENSG00000064012.21	CASP8	STAT5A	Thyroid	0.754	chr2_201261892_A_G_b38	chr2_201259779_G_T_b38	chr2_201289674_C_G_b38	0.984502
Astle_et_al_2016_Lymphocyte_counts	Blood	ENSG00000183527.11	PSMG1	RXRA	Muscle_Skeletal	0.685	chr21_39161238_T_C_b38	chr21_39323399_A_G_b38	chr21_39161238_T_C_b38	0.590598
Astle_et_al_2016_Lymphocyte_counts	Blood	ENSG00000183527.11	PSMG1	SMAD4	Muscle_Skeletal	0.685	chr21_39161238_T_C_b38	chr21_39319012_T_C_b38	chr21_39161238_T_C_b38	0.616707
Astle_et_al_2016_Lymphocyte_counts	Blood	ENSG00000183527.11	PSMG1	SP1	Muscle_Skeletal	0.685	chr21_39161238_T_C_b38	chr21_39251600_T_C_b38	chr21_39161238_T_C_b38	0.942606
Astle_et_al_2016_Lymphocyte_counts	Blood	ENSG00000183527.11	PSMG1	SP3	Muscle_Skeletal	0.685	chr21_39161238_T_C_b38	chr21_39319012_T_C_b38	chr21_39161238_T_C_b38	0.616707
Astle_et_al_2016_Lymphocyte_counts	Blood	ENSG00000196576.14	PLXNB2	NFIC	Muscle_Skeletal	0.798	chr22_50308227_T_G_b38	chr22_50303917_G_C_b38	chr22_50308227_T_G_b38	0.686992
Astle_et_al_2016_Lymphocyte_counts	Blood	ENSG00000196576.14	PLXNB2	SREBF2	Lung	0.638	chr22_50310923_A_G_b38	chr22_50310923_A_G_b38	chr22_50317597_G_A_b38	1
Astle_et_al_2016_Lymphocyte_counts	Blood	ENSG00000196576.14	PLXNB2	SREBF2	Muscle_Skeletal	0.798	chr22_50308227_T_G_b38	chr22_50303917_G_C_b38	chr22_50308227_T_G_b38	0.686992
Astle_et_al_2016_Lymphocyte_counts	Blood	ENSG00000204438.10	GPANK1	ARNT	Lung	0.925	chr6_31657087_A_G_b38	chr6_31361597_A_C_b38	chr6_32473018_C_G_b38	0.677759
Astle_et_al_2016_Lymphocyte_counts	Blood	ENSG00000254352.1	RP11-578O24.2	TFDP1	Nerve_Tibial	0.594	chr8_78725903_C_A_b38	chr8_78720914_A_G_b38	chr8_78725903_C_A_b38	0.960122
Astle_et_al_2016_Monocyte_count	Blood	ENSG00000117335.19	CD46	E2F5	Artery_Tibial	0.534	chr1_207749736_A_G_b38	chr1_207747443_C_T_b38	chr1_207749736_A_G_b38	0.99308
Astle_et_al_2016_Monocyte_count	Blood	ENSG00000117335.19	CD46	E2F5	Esophagus_Muscularis	0.53	chr1_207761142_A_C_b38	chr1_207856958_A_G_b38	chr1_207761142_A_C_b38	0.680563
Astle_et_al_2016_Monocyte_count	Blood	ENSG00000117335.19	CD46	E2F5	Nerve_Tibial	0.548	chr1_207756858_G_A_b38	chr1_207747443_C_T_b38	chr1_207772625_G_A_b38	0.965667
Astle_et_al_2016_Monocyte_count	Blood	ENSG00000127838.13	PNKD	BACH1	Skin_Sun_Exposed_Lower_leg	0.91	chr2_218323178_C_T_b38	chr2_218322644_T_C_b38	chr2_218323178_C_T_b38	0.975162
Astle_et_al_2016_Monocyte_count	Blood	ENSG00000127838.13	PNKD	NFE2	Skin_Sun_Exposed_Lower_leg	0.91	chr2_218323178_C_T_b38	chr2_218323854_C_T_b38	chr2_218323178_C_T_b38	0.98412
Astle_et_al_2016_Monocyte_count	Blood	ENSG00000127838.13	PNKD	RXRA	Skin_Sun_Exposed_Lower_leg	0.91	chr2_218323178_C_T_b38	chr2_218323854_C_T_b38	chr2_218323178_C_T_b38	0.98412
Astle_et_al_2016_Monocyte_count	Blood	ENSG00000133065.10	SLC41A1	IRF2	Esophagus_Muscularis	0.859	chr1_205813590_A_G_b38	chr1_205805711_T_C_b38	chr1_205805769_C_T_b38	0.985908
Astle_et_al_2016_Monocyte_count	Blood	ENSG00000188511.12	C22orf34	E2F4	Adipose_Subcutaneous	0.649	chr22_49659273_G_A_b38	chr22_49657199_G_A_b38	chr22_49624991_G_A_b38	0.938808
Astle_et_al_2016_Monocyte_count	Blood	ENSG00000188511.12	C22orf34	NR2C2	Spleen	0.601	chr22_49659273_G_A_b38	chr22_49595458_G_A_b38	chr22_49643249_A_C_b38	0.793288
Astle_et_al_2016_Monocyte_count	Blood	ENSG00000188511.12	C22orf34	TEAD4	Spleen	0.601	chr22_49659273_G_A_b38	chr22_49657211_G_A_b38	chr22_49643249_A_C_b38	0.98414
Astle_et_al_2016_Monocyte_count	Blood	ENSG00000188511.12	C22orf34	ZNF341	Spleen	0.601	chr22_49659273_G_A_b38	chr22_49595458_G_A_b38	chr22_49643249_A_C_b38	0.793288
Astle_et_al_2016_Monocyte_count	Blood	ENSG00000204438.10	GPANK1	ARNT	Lung	0.901	chr6_31657087_A_G_b38	chr6_31361597_A_C_b38	chr6_32473018_C_G_b38	0.677759
Astle_et_al_2016_Monocyte_count	Blood	ENSG00000239445.5	ST3GAL6-AS1	IRF2	Nerve_Tibial	0.776	chr3_98713715_C_T_b38	chr3_98640819_G_T_b38	chr3_98713142_C_T_b38	0.714005
Astle_et_al_2016_Monocyte_count	Blood	ENSG00000257594.3	GALNT4	OSR2	Nerve_Tibial	0.583	chr12_89523741_A_G_b38	chr12_89453048_T_A_b38	chr12_89512452_T_C_b38	0.99414
Astle_et_al_2016_Myeloid_white_cell_count	Blood	ENSG00000085491.15	SLC25A24	CEBPA	Adipose_Subcutaneous	0.771	chr1_108199508_T_C_b38	chr1_108197860_G_A_b38	chr1_108200330_G_T_b38	1
Astle_et_al_2016_Myeloid_white_cell_count	Blood	ENSG00000085491.15	SLC25A24	CEBPA	Lung	0.922	chr1_108199508_T_C_b38	chr1_108197860_G_A_b38	chr1_108196158_T_C_b38	1
Astle_et_al_2016_Myeloid_white_cell_count	Blood	ENSG00000085491.15	SLC25A24	ETS1	Lung	0.922	chr1_108199508_T_C_b38	chr1_108197860_G_A_b38	chr1_108196158_T_C_b38	1
Astle_et_al_2016_Myeloid_white_cell_count	Blood	ENSG00000085491.15	SLC25A24	HIC1	Lung	0.922	chr1_108199508_T_C_b38	chr1_108197860_G_A_b38	chr1_108196158_T_C_b38	1
Astle_et_al_2016_Myeloid_white_cell_count	Blood	ENSG00000085491.15	SLC25A24	IRF1	Lung	0.922	chr1_108199508_T_C_b38	chr1_108197860_G_A_b38	chr1_108196158_T_C_b38	1
Astle_et_al_2016_Myeloid_white_cell_count	Blood	ENSG00000085491.15	SLC25A24	IRF2	Lung	0.922	chr1_108199508_T_C_b38	chr1_108197860_G_A_b38	chr1_108196158_T_C_b38	1
Astle_et_al_2016_Myeloid_white_cell_count	Blood	ENSG00000085491.15	SLC25A24	IRF3	Lung	0.922	chr1_108199508_T_C_b38	chr1_108197860_G_A_b38	chr1_108196158_T_C_b38	1
Astle_et_al_2016_Myeloid_white_cell_count	Blood	ENSG00000085491.15	SLC25A24	MAX	Lung	0.922	chr1_108199508_T_C_b38	chr1_108197860_G_A_b38	chr1_108196158_T_C_b38	1
Astle_et_al_2016_Myeloid_white_cell_count	Blood	ENSG00000085491.15	SLC25A24	NR2F2	Adipose_Subcutaneous	0.771	chr1_108199508_T_C_b38	chr1_108197860_G_A_b38	chr1_108200330_G_T_b38	1
Astle_et_al_2016_Myeloid_white_cell_count	Blood	ENSG00000085491.15	SLC25A24	RELA	Lung	0.922	chr1_108199508_T_C_b38	chr1_108197860_G_A_b38	chr1_108196158_T_C_b38	1
Astle_et_al_2016_Myeloid_white_cell_count	Blood	ENSG00000085491.15	SLC25A24	RELB	Lung	0.922	chr1_108199508_T_C_b38	chr1_108197860_G_A_b38	chr1_108196158_T_C_b38	1
Astle_et_al_2016_Myeloid_white_cell_count	Blood	ENSG00000085491.15	SLC25A24	RXRA	Lung	0.922	chr1_108199508_T_C_b38	chr1_108197860_G_A_b38	chr1_108196158_T_C_b38	1
Astle_et_al_2016_Myeloid_white_cell_count	Blood	ENSG00000085491.15	SLC25A24	STAT1	Lung	0.922	chr1_108199508_T_C_b38	chr1_108197860_G_A_b38	chr1_108196158_T_C_b38	1
Astle_et_al_2016_Myeloid_white_cell_count	Blood	ENSG00000085491.15	SLC25A24	TBX21	Lung	0.922	chr1_108199508_T_C_b38	chr1_108197860_G_A_b38	chr1_108196158_T_C_b38	1
Astle_et_al_2016_Myeloid_white_cell_count	Blood	ENSG00000085491.15	SLC25A24	TCF7	Lung	0.922	chr1_108199508_T_C_b38	chr1_108197860_G_A_b38	chr1_108196158_T_C_b38	1
Astle_et_al_2016_Myeloid_white_cell_count	Blood	ENSG00000141452.9	C18orf8	VEZF1	Lung	0.744	chr18_23503774_C_T_b38	chr18_23585199_C_T_b38	chr18_23544981_C_G_b38	0.883549
Astle_et_al_2016_Myeloid_white_cell_count	Blood	ENSG00000163820.14	FYCO1	SMAD4	Esophagus_Muscularis	0.519	chr3_45953018_A_T_b38	chr3_46109025_A_G_b38	chr3_45940627_T_C_b38	0.630031
Astle_et_al_2016_Myeloid_white_cell_count	Blood	ENSG00000163820.14	FYCO1	VEZF1	Esophagus_Muscularis	0.519	chr3_45953018_A_T_b38	chr3_45968585_C_T_b38	chr3_45940627_T_C_b38	0.698685
Astle_et_al_2016_Myeloid_white_cell_count	Blood	ENSG00000183323.12	CCDC125	CTCF	Nerve_Tibial	0.626	chr5_69315631_G_A_b38	chr5_69300822_GC_G_b38	chr5_69314058_G_T_b38	0.953565
Astle_et_al_2016_Myeloid_white_cell_count	Blood	ENSG00000183323.12	CCDC125	CTCF	Skin_Sun_Exposed_Lower_leg	0.553	chr5_69308776_G_T_b38	chr5_69306036_T_C_b38	chr5_69308776_G_T_b38	0.995521
Astle_et_al_2016_Myeloid_white_cell_count	Blood	ENSG00000183323.12	CCDC125	IRF2	Skin_Sun_Exposed_Lower_leg	0.553	chr5_69308776_G_T_b38	chr5_69300822_GC_G_b38	chr5_69308776_G_T_b38	0.995503
Astle_et_al_2016_Myeloid_white_cell_count	Blood	ENSG00000183323.12	CCDC125	NFATC3	Skin_Sun_Exposed_Lower_leg	0.553	chr5_69308776_G_T_b38	chr5_69306036_T_C_b38	chr5_69308776_G_T_b38	0.995521
Astle_et_al_2016_Myeloid_white_cell_count	Blood	ENSG00000183323.12	CCDC125	NR2C1	Nerve_Tibial	0.626	chr5_69315631_G_A_b38	chr5_69306036_T_C_b38	chr5_69314058_G_T_b38	0.953681
Astle_et_al_2016_Myeloid_white_cell_count	Blood	ENSG00000183323.12	CCDC125	NR2C1	Skin_Sun_Exposed_Lower_leg	0.553	chr5_69308776_G_T_b38	chr5_69300822_GC_G_b38	chr5_69308776_G_T_b38	0.995503
Astle_et_al_2016_Myeloid_white_cell_count	Blood	ENSG00000183323.12	CCDC125	RBPJ	Skin_Sun_Exposed_Lower_leg	0.553	chr5_69308776_G_T_b38	chr5_69407362_G_C_b38	chr5_69308776_G_T_b38	0.534261
Astle_et_al_2016_Myeloid_white_cell_count	Blood	ENSG00000183323.12	CCDC125	USF1	Skin_Sun_Exposed_Lower_leg	0.553	chr5_69308776_G_T_b38	chr5_69314058_G_T_b38	chr5_69308776_G_T_b38	0.953681
Astle_et_al_2016_Myeloid_white_cell_count	Blood	ENSG00000254635.5	WAC-AS1	E2F5	Nerve_Tibial	0.559	chr10_28531092_C_CAA_b38	chr10_28531092_C_CAA_b38	chr10_28511094_C_T_b38	1
Astle_et_al_2016_Myeloid_white_cell_count	Blood	ENSG00000254635.5	WAC-AS1	MAX	Nerve_Tibial	0.559	chr10_28531092_C_CAA_b38	chr10_28593152_G_A_b38	chr10_28511094_C_T_b38	0.793434
Astle_et_al_2016_Myeloid_white_cell_count	Blood	ENSG00000254635.5	WAC-AS1	ZKSCAN1	Nerve_Tibial	0.559	chr10_28531092_C_CAA_b38	chr10_28531092_C_CAA_b38	chr10_28511094_C_T_b38	1
Astle_et_al_2016_Myeloid_white_cell_count	Blood	ENSG00000268297.1	CLEC4GP1	REST	Brain_Nucleus_accumbens_basal_ganglia	0.727	chr19_7788389_G_A_b38	chr19_7786694_C_T_b38	chr19_7788830_C_G_b38	0.992838
Astle_et_al_2016_Myeloid_white_cell_count	Blood	ENSG00000268297.1	CLEC4GP1	VEZF1	Brain_Nucleus_accumbens_basal_ganglia	0.727	chr19_7788389_G_A_b38	chr19_7786694_C_T_b38	chr19_7788830_C_G_b38	0.992838
Astle_et_al_2016_Neutrophil_count	Blood	ENSG00000065029.14	ZNF76	FOXJ2	Adipose_Subcutaneous	0.539	chr6_35260610_C_G_b38	chr6_35176874_G_A_b38	chr6_35221661_G_GTGAA_b38	0.857439
Astle_et_al_2016_Neutrophil_count	Blood	ENSG00000085491.15	SLC25A24	CEBPA	Adipose_Subcutaneous	0.659	chr1_108200330_G_T_b38	chr1_108197860_G_A_b38	chr1_108200330_G_T_b38	0.718519
Astle_et_al_2016_Neutrophil_count	Blood	ENSG00000085491.15	SLC25A24	CEBPA	Lung	0.774	chr1_108199508_T_C_b38	chr1_108197860_G_A_b38	chr1_108196158_T_C_b38	1
Astle_et_al_2016_Neutrophil_count	Blood	ENSG00000085491.15	SLC25A24	ETS1	Lung	0.774	chr1_108199508_T_C_b38	chr1_108197860_G_A_b38	chr1_108196158_T_C_b38	1
Astle_et_al_2016_Neutrophil_count	Blood	ENSG00000085491.15	SLC25A24	HIC1	Lung	0.774	chr1_108199508_T_C_b38	chr1_108197860_G_A_b38	chr1_108196158_T_C_b38	1
Astle_et_al_2016_Neutrophil_count	Blood	ENSG00000085491.15	SLC25A24	IRF1	Lung	0.774	chr1_108199508_T_C_b38	chr1_108197860_G_A_b38	chr1_108196158_T_C_b38	1
Astle_et_al_2016_Neutrophil_count	Blood	ENSG00000085491.15	SLC25A24	IRF2	Lung	0.774	chr1_108199508_T_C_b38	chr1_108197860_G_A_b38	chr1_108196158_T_C_b38	1
Astle_et_al_2016_Neutrophil_count	Blood	ENSG00000085491.15	SLC25A24	IRF3	Lung	0.774	chr1_108199508_T_C_b38	chr1_108197860_G_A_b38	chr1_108196158_T_C_b38	1
Astle_et_al_2016_Neutrophil_count	Blood	ENSG00000085491.15	SLC25A24	MAX	Lung	0.774	chr1_108199508_T_C_b38	chr1_108197860_G_A_b38	chr1_108196158_T_C_b38	1
Astle_et_al_2016_Neutrophil_count	Blood	ENSG00000085491.15	SLC25A24	NR2F2	Adipose_Subcutaneous	0.659	chr1_108200330_G_T_b38	chr1_108197860_G_A_b38	chr1_108200330_G_T_b38	0.718519
Astle_et_al_2016_Neutrophil_count	Blood	ENSG00000085491.15	SLC25A24	RELA	Lung	0.774	chr1_108199508_T_C_b38	chr1_108197860_G_A_b38	chr1_108196158_T_C_b38	1
Astle_et_al_2016_Neutrophil_count	Blood	ENSG00000085491.15	SLC25A24	RELB	Lung	0.774	chr1_108199508_T_C_b38	chr1_108197860_G_A_b38	chr1_108196158_T_C_b38	1
Astle_et_al_2016_Neutrophil_count	Blood	ENSG00000085491.15	SLC25A24	RXRA	Lung	0.774	chr1_108199508_T_C_b38	chr1_108197860_G_A_b38	chr1_108196158_T_C_b38	1
Astle_et_al_2016_Neutrophil_count	Blood	ENSG00000085491.15	SLC25A24	STAT1	Lung	0.774	chr1_108199508_T_C_b38	chr1_108197860_G_A_b38	chr1_108196158_T_C_b38	1
Astle_et_al_2016_Neutrophil_count	Blood	ENSG00000085491.15	SLC25A24	TBX21	Lung	0.774	chr1_108199508_T_C_b38	chr1_108197860_G_A_b38	chr1_108196158_T_C_b38	1
Astle_et_al_2016_Neutrophil_count	Blood	ENSG00000085491.15	SLC25A24	TCF7	Lung	0.774	chr1_108199508_T_C_b38	chr1_108197860_G_A_b38	chr1_108196158_T_C_b38	1
Astle_et_al_2016_Neutrophil_count	Blood	ENSG00000141452.9	C18orf8	VEZF1	Lung	0.721	chr18_23503774_C_T_b38	chr18_23585199_C_T_b38	chr18_23544981_C_G_b38	0.883549
Astle_et_al_2016_Neutrophil_count	Blood	ENSG00000171860.4	C3AR1	BCL6	Nerve_Tibial	0.576	chr12_8058101_A_G_b38	chr12_8058041_A_G_b38	chr12_8058101_A_G_b38	0.978114
Astle_et_al_2016_Neutrophil_count	Blood	ENSG00000171860.4	C3AR1	BCL6	Spleen	0.717	chr12_8058041_A_G_b38	chr12_8058041_A_G_b38	chr12_8055836_T_C_b38	1
Astle_et_al_2016_Neutrophil_count	Blood	ENSG00000171860.4	C3AR1	CEBPB	Nerve_Tibial	0.576	chr12_8058101_A_G_b38	chr12_8058041_A_G_b38	chr12_8058101_A_G_b38	0.978114
Astle_et_al_2016_Neutrophil_count	Blood	ENSG00000173295.7	FAM86B3P	ATF1	Thyroid	0.596	chr8_8237348_G_A_b38	chr8_8232189_C_G_b38	chr8_8231411_T_C_b38	0.7515
Astle_et_al_2016_Neutrophil_count	Blood	ENSG00000173295.7	FAM86B3P	E2F5	Thyroid	0.596	chr8_8237348_G_A_b38	chr8_8273016_A_T_b38	chr8_8231411_T_C_b38	0.729014
Astle_et_al_2016_Neutrophil_count	Blood	ENSG00000173295.7	FAM86B3P	HINFP	Thyroid	0.596	chr8_8237348_G_A_b38	chr8_8273016_A_T_b38	chr8_8231411_T_C_b38	0.729014
Astle_et_al_2016_Neutrophil_count	Blood	ENSG00000173295.7	FAM86B3P	IRF2	Thyroid	0.596	chr8_8237348_G_A_b38	chr8_8232189_C_G_b38	chr8_8231411_T_C_b38	0.7515
Astle_et_al_2016_Neutrophil_count	Blood	ENSG00000173295.7	FAM86B3P	IRF3	Thyroid	0.596	chr8_8237348_G_A_b38	chr8_8825368_T_C_b38	chr8_8231411_T_C_b38	0.530192
Astle_et_al_2016_Neutrophil_count	Blood	ENSG00000173295.7	FAM86B3P	MAX	Thyroid	0.596	chr8_8237348_G_A_b38	chr8_8232189_C_G_b38	chr8_8231411_T_C_b38	0.7515
Astle_et_al_2016_Neutrophil_count	Blood	ENSG00000173295.7	FAM86B3P	MEF2D	Thyroid	0.596	chr8_8237348_G_A_b38	chr8_8232189_C_G_b38	chr8_8231411_T_C_b38	0.7515
Astle_et_al_2016_Neutrophil_count	Blood	ENSG00000173295.7	FAM86B3P	NFYA	Thyroid	0.596	chr8_8237348_G_A_b38	chr8_8279561_T_C_b38	chr8_8231411_T_C_b38	0.664714
Astle_et_al_2016_Neutrophil_count	Blood	ENSG00000173295.7	FAM86B3P	SP2	Thyroid	0.596	chr8_8237348_G_A_b38	chr8_8240557_A_G_b38	chr8_8231411_T_C_b38	0.754807
Astle_et_al_2016_Neutrophil_count	Blood	ENSG00000173295.7	FAM86B3P	TBP	Thyroid	0.596	chr8_8237348_G_A_b38	chr8_8232189_C_G_b38	chr8_8231411_T_C_b38	0.7515
Astle_et_al_2016_Neutrophil_count	Blood	ENSG00000173295.7	FAM86B3P	TCF12	Thyroid	0.596	chr8_8237348_G_A_b38	chr8_8232189_C_G_b38	chr8_8231411_T_C_b38	0.7515
Astle_et_al_2016_Neutrophil_count	Blood	ENSG00000173295.7	FAM86B3P	TEAD4	Thyroid	0.596	chr8_8237348_G_A_b38	chr8_9045160_A_G_b38	chr8_8231411_T_C_b38	0.467836
Astle_et_al_2016_Neutrophil_count	Blood	ENSG00000173295.7	FAM86B3P	ZNF143	Thyroid	0.596	chr8_8237348_G_A_b38	chr8_8273016_A_T_b38	chr8_8231411_T_C_b38	0.729014
Astle_et_al_2016_Neutrophil_count	Blood	ENSG00000173295.7	FAM86B3P	ZNF324	Thyroid	0.596	chr8_8237348_G_A_b38	chr8_8240557_A_G_b38	chr8_8231411_T_C_b38	0.754807
Astle_et_al_2016_Neutrophil_count	Blood	ENSG00000173295.7	FAM86B3P	ZNF341	Thyroid	0.596	chr8_8237348_G_A_b38	chr8_8232189_C_G_b38	chr8_8231411_T_C_b38	0.7515
Astle_et_al_2016_Neutrophil_count	Blood	ENSG00000173295.7	FAM86B3P	ZNF547	Thyroid	0.596	chr8_8237348_G_A_b38	chr8_8231813_C_G_b38	chr8_8231411_T_C_b38	0.419407
Astle_et_al_2016_Neutrophil_count	Blood	ENSG00000183323.12	CCDC125	CTCF	Nerve_Tibial	0.614	chr5_69315631_G_A_b38	chr5_69300822_GC_G_b38	chr5_69314058_G_T_b38	0.953565
Astle_et_al_2016_Neutrophil_count	Blood	ENSG00000183323.12	CCDC125	CTCF	Skin_Sun_Exposed_Lower_leg	0.571	chr5_69308776_G_T_b38	chr5_69306036_T_C_b38	chr5_69308776_G_T_b38	0.995521
Astle_et_al_2016_Neutrophil_count	Blood	ENSG00000183323.12	CCDC125	IRF2	Skin_Sun_Exposed_Lower_leg	0.571	chr5_69308776_G_T_b38	chr5_69300822_GC_G_b38	chr5_69308776_G_T_b38	0.995503
Astle_et_al_2016_Neutrophil_count	Blood	ENSG00000183323.12	CCDC125	NFATC3	Skin_Sun_Exposed_Lower_leg	0.571	chr5_69308776_G_T_b38	chr5_69306036_T_C_b38	chr5_69308776_G_T_b38	0.995521
Astle_et_al_2016_Neutrophil_count	Blood	ENSG00000183323.12	CCDC125	NR2C1	Nerve_Tibial	0.614	chr5_69315631_G_A_b38	chr5_69306036_T_C_b38	chr5_69314058_G_T_b38	0.953681
Astle_et_al_2016_Neutrophil_count	Blood	ENSG00000183323.12	CCDC125	NR2C1	Skin_Sun_Exposed_Lower_leg	0.571	chr5_69308776_G_T_b38	chr5_69300822_GC_G_b38	chr5_69308776_G_T_b38	0.995503
Astle_et_al_2016_Neutrophil_count	Blood	ENSG00000183323.12	CCDC125	RBPJ	Skin_Sun_Exposed_Lower_leg	0.571	chr5_69308776_G_T_b38	chr5_69407362_G_C_b38	chr5_69308776_G_T_b38	0.534261
Astle_et_al_2016_Neutrophil_count	Blood	ENSG00000183323.12	CCDC125	USF1	Skin_Sun_Exposed_Lower_leg	0.571	chr5_69308776_G_T_b38	chr5_69314058_G_T_b38	chr5_69308776_G_T_b38	0.953681
Astle_et_al_2016_Neutrophil_count	Blood	ENSG00000254635.5	WAC-AS1	E2F5	Nerve_Tibial	0.699	chr10_28531092_C_CAA_b38	chr10_28531092_C_CAA_b38	chr10_28511094_C_T_b38	1
Astle_et_al_2016_Neutrophil_count	Blood	ENSG00000254635.5	WAC-AS1	MAX	Nerve_Tibial	0.699	chr10_28531092_C_CAA_b38	chr10_28593152_G_A_b38	chr10_28511094_C_T_b38	0.793434
Astle_et_al_2016_Neutrophil_count	Blood	ENSG00000254635.5	WAC-AS1	ZKSCAN1	Nerve_Tibial	0.699	chr10_28531092_C_CAA_b38	chr10_28531092_C_CAA_b38	chr10_28511094_C_T_b38	1
Astle_et_al_2016_Neutrophil_count	Blood	ENSG00000268297.1	CLEC4GP1	REST	Brain_Nucleus_accumbens_basal_ganglia	0.751	chr19_7788389_G_A_b38	chr19_7786694_C_T_b38	chr19_7788830_C_G_b38	0.992838
Astle_et_al_2016_Neutrophil_count	Blood	ENSG00000268297.1	CLEC4GP1	VEZF1	Brain_Nucleus_accumbens_basal_ganglia	0.751	chr19_7788389_G_A_b38	chr19_7786694_C_T_b38	chr19_7788830_C_G_b38	0.992838
Astle_et_al_2016_Platelet_count	Blood	ENSG00000007341.18	ST7L	E2F5	Lung	0.551	chr1_112614238_A_AAAAC_b38	chr1_112548865_C_T_b38	chr1_112540817_C_T_b38	0.990376
Astle_et_al_2016_Platelet_count	Blood	ENSG00000007341.18	ST7L	ZNF770	Brain_Nucleus_accumbens_basal_ganglia	0.637	chr1_112614238_A_AAAAC_b38	chr1_112548865_C_T_b38	chr1_112546698_A_T_b38	0.990376
Astle_et_al_2016_Platelet_count	Blood	ENSG00000064012.21	CASP8	PKNOX1	Skin_Sun_Exposed_Lower_leg	0.589	chr2_201298760_G_A_b38	chr2_201296310_T_C_b38	chr2_201286716_G_C_b38	0.877495
Astle_et_al_2016_Platelet_count	Blood	ENSG00000064012.21	CASP8	ZNF143	Adipose_Subcutaneous	0.521	chr2_201288355_T_G_b38	chr2_201296310_T_C_b38	chr2_201288355_T_G_b38	0.879732
Astle_et_al_2016_Platelet_count	Blood	ENSG00000064012.21	CASP8	ZNF143	Skin_Sun_Exposed_Lower_leg	0.589	chr2_201298760_G_A_b38	chr2_201296310_T_C_b38	chr2_201286716_G_C_b38	0.877495
Astle_et_al_2016_Platelet_count	Blood	ENSG00000095261.13	PSMD5	CEBPA	Adipose_Subcutaneous	0.679	chr9_120843433_CGAAGGCGTGAGTAATA_C_b38	chr9_120843433_CGAAGGCGTGAGTAATA_C_b38	chr9_120754001_G_C_b38	1
Astle_et_al_2016_Platelet_count	Blood	ENSG00000095261.13	PSMD5	MXI1	Artery_Tibial	0.655	chr9_120843433_CGAAGGCGTGAGTAATA_C_b38	chr9_120781725_A_G_b38	chr9_120754294_A_G_b38	0.829197
Astle_et_al_2016_Platelet_count	Blood	ENSG00000118804.8	STBD1	BACH1	Lung	0.718	chr4_76277833_C_T_b38	chr4_76276244_A_G_b38	chr4_76276243_C_T_b38	1
Astle_et_al_2016_Platelet_count	Blood	ENSG00000118804.8	STBD1	STAT5A	Lung	0.718	chr4_76277833_C_T_b38	chr4_76276244_A_G_b38	chr4_76276243_C_T_b38	1
Astle_et_al_2016_Platelet_count	Blood	ENSG00000143850.13	PLEKHA6	BCL6	Nerve_Tibial	0.821	chr1_204314679_T_C_b38	chr1_204301581_G_T_b38	chr1_204314679_T_C_b38	0.837418
Astle_et_al_2016_Platelet_count	Blood	ENSG00000143850.13	PLEKHA6	KLF9	Nerve_Tibial	0.821	chr1_204314679_T_C_b38	chr1_204301581_G_T_b38	chr1_204314679_T_C_b38	0.837418
Astle_et_al_2016_Platelet_count	Blood	ENSG00000143850.13	PLEKHA6	NFATC1	Nerve_Tibial	0.821	chr1_204314679_T_C_b38	chr1_204350371_A_C_b38	chr1_204314679_T_C_b38	0.528643
Astle_et_al_2016_Platelet_count	Blood	ENSG00000198898.13	CAPZA2	VEZF1	Esophagus_Muscularis	0.564	chr7_116893150_A_G_b38	chr7_116863435_G_A_b38	chr7_116883490_C_G_b38	0.872206
Astle_et_al_2016_Platelet_count	Blood	ENSG00000226752.9	PSMD5-AS1	ATF2	Lung	0.61	chr9_120843433_CGAAGGCGTGAGTAATA_C_b38	chr9_120843433_CGAAGGCGTGAGTAATA_C_b38	chr9_120843433_CGAAGGCGTGAGTAATA_C_b38	1
Astle_et_al_2016_Platelet_count	Blood	ENSG00000226752.9	PSMD5-AS1	CUX1	Esophagus_Muscularis	0.739	chr9_120824459_T_G_b38	chr9_120781725_A_G_b38	chr9_120843433_CGAAGGCGTGAGTAATA_C_b38	0.840001
Astle_et_al_2016_Platelet_count	Blood	ENSG00000226752.9	PSMD5-AS1	E2F1	Lung	0.61	chr9_120843433_CGAAGGCGTGAGTAATA_C_b38	chr9_120843433_CGAAGGCGTGAGTAATA_C_b38	chr9_120843433_CGAAGGCGTGAGTAATA_C_b38	1
Astle_et_al_2016_Platelet_count	Blood	ENSG00000226752.9	PSMD5-AS1	E2F5	Adipose_Subcutaneous	0.666	chr9_120843433_CGAAGGCGTGAGTAATA_C_b38	chr9_120775104_G_C_b38	chr9_120843433_CGAAGGCGTGAGTAATA_C_b38	0.49774
Astle_et_al_2016_Platelet_count	Blood	ENSG00000226752.9	PSMD5-AS1	E2F5	Esophagus_Muscularis	0.739	chr9_120824459_T_G_b38	chr9_120843433_CGAAGGCGTGAGTAATA_C_b38	chr9_120843433_CGAAGGCGTGAGTAATA_C_b38	0.984424
Astle_et_al_2016_Platelet_count	Blood	ENSG00000226752.9	PSMD5-AS1	E2F5	Lung	0.61	chr9_120843433_CGAAGGCGTGAGTAATA_C_b38	chr9_120843433_CGAAGGCGTGAGTAATA_C_b38	chr9_120843433_CGAAGGCGTGAGTAATA_C_b38	1
Astle_et_al_2016_Platelet_count	Blood	ENSG00000226752.9	PSMD5-AS1	E2F5	Spleen	0.802	chr9_120824459_T_G_b38	chr9_120781725_A_G_b38	chr9_120843433_CGAAGGCGTGAGTAATA_C_b38	0.840001
Astle_et_al_2016_Platelet_count	Blood	ENSG00000226752.9	PSMD5-AS1	E2F7	Skin_Sun_Exposed_Lower_leg	0.623	chr9_120824459_T_G_b38	chr9_120843433_CGAAGGCGTGAGTAATA_C_b38	chr9_120843433_CGAAGGCGTGAGTAATA_C_b38	0.984424
Astle_et_al_2016_Platelet_count	Blood	ENSG00000226752.9	PSMD5-AS1	EBF1	Lung	0.61	chr9_120843433_CGAAGGCGTGAGTAATA_C_b38	chr9_120843433_CGAAGGCGTGAGTAATA_C_b38	chr9_120843433_CGAAGGCGTGAGTAATA_C_b38	1
Astle_et_al_2016_Platelet_count	Blood	ENSG00000226752.9	PSMD5-AS1	EBF1	Skin_Sun_Exposed_Lower_leg	0.623	chr9_120824459_T_G_b38	chr9_120843433_CGAAGGCGTGAGTAATA_C_b38	chr9_120843433_CGAAGGCGTGAGTAATA_C_b38	0.984424
Astle_et_al_2016_Platelet_count	Blood	ENSG00000226752.9	PSMD5-AS1	HINFP	Esophagus_Muscularis	0.739	chr9_120824459_T_G_b38	chr9_120843433_CGAAGGCGTGAGTAATA_C_b38	chr9_120843433_CGAAGGCGTGAGTAATA_C_b38	0.984424
Astle_et_al_2016_Platelet_count	Blood	ENSG00000226752.9	PSMD5-AS1	HINFP	Lung	0.61	chr9_120843433_CGAAGGCGTGAGTAATA_C_b38	chr9_120843433_CGAAGGCGTGAGTAATA_C_b38	chr9_120843433_CGAAGGCGTGAGTAATA_C_b38	1
Astle_et_al_2016_Platelet_count	Blood	ENSG00000226752.9	PSMD5-AS1	HINFP	Spleen	0.802	chr9_120824459_T_G_b38	chr9_120781725_A_G_b38	chr9_120843433_CGAAGGCGTGAGTAATA_C_b38	0.840001
Astle_et_al_2016_Platelet_count	Blood	ENSG00000226752.9	PSMD5-AS1	HLF	Brain_Cortex	0.742	chr9_120843433_CGAAGGCGTGAGTAATA_C_b38	chr9_120843433_CGAAGGCGTGAGTAATA_C_b38	chr9_120843433_CGAAGGCGTGAGTAATA_C_b38	1
Astle_et_al_2016_Platelet_count	Blood	ENSG00000226752.9	PSMD5-AS1	HLF	Esophagus_Muscularis	0.739	chr9_120824459_T_G_b38	chr9_120775104_G_C_b38	chr9_120843433_CGAAGGCGTGAGTAATA_C_b38	0.506217
Astle_et_al_2016_Platelet_count	Blood	ENSG00000226752.9	PSMD5-AS1	IRF3	Esophagus_Muscularis	0.739	chr9_120824459_T_G_b38	chr9_120843433_CGAAGGCGTGAGTAATA_C_b38	chr9_120843433_CGAAGGCGTGAGTAATA_C_b38	0.984424
Astle_et_al_2016_Platelet_count	Blood	ENSG00000226752.9	PSMD5-AS1	IRF3	Lung	0.61	chr9_120843433_CGAAGGCGTGAGTAATA_C_b38	chr9_120843433_CGAAGGCGTGAGTAATA_C_b38	chr9_120843433_CGAAGGCGTGAGTAATA_C_b38	1
Astle_et_al_2016_Platelet_count	Blood	ENSG00000226752.9	PSMD5-AS1	MAFK	Lung	0.61	chr9_120843433_CGAAGGCGTGAGTAATA_C_b38	chr9_120843433_CGAAGGCGTGAGTAATA_C_b38	chr9_120843433_CGAAGGCGTGAGTAATA_C_b38	1
Astle_et_al_2016_Platelet_count	Blood	ENSG00000226752.9	PSMD5-AS1	MAX	Lung	0.61	chr9_120843433_CGAAGGCGTGAGTAATA_C_b38	chr9_120843433_CGAAGGCGTGAGTAATA_C_b38	chr9_120843433_CGAAGGCGTGAGTAATA_C_b38	1
Astle_et_al_2016_Platelet_count	Blood	ENSG00000226752.9	PSMD5-AS1	MAX	Nerve_Tibial	0.593	chr9_120843433_CGAAGGCGTGAGTAATA_C_b38	chr9_120843433_CGAAGGCGTGAGTAATA_C_b38	chr9_120843433_CGAAGGCGTGAGTAATA_C_b38	1
Astle_et_al_2016_Platelet_count	Blood	ENSG00000226752.9	PSMD5-AS1	NFIC	Esophagus_Muscularis	0.739	chr9_120824459_T_G_b38	chr9_120843433_CGAAGGCGTGAGTAATA_C_b38	chr9_120843433_CGAAGGCGTGAGTAATA_C_b38	0.984424
Astle_et_al_2016_Platelet_count	Blood	ENSG00000226752.9	PSMD5-AS1	RXRB	Esophagus_Muscularis	0.739	chr9_120824459_T_G_b38	chr9_120843433_CGAAGGCGTGAGTAATA_C_b38	chr9_120843433_CGAAGGCGTGAGTAATA_C_b38	0.984424
Astle_et_al_2016_Platelet_count	Blood	ENSG00000226752.9	PSMD5-AS1	RXRB	Lung	0.61	chr9_120843433_CGAAGGCGTGAGTAATA_C_b38	chr9_120843433_CGAAGGCGTGAGTAATA_C_b38	chr9_120843433_CGAAGGCGTGAGTAATA_C_b38	1
Astle_et_al_2016_Platelet_count	Blood	ENSG00000226752.9	PSMD5-AS1	SP2	Nerve_Tibial	0.593	chr9_120843433_CGAAGGCGTGAGTAATA_C_b38	chr9_120843433_CGAAGGCGTGAGTAATA_C_b38	chr9_120843433_CGAAGGCGTGAGTAATA_C_b38	1
Astle_et_al_2016_Platelet_count	Blood	ENSG00000226752.9	PSMD5-AS1	SREBF2	Esophagus_Muscularis	0.739	chr9_120824459_T_G_b38	chr9_120843433_CGAAGGCGTGAGTAATA_C_b38	chr9_120843433_CGAAGGCGTGAGTAATA_C_b38	0.984424
Astle_et_al_2016_Platelet_count	Blood	ENSG00000226752.9	PSMD5-AS1	SREBF2	Lung	0.61	chr9_120843433_CGAAGGCGTGAGTAATA_C_b38	chr9_120843433_CGAAGGCGTGAGTAATA_C_b38	chr9_120843433_CGAAGGCGTGAGTAATA_C_b38	1
Astle_et_al_2016_Platelet_count	Blood	ENSG00000226752.9	PSMD5-AS1	TCF12	Esophagus_Muscularis	0.739	chr9_120824459_T_G_b38	chr9_120843433_CGAAGGCGTGAGTAATA_C_b38	chr9_120843433_CGAAGGCGTGAGTAATA_C_b38	0.984424
Astle_et_al_2016_Platelet_count	Blood	ENSG00000226752.9	PSMD5-AS1	TCF12	Lung	0.61	chr9_120843433_CGAAGGCGTGAGTAATA_C_b38	chr9_120843433_CGAAGGCGTGAGTAATA_C_b38	chr9_120843433_CGAAGGCGTGAGTAATA_C_b38	1
Astle_et_al_2016_Platelet_count	Blood	ENSG00000226752.9	PSMD5-AS1	TFDP1	Skin_Sun_Exposed_Lower_leg	0.623	chr9_120824459_T_G_b38	chr9_120843433_CGAAGGCGTGAGTAATA_C_b38	chr9_120843433_CGAAGGCGTGAGTAATA_C_b38	0.984424
Astle_et_al_2016_Platelet_count	Blood	ENSG00000226752.9	PSMD5-AS1	ZBTB17	Esophagus_Muscularis	0.739	chr9_120824459_T_G_b38	chr9_120843433_CGAAGGCGTGAGTAATA_C_b38	chr9_120843433_CGAAGGCGTGAGTAATA_C_b38	0.984424
Astle_et_al_2016_Platelet_count	Blood	ENSG00000226752.9	PSMD5-AS1	ZBTB17	Lung	0.61	chr9_120843433_CGAAGGCGTGAGTAATA_C_b38	chr9_120843433_CGAAGGCGTGAGTAATA_C_b38	chr9_120843433_CGAAGGCGTGAGTAATA_C_b38	1
Astle_et_al_2016_Platelet_count	Blood	ENSG00000226752.9	PSMD5-AS1	ZEB1	Esophagus_Muscularis	0.739	chr9_120824459_T_G_b38	chr9_120843433_CGAAGGCGTGAGTAATA_C_b38	chr9_120843433_CGAAGGCGTGAGTAATA_C_b38	0.984424
Astle_et_al_2016_Platelet_count	Blood	ENSG00000226752.9	PSMD5-AS1	ZEB1	Lung	0.61	chr9_120843433_CGAAGGCGTGAGTAATA_C_b38	chr9_120843433_CGAAGGCGTGAGTAATA_C_b38	chr9_120843433_CGAAGGCGTGAGTAATA_C_b38	1
Astle_et_al_2016_Platelet_count	Blood	ENSG00000226752.9	PSMD5-AS1	ZEB1	Skin_Sun_Exposed_Lower_leg	0.623	chr9_120824459_T_G_b38	chr9_120843433_CGAAGGCGTGAGTAATA_C_b38	chr9_120843433_CGAAGGCGTGAGTAATA_C_b38	0.984424
Astle_et_al_2016_Platelet_count	Blood	ENSG00000226752.9	PSMD5-AS1	ZNF76	Esophagus_Muscularis	0.739	chr9_120824459_T_G_b38	chr9_120843433_CGAAGGCGTGAGTAATA_C_b38	chr9_120843433_CGAAGGCGTGAGTAATA_C_b38	0.984424
Astle_et_al_2016_Platelet_count	Blood	ENSG00000226752.9	PSMD5-AS1	ZNF76	Lung	0.61	chr9_120843433_CGAAGGCGTGAGTAATA_C_b38	chr9_120843433_CGAAGGCGTGAGTAATA_C_b38	chr9_120843433_CGAAGGCGTGAGTAATA_C_b38	1
Astle_et_al_2016_Platelet_count	Blood	ENSG00000226752.9	PSMD5-AS1	ZNF76	Spleen	0.802	chr9_120824459_T_G_b38	chr9_120781725_A_G_b38	chr9_120843433_CGAAGGCGTGAGTAATA_C_b38	0.840001
Astle_et_al_2016_Red_blood_cell_count	Blood	ENSG00000100225.17	FBXO7	NFIC	Nerve_Tibial	0.746	chr22_32479884_G_A_b38	chr22_32503174_G_A_b38	chr22_32479884_G_A_b38	0.432181
Astle_et_al_2016_Red_blood_cell_count	Blood	ENSG00000100225.17	FBXO7	SP2	Nerve_Tibial	0.746	chr22_32479884_G_A_b38	chr22_32480660_C_A_b38	chr22_32479884_G_A_b38	0.997482
Astle_et_al_2016_Red_blood_cell_count	Blood	ENSG00000113231.13	PDE8B	NR2F1	Lung	0.945	chr5_77181995_A_G_b38	chr5_77182047_T_TG_b38	chr5_77181995_A_G_b38	1
Astle_et_al_2016_Reticulocyte_count	Blood	ENSG00000009950.15	MLXIPL	RUNX1	Skin_Sun_Exposed_Lower_leg	0.643	chr7_73625076_C_G_b38	chr7_73623626_A_G_b38	chr7_73623626_A_G_b38	0.64324
Astle_et_al_2016_Reticulocyte_count	Blood	ENSG00000087074.7	PPP1R15A	STAT3	Nerve_Tibial	0.502	chr19_48870375_A_G_b38	chr19_48874062_A_G_b38	chr19_48868241_T_C_b38	0.899193
Astle_et_al_2016_Reticulocyte_count	Blood	ENSG00000100243.20	CYB5R3	ZNF121	Nerve_Tibial	0.574	chr22_42745453_T_G_b38	chr22_42745453_T_G_b38	chr22_42623556_T_C_b38	1
Astle_et_al_2016_Reticulocyte_count	Blood	ENSG00000165633.12	VSTM4	ARNT	Lung	0.507	chr10_49095491_C_T_b38	chr10_49058885_G_T_b38	chr10_49095491_C_T_b38	0.676815
Astle_et_al_2016_Reticulocyte_count	Blood	ENSG00000177697.17	CD151	BACH1	Muscle_Skeletal	0.543	chr11_833728_A_G_b38	chr11_830487_C_T_b38	chr11_833138_C_T_b38	0.960569
Astle_et_al_2016_Reticulocyte_count	Blood	ENSG00000177697.17	CD151	BCL6	Muscle_Skeletal	0.543	chr11_833728_A_G_b38	chr11_833200_GC_G_b38	chr11_833138_C_T_b38	0.972528
Astle_et_al_2016_Reticulocyte_count	Blood	ENSG00000177697.17	CD151	CBFB	Muscle_Skeletal	0.543	chr11_833728_A_G_b38	chr11_833200_GC_G_b38	chr11_833138_C_T_b38	0.972528
Astle_et_al_2016_Reticulocyte_count	Blood	ENSG00000177697.17	CD151	E2F4	Muscle_Skeletal	0.543	chr11_833728_A_G_b38	chr11_833262_T_G_b38	chr11_833138_C_T_b38	0.766846
Astle_et_al_2016_Reticulocyte_count	Blood	ENSG00000177697.17	CD151	ESRRA	Thyroid	0.554	chr11_833728_A_G_b38	chr11_833589_T_G_b38	chr11_833138_C_T_b38	0.976569
Astle_et_al_2016_Reticulocyte_count	Blood	ENSG00000177697.17	CD151	ETV1	Muscle_Skeletal	0.543	chr11_833728_A_G_b38	chr11_831809_T_G_b38	chr11_833138_C_T_b38	0.679534
Astle_et_al_2016_Reticulocyte_count	Blood	ENSG00000177697.17	CD151	MAFG	Muscle_Skeletal	0.543	chr11_833728_A_G_b38	chr11_833200_GC_G_b38	chr11_833138_C_T_b38	0.972528
Astle_et_al_2016_Reticulocyte_count	Blood	ENSG00000177697.17	CD151	MAFG	Thyroid	0.554	chr11_833728_A_G_b38	chr11_834802_A_G_b38	chr11_833138_C_T_b38	0.874849
Astle_et_al_2016_Reticulocyte_count	Blood	ENSG00000177697.17	CD151	NFE2L2	Muscle_Skeletal	0.543	chr11_833728_A_G_b38	chr11_833262_T_G_b38	chr11_833138_C_T_b38	0.766846
Astle_et_al_2016_Reticulocyte_count	Blood	ENSG00000177697.17	CD151	NFIA	Muscle_Skeletal	0.543	chr11_833728_A_G_b38	chr11_831122_C_T_b38	chr11_833138_C_T_b38	0.973807
Astle_et_al_2016_Reticulocyte_count	Blood	ENSG00000177697.17	CD151	RELA	Muscle_Skeletal	0.543	chr11_833728_A_G_b38	chr11_833200_GC_G_b38	chr11_833138_C_T_b38	0.972528
Astle_et_al_2016_Reticulocyte_count	Blood	ENSG00000177697.17	CD151	RXRA	Muscle_Skeletal	0.543	chr11_833728_A_G_b38	chr11_837772_C_T_b38	chr11_833138_C_T_b38	0.487329
Astle_et_al_2016_Reticulocyte_count	Blood	ENSG00000177697.17	CD151	SP1	Muscle_Skeletal	0.543	chr11_833728_A_G_b38	chr11_828916_G_A_b38	chr11_833138_C_T_b38	0.574393
Astle_et_al_2016_Reticulocyte_count	Blood	ENSG00000177697.17	CD151	STAT3	Esophagus_Muscularis	0.556	chr11_833200_GC_G_b38	chr11_838722_T_C_b38	chr11_833138_C_T_b38	0.676508
Astle_et_al_2016_Reticulocyte_count	Blood	ENSG00000177697.17	CD151	STAT3	Muscle_Skeletal	0.543	chr11_833728_A_G_b38	chr11_828916_G_A_b38	chr11_833138_C_T_b38	0.574393
Astle_et_al_2016_Reticulocyte_count	Blood	ENSG00000177697.17	CD151	STAT3	Thyroid	0.554	chr11_833728_A_G_b38	chr11_833589_T_G_b38	chr11_833138_C_T_b38	0.976569
Astle_et_al_2016_Reticulocyte_count	Blood	ENSG00000177697.17	CD151	STAT5A	Muscle_Skeletal	0.543	chr11_833728_A_G_b38	chr11_828916_G_A_b38	chr11_833138_C_T_b38	0.574393
Astle_et_al_2016_Reticulocyte_count	Blood	ENSG00000177697.17	CD151	TCF12	Muscle_Skeletal	0.543	chr11_833728_A_G_b38	chr11_833262_T_G_b38	chr11_833138_C_T_b38	0.766846
Astle_et_al_2016_Reticulocyte_count	Blood	ENSG00000177697.17	CD151	VEZF1	Muscle_Skeletal	0.543	chr11_833728_A_G_b38	chr11_833262_T_G_b38	chr11_833138_C_T_b38	0.766846
Astle_et_al_2016_Reticulocyte_count	Blood	ENSG00000177697.17	CD151	ZKSCAN1	Muscle_Skeletal	0.543	chr11_833728_A_G_b38	chr11_834108_G_A_b38	chr11_833138_C_T_b38	0.774669
Astle_et_al_2016_Reticulocyte_count	Blood	ENSG00000177697.17	CD151	ZNF770	Muscle_Skeletal	0.543	chr11_833728_A_G_b38	chr11_831809_T_G_b38	chr11_833138_C_T_b38	0.679534
Astle_et_al_2016_Reticulocyte_count	Blood	ENSG00000177697.17	CD151	ZNF770	Thyroid	0.554	chr11_833728_A_G_b38	chr11_834681_AGCT_A_b38	chr11_833138_C_T_b38	0.86906
Astle_et_al_2016_Reticulocyte_count	Blood	ENSG00000183828.14	NUDT14	CUX1	Nerve_Tibial	0.607	chr14_105181663_C_T_b38	chr14_105156201_C_CT_b38	chr14_105173739_G_A_b38	0.65161
Astle_et_al_2016_Reticulocyte_count	Blood	ENSG00000183828.14	NUDT14	CUX1	Skin_Sun_Exposed_Lower_leg	0.694	chr14_105179842_G_A_b38	chr14_105156201_C_CT_b38	chr14_105179842_G_A_b38	0.725359
Astle_et_al_2016_Reticulocyte_count	Blood	ENSG00000183828.14	NUDT14	NR2C1	Nerve_Tibial	0.607	chr14_105181663_C_T_b38	chr14_105156201_C_CT_b38	chr14_105173739_G_A_b38	0.65161
Astle_et_al_2016_Reticulocyte_count	Blood	ENSG00000183828.14	NUDT14	NR2C1	Skin_Sun_Exposed_Lower_leg	0.694	chr14_105179842_G_A_b38	chr14_105164128_G_A_b38	chr14_105179842_G_A_b38	0.789724
Astle_et_al_2016_Reticulocyte_count	Blood	ENSG00000183828.14	NUDT14	NR2C2	Nerve_Tibial	0.607	chr14_105181663_C_T_b38	chr14_105178084_G_A_b38	chr14_105173739_G_A_b38	0.84478
Astle_et_al_2016_Reticulocyte_count	Blood	ENSG00000183828.14	NUDT14	NR2C2	Skin_Sun_Exposed_Lower_leg	0.694	chr14_105179842_G_A_b38	chr14_105172704_G_A_b38	chr14_105179842_G_A_b38	0.867453
Astle_et_al_2016_Reticulocyte_count	Blood	ENSG00000183828.14	NUDT14	RXRB	Lung	0.673	chr14_105175439_CGGCTCACCGCAACCTCCGCCTCCTGGGTTCA_C_b38	chr14_105177945_C_G_b38	chr14_105175439_CGGCTCACCGCAACCTCCGCCTCCTGGGTTCA_C_b38	0.822024
Astle_et_al_2016_Reticulocyte_count	Blood	ENSG00000183828.14	NUDT14	ZNF76	Lung	0.673	chr14_105175439_CGGCTCACCGCAACCTCCGCCTCCTGGGTTCA_C_b38	chr14_105178084_G_A_b38	chr14_105175439_CGGCTCACCGCAACCTCCGCCTCCTGGGTTCA_C_b38	0.908363
Astle_et_al_2016_Reticulocyte_count	Blood	ENSG00000183828.14	NUDT14	ZNF76	Skin_Sun_Exposed_Lower_leg	0.694	chr14_105179842_G_A_b38	chr14_105178084_G_A_b38	chr14_105179842_G_A_b38	0.944971
Astle_et_al_2016_Reticulocyte_count	Blood	ENSG00000279656.1	RP11-298I3.6	BHLHE40	Skin_Sun_Exposed_Lower_leg	0.892	chr14_23025068_A_G_b38	chr14_23025068_A_G_b38	chr14_23025068_A_G_b38	1
Astle_et_al_2016_Reticulocyte_count	Blood	ENSG00000279656.1	RP11-298I3.6	BHLHE40	Thyroid	0.851	chr14_23025068_A_G_b38	chr14_23025068_A_G_b38	chr14_23025068_A_G_b38	1
Astle_et_al_2016_Reticulocyte_count	Blood	ENSG00000279656.1	RP11-298I3.6	E2F5	Esophagus_Muscularis	0.805	chr14_23025068_A_G_b38	chr14_23025068_A_G_b38	chr14_23025068_A_G_b38	1
Astle_et_al_2016_Reticulocyte_count	Blood	ENSG00000279656.1	RP11-298I3.6	E2F5	Lung	0.908	chr14_23025068_A_G_b38	chr14_23025068_A_G_b38	chr14_23025068_A_G_b38	1
Astle_et_al_2016_Reticulocyte_count	Blood	ENSG00000279656.1	RP11-298I3.6	E2F5	Spleen	0.944	chr14_23025068_A_G_b38	chr14_23022075_C_G_b38	chr14_23025068_A_G_b38	0.975738
Astle_et_al_2016_Reticulocyte_count	Blood	ENSG00000279656.1	RP11-298I3.6	E2F5	Thyroid	0.851	chr14_23025068_A_G_b38	chr14_23025068_A_G_b38	chr14_23025068_A_G_b38	1
Astle_et_al_2016_Reticulocyte_count	Blood	ENSG00000279656.1	RP11-298I3.6	ELF1	Esophagus_Muscularis	0.805	chr14_23025068_A_G_b38	chr14_23025068_A_G_b38	chr14_23025068_A_G_b38	1
Astle_et_al_2016_Reticulocyte_count	Blood	ENSG00000279656.1	RP11-298I3.6	HINFP	Esophagus_Muscularis	0.805	chr14_23025068_A_G_b38	chr14_23025068_A_G_b38	chr14_23025068_A_G_b38	1
Astle_et_al_2016_Reticulocyte_count	Blood	ENSG00000279656.1	RP11-298I3.6	HINFP	Muscle_Skeletal	0.916	chr14_23025068_A_G_b38	chr14_23025068_A_G_b38	chr14_23025068_A_G_b38	1
Astle_et_al_2016_Reticulocyte_count	Blood	ENSG00000279656.1	RP11-298I3.6	HINFP	Pancreas	0.88	chr14_23025068_A_G_b38	chr14_23025068_A_G_b38	chr14_23025068_A_G_b38	1
Astle_et_al_2016_Reticulocyte_count	Blood	ENSG00000279656.1	RP11-298I3.6	HINFP	Spleen	0.944	chr14_23025068_A_G_b38	chr14_23025068_A_G_b38	chr14_23025068_A_G_b38	1
Astle_et_al_2016_Reticulocyte_count	Blood	ENSG00000279656.1	RP11-298I3.6	HINFP	Thyroid	0.851	chr14_23025068_A_G_b38	chr14_23025068_A_G_b38	chr14_23025068_A_G_b38	1
Astle_et_al_2016_Reticulocyte_count	Blood	ENSG00000279656.1	RP11-298I3.6	IRF2	Lung	0.908	chr14_23025068_A_G_b38	chr14_23025068_A_G_b38	chr14_23025068_A_G_b38	1
Astle_et_al_2016_Reticulocyte_count	Blood	ENSG00000279656.1	RP11-298I3.6	IRF3	Esophagus_Muscularis	0.805	chr14_23025068_A_G_b38	chr14_23025068_A_G_b38	chr14_23025068_A_G_b38	1
Astle_et_al_2016_Reticulocyte_count	Blood	ENSG00000279656.1	RP11-298I3.6	IRF3	Lung	0.908	chr14_23025068_A_G_b38	chr14_23025068_A_G_b38	chr14_23025068_A_G_b38	1
Astle_et_al_2016_Reticulocyte_count	Blood	ENSG00000279656.1	RP11-298I3.6	JUND	Muscle_Skeletal	0.916	chr14_23025068_A_G_b38	chr14_23022075_C_G_b38	chr14_23025068_A_G_b38	0.975738
Astle_et_al_2016_Reticulocyte_count	Blood	ENSG00000279656.1	RP11-298I3.6	JUND	Thyroid	0.851	chr14_23025068_A_G_b38	chr14_23025068_A_G_b38	chr14_23025068_A_G_b38	1
Astle_et_al_2016_Reticulocyte_count	Blood	ENSG00000279656.1	RP11-298I3.6	MAFG	Lung	0.908	chr14_23025068_A_G_b38	chr14_23025068_A_G_b38	chr14_23025068_A_G_b38	1
Astle_et_al_2016_Reticulocyte_count	Blood	ENSG00000279656.1	RP11-298I3.6	MAFG	Muscle_Skeletal	0.916	chr14_23025068_A_G_b38	chr14_23025068_A_G_b38	chr14_23025068_A_G_b38	1
Astle_et_al_2016_Reticulocyte_count	Blood	ENSG00000279656.1	RP11-298I3.6	MAX	Lung	0.908	chr14_23025068_A_G_b38	chr14_23022075_C_G_b38	chr14_23025068_A_G_b38	0.975738
Astle_et_al_2016_Reticulocyte_count	Blood	ENSG00000279656.1	RP11-298I3.6	MAX	Muscle_Skeletal	0.916	chr14_23025068_A_G_b38	chr14_23022075_C_G_b38	chr14_23025068_A_G_b38	0.975738
Astle_et_al_2016_Reticulocyte_count	Blood	ENSG00000279656.1	RP11-298I3.6	MZF1	Muscle_Skeletal	0.916	chr14_23025068_A_G_b38	chr14_23025068_A_G_b38	chr14_23025068_A_G_b38	1
Astle_et_al_2016_Reticulocyte_count	Blood	ENSG00000279656.1	RP11-298I3.6	MZF1	Pancreas	0.88	chr14_23025068_A_G_b38	chr14_23025068_A_G_b38	chr14_23025068_A_G_b38	1
Astle_et_al_2016_Reticulocyte_count	Blood	ENSG00000279656.1	RP11-298I3.6	NR2C2	Artery_Tibial	0.96	chr14_23025068_A_G_b38	chr14_23025068_A_G_b38	chr14_23025068_A_G_b38	1
Astle_et_al_2016_Reticulocyte_count	Blood	ENSG00000279656.1	RP11-298I3.6	NR2C2	Lung	0.908	chr14_23025068_A_G_b38	chr14_23022075_C_G_b38	chr14_23025068_A_G_b38	0.975738
Astle_et_al_2016_Reticulocyte_count	Blood	ENSG00000279656.1	RP11-298I3.6	NRF1	Artery_Tibial	0.96	chr14_23025068_A_G_b38	chr14_23025068_A_G_b38	chr14_23025068_A_G_b38	1
Astle_et_al_2016_Reticulocyte_count	Blood	ENSG00000279656.1	RP11-298I3.6	NRF1	Lung	0.908	chr14_23025068_A_G_b38	chr14_23025068_A_G_b38	chr14_23025068_A_G_b38	1
Astle_et_al_2016_Reticulocyte_count	Blood	ENSG00000279656.1	RP11-298I3.6	PBX2	Artery_Tibial	0.96	chr14_23025068_A_G_b38	chr14_23025068_A_G_b38	chr14_23025068_A_G_b38	1
Astle_et_al_2016_Reticulocyte_count	Blood	ENSG00000279656.1	RP11-298I3.6	PBX2	Lung	0.908	chr14_23025068_A_G_b38	chr14_23025068_A_G_b38	chr14_23025068_A_G_b38	1
Astle_et_al_2016_Reticulocyte_count	Blood	ENSG00000279656.1	RP11-298I3.6	RELA	Lung	0.908	chr14_23025068_A_G_b38	chr14_23025068_A_G_b38	chr14_23025068_A_G_b38	1
Astle_et_al_2016_Reticulocyte_count	Blood	ENSG00000279656.1	RP11-298I3.6	RELA	Muscle_Skeletal	0.916	chr14_23025068_A_G_b38	chr14_23022075_C_G_b38	chr14_23025068_A_G_b38	0.975738
Astle_et_al_2016_Reticulocyte_count	Blood	ENSG00000279656.1	RP11-298I3.6	RELB	Artery_Tibial	0.96	chr14_23025068_A_G_b38	chr14_23025068_A_G_b38	chr14_23025068_A_G_b38	1
Astle_et_al_2016_Reticulocyte_count	Blood	ENSG00000279656.1	RP11-298I3.6	RELB	Muscle_Skeletal	0.916	chr14_23025068_A_G_b38	chr14_23025068_A_G_b38	chr14_23025068_A_G_b38	1
Astle_et_al_2016_Reticulocyte_count	Blood	ENSG00000279656.1	RP11-298I3.6	SP1	Artery_Tibial	0.96	chr14_23025068_A_G_b38	chr14_23025068_A_G_b38	chr14_23025068_A_G_b38	1
Astle_et_al_2016_Reticulocyte_count	Blood	ENSG00000279656.1	RP11-298I3.6	USF1	Lung	0.908	chr14_23025068_A_G_b38	chr14_23025068_A_G_b38	chr14_23025068_A_G_b38	1
Astle_et_al_2016_Reticulocyte_count	Blood	ENSG00000279656.1	RP11-298I3.6	USF1	Muscle_Skeletal	0.916	chr14_23025068_A_G_b38	chr14_23022075_C_G_b38	chr14_23025068_A_G_b38	0.975738
Astle_et_al_2016_Reticulocyte_count	Blood	ENSG00000279656.1	RP11-298I3.6	YY1	Lung	0.908	chr14_23025068_A_G_b38	chr14_23022075_C_G_b38	chr14_23025068_A_G_b38	0.975738
Astle_et_al_2016_Reticulocyte_count	Blood	ENSG00000279656.1	RP11-298I3.6	YY1	Muscle_Skeletal	0.916	chr14_23025068_A_G_b38	chr14_23025068_A_G_b38	chr14_23025068_A_G_b38	1
Astle_et_al_2016_Reticulocyte_count	Blood	ENSG00000279656.1	RP11-298I3.6	ZBTB17	Esophagus_Muscularis	0.805	chr14_23025068_A_G_b38	chr14_23025068_A_G_b38	chr14_23025068_A_G_b38	1
Astle_et_al_2016_Reticulocyte_count	Blood	ENSG00000279656.1	RP11-298I3.6	ZBTB17	Muscle_Skeletal	0.916	chr14_23025068_A_G_b38	chr14_23025068_A_G_b38	chr14_23025068_A_G_b38	1
Astle_et_al_2016_Reticulocyte_count	Blood	ENSG00000279656.1	RP11-298I3.6	ZNF143	Artery_Tibial	0.96	chr14_23025068_A_G_b38	chr14_23025068_A_G_b38	chr14_23025068_A_G_b38	1
Astle_et_al_2016_Reticulocyte_count	Blood	ENSG00000279656.1	RP11-298I3.6	ZNF143	Lung	0.908	chr14_23025068_A_G_b38	chr14_23025068_A_G_b38	chr14_23025068_A_G_b38	1
Astle_et_al_2016_Reticulocyte_count	Blood	ENSG00000279656.1	RP11-298I3.6	ZNF143	Muscle_Skeletal	0.916	chr14_23025068_A_G_b38	chr14_23025068_A_G_b38	chr14_23025068_A_G_b38	1
Astle_et_al_2016_Reticulocyte_count	Blood	ENSG00000279656.1	RP11-298I3.6	ZNF143	Thyroid	0.851	chr14_23025068_A_G_b38	chr14_23025068_A_G_b38	chr14_23025068_A_G_b38	1
Astle_et_al_2016_Reticulocyte_count	Blood	ENSG00000279656.1	RP11-298I3.6	ZNF547	Muscle_Skeletal	0.916	chr14_23025068_A_G_b38	chr14_23025068_A_G_b38	chr14_23025068_A_G_b38	1
Astle_et_al_2016_Reticulocyte_count	Blood	ENSG00000279656.1	RP11-298I3.6	ZNF547	Thyroid	0.851	chr14_23025068_A_G_b38	chr14_23025068_A_G_b38	chr14_23025068_A_G_b38	1
Astle_et_al_2016_Sum_basophil_neutrophil_counts	Blood	ENSG00000065029.14	ZNF76	FOXJ2	Adipose_Subcutaneous	0.534	chr6_35260466_A_G_b38	chr6_35176874_G_A_b38	chr6_35221661_G_GTGAA_b38	0.857439
Astle_et_al_2016_Sum_basophil_neutrophil_counts	Blood	ENSG00000085491.15	SLC25A24	CEBPA	Adipose_Subcutaneous	0.689	chr1_108199508_T_C_b38	chr1_108197860_G_A_b38	chr1_108200330_G_T_b38	1
Astle_et_al_2016_Sum_basophil_neutrophil_counts	Blood	ENSG00000085491.15	SLC25A24	CEBPA	Lung	0.823	chr1_108199508_T_C_b38	chr1_108197860_G_A_b38	chr1_108196158_T_C_b38	1
Astle_et_al_2016_Sum_basophil_neutrophil_counts	Blood	ENSG00000085491.15	SLC25A24	ETS1	Lung	0.823	chr1_108199508_T_C_b38	chr1_108197860_G_A_b38	chr1_108196158_T_C_b38	1
Astle_et_al_2016_Sum_basophil_neutrophil_counts	Blood	ENSG00000085491.15	SLC25A24	HIC1	Lung	0.823	chr1_108199508_T_C_b38	chr1_108197860_G_A_b38	chr1_108196158_T_C_b38	1
Astle_et_al_2016_Sum_basophil_neutrophil_counts	Blood	ENSG00000085491.15	SLC25A24	IRF1	Lung	0.823	chr1_108199508_T_C_b38	chr1_108197860_G_A_b38	chr1_108196158_T_C_b38	1
Astle_et_al_2016_Sum_basophil_neutrophil_counts	Blood	ENSG00000085491.15	SLC25A24	IRF2	Lung	0.823	chr1_108199508_T_C_b38	chr1_108197860_G_A_b38	chr1_108196158_T_C_b38	1
Astle_et_al_2016_Sum_basophil_neutrophil_counts	Blood	ENSG00000085491.15	SLC25A24	IRF3	Lung	0.823	chr1_108199508_T_C_b38	chr1_108197860_G_A_b38	chr1_108196158_T_C_b38	1
Astle_et_al_2016_Sum_basophil_neutrophil_counts	Blood	ENSG00000085491.15	SLC25A24	MAX	Lung	0.823	chr1_108199508_T_C_b38	chr1_108197860_G_A_b38	chr1_108196158_T_C_b38	1
Astle_et_al_2016_Sum_basophil_neutrophil_counts	Blood	ENSG00000085491.15	SLC25A24	NR2F2	Adipose_Subcutaneous	0.689	chr1_108199508_T_C_b38	chr1_108197860_G_A_b38	chr1_108200330_G_T_b38	1
Astle_et_al_2016_Sum_basophil_neutrophil_counts	Blood	ENSG00000085491.15	SLC25A24	RELA	Lung	0.823	chr1_108199508_T_C_b38	chr1_108197860_G_A_b38	chr1_108196158_T_C_b38	1
Astle_et_al_2016_Sum_basophil_neutrophil_counts	Blood	ENSG00000085491.15	SLC25A24	RELB	Lung	0.823	chr1_108199508_T_C_b38	chr1_108197860_G_A_b38	chr1_108196158_T_C_b38	1
Astle_et_al_2016_Sum_basophil_neutrophil_counts	Blood	ENSG00000085491.15	SLC25A24	RXRA	Lung	0.823	chr1_108199508_T_C_b38	chr1_108197860_G_A_b38	chr1_108196158_T_C_b38	1
Astle_et_al_2016_Sum_basophil_neutrophil_counts	Blood	ENSG00000085491.15	SLC25A24	STAT1	Lung	0.823	chr1_108199508_T_C_b38	chr1_108197860_G_A_b38	chr1_108196158_T_C_b38	1
Astle_et_al_2016_Sum_basophil_neutrophil_counts	Blood	ENSG00000085491.15	SLC25A24	TBX21	Lung	0.823	chr1_108199508_T_C_b38	chr1_108197860_G_A_b38	chr1_108196158_T_C_b38	1
Astle_et_al_2016_Sum_basophil_neutrophil_counts	Blood	ENSG00000085491.15	SLC25A24	TCF7	Lung	0.823	chr1_108199508_T_C_b38	chr1_108197860_G_A_b38	chr1_108196158_T_C_b38	1
Astle_et_al_2016_Sum_basophil_neutrophil_counts	Blood	ENSG00000141452.9	C18orf8	VEZF1	Lung	0.737	chr18_23503774_C_T_b38	chr18_23585199_C_T_b38	chr18_23544981_C_G_b38	0.883549
Astle_et_al_2016_Sum_basophil_neutrophil_counts	Blood	ENSG00000171860.4	C3AR1	BCL6	Nerve_Tibial	0.633	chr12_8058101_A_G_b38	chr12_8058041_A_G_b38	chr12_8058101_A_G_b38	0.978114
Astle_et_al_2016_Sum_basophil_neutrophil_counts	Blood	ENSG00000171860.4	C3AR1	BCL6	Spleen	0.764	chr12_8058041_A_G_b38	chr12_8058041_A_G_b38	chr12_8055836_T_C_b38	1
Astle_et_al_2016_Sum_basophil_neutrophil_counts	Blood	ENSG00000171860.4	C3AR1	CEBPB	Nerve_Tibial	0.633	chr12_8058101_A_G_b38	chr12_8058041_A_G_b38	chr12_8058101_A_G_b38	0.978114
Astle_et_al_2016_Sum_basophil_neutrophil_counts	Blood	ENSG00000173295.7	FAM86B3P	ATF1	Thyroid	0.6	chr8_8237348_G_A_b38	chr8_8232189_C_G_b38	chr8_8231411_T_C_b38	0.7515
Astle_et_al_2016_Sum_basophil_neutrophil_counts	Blood	ENSG00000173295.7	FAM86B3P	E2F5	Thyroid	0.6	chr8_8237348_G_A_b38	chr8_8273016_A_T_b38	chr8_8231411_T_C_b38	0.729014
Astle_et_al_2016_Sum_basophil_neutrophil_counts	Blood	ENSG00000173295.7	FAM86B3P	HINFP	Thyroid	0.6	chr8_8237348_G_A_b38	chr8_8273016_A_T_b38	chr8_8231411_T_C_b38	0.729014
Astle_et_al_2016_Sum_basophil_neutrophil_counts	Blood	ENSG00000173295.7	FAM86B3P	IRF2	Thyroid	0.6	chr8_8237348_G_A_b38	chr8_8232189_C_G_b38	chr8_8231411_T_C_b38	0.7515
Astle_et_al_2016_Sum_basophil_neutrophil_counts	Blood	ENSG00000173295.7	FAM86B3P	IRF3	Thyroid	0.6	chr8_8237348_G_A_b38	chr8_8825368_T_C_b38	chr8_8231411_T_C_b38	0.530192
Astle_et_al_2016_Sum_basophil_neutrophil_counts	Blood	ENSG00000173295.7	FAM86B3P	MAX	Thyroid	0.6	chr8_8237348_G_A_b38	chr8_8232189_C_G_b38	chr8_8231411_T_C_b38	0.7515
Astle_et_al_2016_Sum_basophil_neutrophil_counts	Blood	ENSG00000173295.7	FAM86B3P	MEF2D	Thyroid	0.6	chr8_8237348_G_A_b38	chr8_8232189_C_G_b38	chr8_8231411_T_C_b38	0.7515
Astle_et_al_2016_Sum_basophil_neutrophil_counts	Blood	ENSG00000173295.7	FAM86B3P	NFYA	Thyroid	0.6	chr8_8237348_G_A_b38	chr8_8279561_T_C_b38	chr8_8231411_T_C_b38	0.664714
Astle_et_al_2016_Sum_basophil_neutrophil_counts	Blood	ENSG00000173295.7	FAM86B3P	SP2	Thyroid	0.6	chr8_8237348_G_A_b38	chr8_8240557_A_G_b38	chr8_8231411_T_C_b38	0.754807
Astle_et_al_2016_Sum_basophil_neutrophil_counts	Blood	ENSG00000173295.7	FAM86B3P	TBP	Thyroid	0.6	chr8_8237348_G_A_b38	chr8_8232189_C_G_b38	chr8_8231411_T_C_b38	0.7515
Astle_et_al_2016_Sum_basophil_neutrophil_counts	Blood	ENSG00000173295.7	FAM86B3P	TCF12	Thyroid	0.6	chr8_8237348_G_A_b38	chr8_8232189_C_G_b38	chr8_8231411_T_C_b38	0.7515
Astle_et_al_2016_Sum_basophil_neutrophil_counts	Blood	ENSG00000173295.7	FAM86B3P	TEAD4	Thyroid	0.6	chr8_8237348_G_A_b38	chr8_9045160_A_G_b38	chr8_8231411_T_C_b38	0.467836
Astle_et_al_2016_Sum_basophil_neutrophil_counts	Blood	ENSG00000173295.7	FAM86B3P	ZNF143	Thyroid	0.6	chr8_8237348_G_A_b38	chr8_8273016_A_T_b38	chr8_8231411_T_C_b38	0.729014
Astle_et_al_2016_Sum_basophil_neutrophil_counts	Blood	ENSG00000173295.7	FAM86B3P	ZNF324	Thyroid	0.6	chr8_8237348_G_A_b38	chr8_8240557_A_G_b38	chr8_8231411_T_C_b38	0.754807
Astle_et_al_2016_Sum_basophil_neutrophil_counts	Blood	ENSG00000173295.7	FAM86B3P	ZNF341	Thyroid	0.6	chr8_8237348_G_A_b38	chr8_8232189_C_G_b38	chr8_8231411_T_C_b38	0.7515
Astle_et_al_2016_Sum_basophil_neutrophil_counts	Blood	ENSG00000173295.7	FAM86B3P	ZNF547	Thyroid	0.6	chr8_8237348_G_A_b38	chr8_8231813_C_G_b38	chr8_8231411_T_C_b38	0.419407
Astle_et_al_2016_Sum_basophil_neutrophil_counts	Blood	ENSG00000183323.12	CCDC125	CTCF	Nerve_Tibial	0.602	chr5_69315631_G_A_b38	chr5_69300822_GC_G_b38	chr5_69314058_G_T_b38	0.953565
Astle_et_al_2016_Sum_basophil_neutrophil_counts	Blood	ENSG00000183323.12	CCDC125	CTCF	Skin_Sun_Exposed_Lower_leg	0.556	chr5_69308776_G_T_b38	chr5_69306036_T_C_b38	chr5_69308776_G_T_b38	0.995521
Astle_et_al_2016_Sum_basophil_neutrophil_counts	Blood	ENSG00000183323.12	CCDC125	IRF2	Skin_Sun_Exposed_Lower_leg	0.556	chr5_69308776_G_T_b38	chr5_69300822_GC_G_b38	chr5_69308776_G_T_b38	0.995503
Astle_et_al_2016_Sum_basophil_neutrophil_counts	Blood	ENSG00000183323.12	CCDC125	NFATC3	Skin_Sun_Exposed_Lower_leg	0.556	chr5_69308776_G_T_b38	chr5_69306036_T_C_b38	chr5_69308776_G_T_b38	0.995521
Astle_et_al_2016_Sum_basophil_neutrophil_counts	Blood	ENSG00000183323.12	CCDC125	NR2C1	Nerve_Tibial	0.602	chr5_69315631_G_A_b38	chr5_69306036_T_C_b38	chr5_69314058_G_T_b38	0.953681
Astle_et_al_2016_Sum_basophil_neutrophil_counts	Blood	ENSG00000183323.12	CCDC125	NR2C1	Skin_Sun_Exposed_Lower_leg	0.556	chr5_69308776_G_T_b38	chr5_69300822_GC_G_b38	chr5_69308776_G_T_b38	0.995503
Astle_et_al_2016_Sum_basophil_neutrophil_counts	Blood	ENSG00000183323.12	CCDC125	RBPJ	Skin_Sun_Exposed_Lower_leg	0.556	chr5_69308776_G_T_b38	chr5_69407362_G_C_b38	chr5_69308776_G_T_b38	0.534261
Astle_et_al_2016_Sum_basophil_neutrophil_counts	Blood	ENSG00000183323.12	CCDC125	USF1	Skin_Sun_Exposed_Lower_leg	0.556	chr5_69308776_G_T_b38	chr5_69314058_G_T_b38	chr5_69308776_G_T_b38	0.953681
Astle_et_al_2016_Sum_basophil_neutrophil_counts	Blood	ENSG00000254635.5	WAC-AS1	E2F5	Nerve_Tibial	0.669	chr10_28531092_C_CAA_b38	chr10_28531092_C_CAA_b38	chr10_28511094_C_T_b38	1
Astle_et_al_2016_Sum_basophil_neutrophil_counts	Blood	ENSG00000254635.5	WAC-AS1	MAX	Nerve_Tibial	0.669	chr10_28531092_C_CAA_b38	chr10_28593152_G_A_b38	chr10_28511094_C_T_b38	0.793434
Astle_et_al_2016_Sum_basophil_neutrophil_counts	Blood	ENSG00000254635.5	WAC-AS1	ZKSCAN1	Nerve_Tibial	0.669	chr10_28531092_C_CAA_b38	chr10_28531092_C_CAA_b38	chr10_28511094_C_T_b38	1
Astle_et_al_2016_Sum_basophil_neutrophil_counts	Blood	ENSG00000268297.1	CLEC4GP1	REST	Brain_Nucleus_accumbens_basal_ganglia	0.778	chr19_7788389_G_A_b38	chr19_7786694_C_T_b38	chr19_7788830_C_G_b38	0.992838
Astle_et_al_2016_Sum_basophil_neutrophil_counts	Blood	ENSG00000268297.1	CLEC4GP1	VEZF1	Brain_Nucleus_accumbens_basal_ganglia	0.778	chr19_7788389_G_A_b38	chr19_7786694_C_T_b38	chr19_7788830_C_G_b38	0.992838
Astle_et_al_2016_Sum_eosinophil_basophil_counts	Blood	ENSG00000077420.15	APBB1IP	IKZF1	Artery_Tibial	0.601	chr10_26438309_T_A_b38	chr10_26438463_G_GGGATAACAGAGGA_b38	chr10_26438463_G_GGGATAACAGAGGA_b38	0.9907
Astle_et_al_2016_Sum_eosinophil_basophil_counts	Blood	ENSG00000077420.15	APBB1IP	IKZF1	Pituitary	0.533	chr10_26437223_AT_A_b38	chr10_26438463_G_GGGATAACAGAGGA_b38	chr10_26437223_AT_A_b38	0.975972
Astle_et_al_2016_Sum_eosinophil_basophil_counts	Blood	ENSG00000077420.15	APBB1IP	IKZF1	Thyroid	0.655	chr10_26438309_T_A_b38	chr10_26446058_C_T_b38	chr10_26437223_AT_A_b38	0.850165
Astle_et_al_2016_Sum_eosinophil_basophil_counts	Blood	ENSG00000077420.15	APBB1IP	TBX21	Artery_Tibial	0.601	chr10_26438309_T_A_b38	chr10_26457539_T_C_b38	chr10_26438463_G_GGGATAACAGAGGA_b38	0.824351
Astle_et_al_2016_Sum_eosinophil_basophil_counts	Blood	ENSG00000077420.15	APBB1IP	TBX21	Thyroid	0.655	chr10_26438309_T_A_b38	chr10_26446058_C_T_b38	chr10_26437223_AT_A_b38	0.850165
Astle_et_al_2016_Sum_eosinophil_basophil_counts	Blood	ENSG00000204644.9	ZFP57	BATF	Thyroid	0.654	chr6_29680729_G_A_b38	chr6_29680600_T_C_b38	chr6_29675201_C_CAACTTGAA_b38	0.724804
Astle_et_al_2016_Sum_eosinophil_basophil_counts	Blood	ENSG00000204644.9	ZFP57	ETV1	Thyroid	0.654	chr6_29680729_G_A_b38	chr6_29680787_C_T_b38	chr6_29675201_C_CAACTTGAA_b38	0.893525
Astle_et_al_2016_Sum_eosinophil_basophil_counts	Blood	ENSG00000204644.9	ZFP57	IKZF1	Thyroid	0.654	chr6_29680729_G_A_b38	chr6_29680600_T_C_b38	chr6_29675201_C_CAACTTGAA_b38	0.724804
Astle_et_al_2016_Sum_eosinophil_basophil_counts	Blood	ENSG00000204644.9	ZFP57	IRF3	Thyroid	0.654	chr6_29680729_G_A_b38	chr6_29680787_C_T_b38	chr6_29675201_C_CAACTTGAA_b38	0.893525
Astle_et_al_2016_Sum_eosinophil_basophil_counts	Blood	ENSG00000204644.9	ZFP57	RELB	Thyroid	0.654	chr6_29680729_G_A_b38	chr6_29706105_T_C_b38	chr6_29675201_C_CAACTTGAA_b38	0.571819
Astle_et_al_2016_Sum_eosinophil_basophil_counts	Blood	ENSG00000204644.9	ZFP57	RUNX1	Thyroid	0.654	chr6_29680729_G_A_b38	chr6_29680787_C_T_b38	chr6_29675201_C_CAACTTGAA_b38	0.893525
Astle_et_al_2016_Sum_eosinophil_basophil_counts	Blood	ENSG00000204644.9	ZFP57	RUNX3	Thyroid	0.654	chr6_29680729_G_A_b38	chr6_29680422_C_T_b38	chr6_29675201_C_CAACTTGAA_b38	0.602666
Astle_et_al_2016_Sum_eosinophil_basophil_counts	Blood	ENSG00000204644.9	ZFP57	RXRA	Thyroid	0.654	chr6_29680729_G_A_b38	chr6_29692617_A_G_b38	chr6_29675201_C_CAACTTGAA_b38	0.699051
Astle_et_al_2016_Sum_eosinophil_basophil_counts	Blood	ENSG00000204644.9	ZFP57	TBX21	Thyroid	0.654	chr6_29680729_G_A_b38	chr6_29680787_C_T_b38	chr6_29675201_C_CAACTTGAA_b38	0.893525
Astle_et_al_2016_Sum_eosinophil_basophil_counts	Blood	ENSG00000223745.7	CCDC18-AS1	BHLHE40	Adipose_Subcutaneous	0.586	chr1_93339644_T_G_b38	chr1_93294370_C_T_b38	chr1_93181063_C_T_b38	0.481803
Astle_et_al_2016_Sum_eosinophil_basophil_counts	Blood	ENSG00000223745.7	CCDC18-AS1	CEBPG	Adipose_Subcutaneous	0.586	chr1_93339644_T_G_b38	chr1_93317336_T_C_b38	chr1_93181063_C_T_b38	0.480084
Astle_et_al_2016_Sum_eosinophil_basophil_counts	Blood	ENSG00000223745.7	CCDC18-AS1	CUX1	Adipose_Subcutaneous	0.586	chr1_93339644_T_G_b38	chr1_93317336_T_C_b38	chr1_93181063_C_T_b38	0.480084
Astle_et_al_2016_Sum_eosinophil_basophil_counts	Blood	ENSG00000223745.7	CCDC18-AS1	E2F4	Adipose_Subcutaneous	0.586	chr1_93339644_T_G_b38	chr1_93317336_T_C_b38	chr1_93181063_C_T_b38	0.480084
Astle_et_al_2016_Sum_eosinophil_basophil_counts	Blood	ENSG00000223745.7	CCDC18-AS1	E2F5	Adipose_Subcutaneous	0.586	chr1_93339644_T_G_b38	chr1_93294370_C_T_b38	chr1_93181063_C_T_b38	0.481803
Astle_et_al_2016_Sum_eosinophil_basophil_counts	Blood	ENSG00000223745.7	CCDC18-AS1	ESRRA	Adipose_Subcutaneous	0.586	chr1_93339644_T_G_b38	chr1_93317336_T_C_b38	chr1_93181063_C_T_b38	0.480084
Astle_et_al_2016_Sum_eosinophil_basophil_counts	Blood	ENSG00000223745.7	CCDC18-AS1	JUN	Adipose_Subcutaneous	0.586	chr1_93339644_T_G_b38	chr1_93294370_C_T_b38	chr1_93181063_C_T_b38	0.481803
Astle_et_al_2016_Sum_eosinophil_basophil_counts	Blood	ENSG00000223745.7	CCDC18-AS1	NR2F2	Adipose_Subcutaneous	0.586	chr1_93339644_T_G_b38	chr1_93317336_T_C_b38	chr1_93181063_C_T_b38	0.480084
Astle_et_al_2016_Sum_eosinophil_basophil_counts	Blood	ENSG00000223745.7	CCDC18-AS1	PPARG	Adipose_Subcutaneous	0.586	chr1_93339644_T_G_b38	chr1_93317336_T_C_b38	chr1_93181063_C_T_b38	0.480084
Astle_et_al_2016_Sum_eosinophil_basophil_counts	Blood	ENSG00000223745.7	CCDC18-AS1	RFX3	Adipose_Subcutaneous	0.586	chr1_93339644_T_G_b38	chr1_93355031_A_G_b38	chr1_93181063_C_T_b38	0.467254
Astle_et_al_2016_Sum_eosinophil_basophil_counts	Blood	ENSG00000223745.7	CCDC18-AS1	RXRA	Adipose_Subcutaneous	0.586	chr1_93339644_T_G_b38	chr1_93317336_T_C_b38	chr1_93181063_C_T_b38	0.480084
Astle_et_al_2016_Sum_eosinophil_basophil_counts	Blood	ENSG00000223745.7	CCDC18-AS1	STAT5A	Adipose_Subcutaneous	0.586	chr1_93339644_T_G_b38	chr1_93317336_T_C_b38	chr1_93181063_C_T_b38	0.480084
Astle_et_al_2016_Sum_eosinophil_basophil_counts	Blood	ENSG00000223745.7	CCDC18-AS1	USF2	Adipose_Subcutaneous	0.586	chr1_93339644_T_G_b38	chr1_93294370_C_T_b38	chr1_93181063_C_T_b38	0.481803
Astle_et_al_2016_Sum_eosinophil_basophil_counts	Blood	ENSG00000223745.7	CCDC18-AS1	ZNF680	Adipose_Subcutaneous	0.586	chr1_93339644_T_G_b38	chr1_93294370_C_T_b38	chr1_93181063_C_T_b38	0.481803
Astle_et_al_2016_Sum_eosinophil_basophil_counts	Blood	ENSG00000276791.1	CTD-2270P14.5	ARNT	Lung	0.741	chr16_2778172_T_C_b38	chr16_2778171_T_G_b38	chr16_2778171_T_G_b38	1
Astle_et_al_2016_Sum_eosinophil_basophil_counts	Blood	ENSG00000276791.1	CTD-2270P14.5	CBFB	Muscle_Skeletal	0.792	chr16_2778172_T_C_b38	chr16_2786270_C_G_b38	chr16_2778156_G_C_b38	0.480476
Astle_et_al_2016_Sum_eosinophil_basophil_counts	Blood	ENSG00000276791.1	CTD-2270P14.5	E2F4	Muscle_Skeletal	0.792	chr16_2778172_T_C_b38	chr16_2778171_T_G_b38	chr16_2778156_G_C_b38	1
Astle_et_al_2016_Sum_eosinophil_basophil_counts	Blood	ENSG00000276791.1	CTD-2270P14.5	E2F4	Thyroid	0.762	chr16_2778172_T_C_b38	chr16_2786270_C_G_b38	chr16_2778171_T_G_b38	0.480476
Astle_et_al_2016_Sum_eosinophil_basophil_counts	Blood	ENSG00000276791.1	CTD-2270P14.5	IRF2	Lung	0.741	chr16_2778172_T_C_b38	chr16_2778171_T_G_b38	chr16_2778171_T_G_b38	1
Astle_et_al_2016_Sum_eosinophil_basophil_counts	Blood	ENSG00000276791.1	CTD-2270P14.5	MAX	Lung	0.741	chr16_2778172_T_C_b38	chr16_2778171_T_G_b38	chr16_2778171_T_G_b38	1
Astle_et_al_2016_Sum_eosinophil_basophil_counts	Blood	ENSG00000276791.1	CTD-2270P14.5	MAX	Pituitary	0.551	chr16_2778172_T_C_b38	chr16_2778171_T_G_b38	chr16_2778171_T_G_b38	1
Astle_et_al_2016_Sum_eosinophil_basophil_counts	Blood	ENSG00000276791.1	CTD-2270P14.5	RELA	Muscle_Skeletal	0.792	chr16_2778172_T_C_b38	chr16_2778171_T_G_b38	chr16_2778156_G_C_b38	1
Astle_et_al_2016_Sum_eosinophil_basophil_counts	Blood	ENSG00000276791.1	CTD-2270P14.5	STAT3	Nerve_Tibial	0.671	chr16_2778172_T_C_b38	chr16_2778171_T_G_b38	chr16_2778171_T_G_b38	1
Astle_et_al_2016_Sum_eosinophil_basophil_counts	Blood	ENSG00000276791.1	CTD-2270P14.5	STAT3	Thyroid	0.762	chr16_2778172_T_C_b38	chr16_2778171_T_G_b38	chr16_2778171_T_G_b38	1
Astle_et_al_2016_Sum_neutrophil_eosinophil_counts	Blood	ENSG00000065029.14	ZNF76	FOXJ2	Adipose_Subcutaneous	0.512	chr6_35260466_A_G_b38	chr6_35176874_G_A_b38	chr6_35221661_G_GTGAA_b38	0.857439
Astle_et_al_2016_Sum_neutrophil_eosinophil_counts	Blood	ENSG00000085491.15	SLC25A24	CEBPA	Adipose_Subcutaneous	0.609	chr1_108199508_T_C_b38	chr1_108197860_G_A_b38	chr1_108200330_G_T_b38	1
Astle_et_al_2016_Sum_neutrophil_eosinophil_counts	Blood	ENSG00000085491.15	SLC25A24	CEBPA	Lung	0.78	chr1_108199508_T_C_b38	chr1_108197860_G_A_b38	chr1_108196158_T_C_b38	1
Astle_et_al_2016_Sum_neutrophil_eosinophil_counts	Blood	ENSG00000085491.15	SLC25A24	ETS1	Lung	0.78	chr1_108199508_T_C_b38	chr1_108197860_G_A_b38	chr1_108196158_T_C_b38	1
Astle_et_al_2016_Sum_neutrophil_eosinophil_counts	Blood	ENSG00000085491.15	SLC25A24	HIC1	Lung	0.78	chr1_108199508_T_C_b38	chr1_108197860_G_A_b38	chr1_108196158_T_C_b38	1
Astle_et_al_2016_Sum_neutrophil_eosinophil_counts	Blood	ENSG00000085491.15	SLC25A24	IRF1	Lung	0.78	chr1_108199508_T_C_b38	chr1_108197860_G_A_b38	chr1_108196158_T_C_b38	1
Astle_et_al_2016_Sum_neutrophil_eosinophil_counts	Blood	ENSG00000085491.15	SLC25A24	IRF2	Lung	0.78	chr1_108199508_T_C_b38	chr1_108197860_G_A_b38	chr1_108196158_T_C_b38	1
Astle_et_al_2016_Sum_neutrophil_eosinophil_counts	Blood	ENSG00000085491.15	SLC25A24	IRF3	Lung	0.78	chr1_108199508_T_C_b38	chr1_108197860_G_A_b38	chr1_108196158_T_C_b38	1
Astle_et_al_2016_Sum_neutrophil_eosinophil_counts	Blood	ENSG00000085491.15	SLC25A24	MAX	Lung	0.78	chr1_108199508_T_C_b38	chr1_108197860_G_A_b38	chr1_108196158_T_C_b38	1
Astle_et_al_2016_Sum_neutrophil_eosinophil_counts	Blood	ENSG00000085491.15	SLC25A24	NR2F2	Adipose_Subcutaneous	0.609	chr1_108199508_T_C_b38	chr1_108197860_G_A_b38	chr1_108200330_G_T_b38	1
Astle_et_al_2016_Sum_neutrophil_eosinophil_counts	Blood	ENSG00000085491.15	SLC25A24	RELA	Lung	0.78	chr1_108199508_T_C_b38	chr1_108197860_G_A_b38	chr1_108196158_T_C_b38	1
Astle_et_al_2016_Sum_neutrophil_eosinophil_counts	Blood	ENSG00000085491.15	SLC25A24	RELB	Lung	0.78	chr1_108199508_T_C_b38	chr1_108197860_G_A_b38	chr1_108196158_T_C_b38	1
Astle_et_al_2016_Sum_neutrophil_eosinophil_counts	Blood	ENSG00000085491.15	SLC25A24	RXRA	Lung	0.78	chr1_108199508_T_C_b38	chr1_108197860_G_A_b38	chr1_108196158_T_C_b38	1
Astle_et_al_2016_Sum_neutrophil_eosinophil_counts	Blood	ENSG00000085491.15	SLC25A24	STAT1	Lung	0.78	chr1_108199508_T_C_b38	chr1_108197860_G_A_b38	chr1_108196158_T_C_b38	1
Astle_et_al_2016_Sum_neutrophil_eosinophil_counts	Blood	ENSG00000085491.15	SLC25A24	TBX21	Lung	0.78	chr1_108199508_T_C_b38	chr1_108197860_G_A_b38	chr1_108196158_T_C_b38	1
Astle_et_al_2016_Sum_neutrophil_eosinophil_counts	Blood	ENSG00000085491.15	SLC25A24	TCF7	Lung	0.78	chr1_108199508_T_C_b38	chr1_108197860_G_A_b38	chr1_108196158_T_C_b38	1
Astle_et_al_2016_Sum_neutrophil_eosinophil_counts	Blood	ENSG00000141452.9	C18orf8	VEZF1	Lung	0.729	chr18_23503774_C_T_b38	chr18_23585199_C_T_b38	chr18_23544981_C_G_b38	0.883549
Astle_et_al_2016_Sum_neutrophil_eosinophil_counts	Blood	ENSG00000171860.4	C3AR1	BCL6	Spleen	0.577	chr12_8058041_A_G_b38	chr12_8058041_A_G_b38	chr12_8055836_T_C_b38	1
Astle_et_al_2016_Sum_neutrophil_eosinophil_counts	Blood	ENSG00000173295.7	FAM86B3P	ATF1	Thyroid	0.57	chr8_8237348_G_A_b38	chr8_8232189_C_G_b38	chr8_8231411_T_C_b38	0.7515
Astle_et_al_2016_Sum_neutrophil_eosinophil_counts	Blood	ENSG00000173295.7	FAM86B3P	E2F5	Thyroid	0.57	chr8_8237348_G_A_b38	chr8_8273016_A_T_b38	chr8_8231411_T_C_b38	0.729014
Astle_et_al_2016_Sum_neutrophil_eosinophil_counts	Blood	ENSG00000173295.7	FAM86B3P	HINFP	Thyroid	0.57	chr8_8237348_G_A_b38	chr8_8273016_A_T_b38	chr8_8231411_T_C_b38	0.729014
Astle_et_al_2016_Sum_neutrophil_eosinophil_counts	Blood	ENSG00000173295.7	FAM86B3P	IRF2	Thyroid	0.57	chr8_8237348_G_A_b38	chr8_8232189_C_G_b38	chr8_8231411_T_C_b38	0.7515
Astle_et_al_2016_Sum_neutrophil_eosinophil_counts	Blood	ENSG00000173295.7	FAM86B3P	IRF3	Thyroid	0.57	chr8_8237348_G_A_b38	chr8_8825368_T_C_b38	chr8_8231411_T_C_b38	0.530192
Astle_et_al_2016_Sum_neutrophil_eosinophil_counts	Blood	ENSG00000173295.7	FAM86B3P	MAX	Thyroid	0.57	chr8_8237348_G_A_b38	chr8_8232189_C_G_b38	chr8_8231411_T_C_b38	0.7515
Astle_et_al_2016_Sum_neutrophil_eosinophil_counts	Blood	ENSG00000173295.7	FAM86B3P	MEF2D	Thyroid	0.57	chr8_8237348_G_A_b38	chr8_8232189_C_G_b38	chr8_8231411_T_C_b38	0.7515
Astle_et_al_2016_Sum_neutrophil_eosinophil_counts	Blood	ENSG00000173295.7	FAM86B3P	NFYA	Thyroid	0.57	chr8_8237348_G_A_b38	chr8_8279561_T_C_b38	chr8_8231411_T_C_b38	0.664714
Astle_et_al_2016_Sum_neutrophil_eosinophil_counts	Blood	ENSG00000173295.7	FAM86B3P	SP2	Thyroid	0.57	chr8_8237348_G_A_b38	chr8_8240557_A_G_b38	chr8_8231411_T_C_b38	0.754807
Astle_et_al_2016_Sum_neutrophil_eosinophil_counts	Blood	ENSG00000173295.7	FAM86B3P	TBP	Thyroid	0.57	chr8_8237348_G_A_b38	chr8_8232189_C_G_b38	chr8_8231411_T_C_b38	0.7515
Astle_et_al_2016_Sum_neutrophil_eosinophil_counts	Blood	ENSG00000173295.7	FAM86B3P	TCF12	Thyroid	0.57	chr8_8237348_G_A_b38	chr8_8232189_C_G_b38	chr8_8231411_T_C_b38	0.7515
Astle_et_al_2016_Sum_neutrophil_eosinophil_counts	Blood	ENSG00000173295.7	FAM86B3P	TEAD4	Thyroid	0.57	chr8_8237348_G_A_b38	chr8_9045160_A_G_b38	chr8_8231411_T_C_b38	0.467836
Astle_et_al_2016_Sum_neutrophil_eosinophil_counts	Blood	ENSG00000173295.7	FAM86B3P	ZNF143	Thyroid	0.57	chr8_8237348_G_A_b38	chr8_8273016_A_T_b38	chr8_8231411_T_C_b38	0.729014
Astle_et_al_2016_Sum_neutrophil_eosinophil_counts	Blood	ENSG00000173295.7	FAM86B3P	ZNF324	Thyroid	0.57	chr8_8237348_G_A_b38	chr8_8240557_A_G_b38	chr8_8231411_T_C_b38	0.754807
Astle_et_al_2016_Sum_neutrophil_eosinophil_counts	Blood	ENSG00000173295.7	FAM86B3P	ZNF341	Thyroid	0.57	chr8_8237348_G_A_b38	chr8_8232189_C_G_b38	chr8_8231411_T_C_b38	0.7515
Astle_et_al_2016_Sum_neutrophil_eosinophil_counts	Blood	ENSG00000173295.7	FAM86B3P	ZNF547	Thyroid	0.57	chr8_8237348_G_A_b38	chr8_8231813_C_G_b38	chr8_8231411_T_C_b38	0.419407
Astle_et_al_2016_Sum_neutrophil_eosinophil_counts	Blood	ENSG00000183323.12	CCDC125	CTCF	Nerve_Tibial	0.617	chr5_69315631_G_A_b38	chr5_69300822_GC_G_b38	chr5_69314058_G_T_b38	0.953565
Astle_et_al_2016_Sum_neutrophil_eosinophil_counts	Blood	ENSG00000183323.12	CCDC125	CTCF	Skin_Sun_Exposed_Lower_leg	0.573	chr5_69308776_G_T_b38	chr5_69306036_T_C_b38	chr5_69308776_G_T_b38	0.995521
Astle_et_al_2016_Sum_neutrophil_eosinophil_counts	Blood	ENSG00000183323.12	CCDC125	IRF2	Skin_Sun_Exposed_Lower_leg	0.573	chr5_69308776_G_T_b38	chr5_69300822_GC_G_b38	chr5_69308776_G_T_b38	0.995503
Astle_et_al_2016_Sum_neutrophil_eosinophil_counts	Blood	ENSG00000183323.12	CCDC125	NFATC3	Skin_Sun_Exposed_Lower_leg	0.573	chr5_69308776_G_T_b38	chr5_69306036_T_C_b38	chr5_69308776_G_T_b38	0.995521
Astle_et_al_2016_Sum_neutrophil_eosinophil_counts	Blood	ENSG00000183323.12	CCDC125	NR2C1	Nerve_Tibial	0.617	chr5_69315631_G_A_b38	chr5_69306036_T_C_b38	chr5_69314058_G_T_b38	0.953681
Astle_et_al_2016_Sum_neutrophil_eosinophil_counts	Blood	ENSG00000183323.12	CCDC125	NR2C1	Skin_Sun_Exposed_Lower_leg	0.573	chr5_69308776_G_T_b38	chr5_69300822_GC_G_b38	chr5_69308776_G_T_b38	0.995503
Astle_et_al_2016_Sum_neutrophil_eosinophil_counts	Blood	ENSG00000183323.12	CCDC125	RBPJ	Skin_Sun_Exposed_Lower_leg	0.573	chr5_69308776_G_T_b38	chr5_69407362_G_C_b38	chr5_69308776_G_T_b38	0.534261
Astle_et_al_2016_Sum_neutrophil_eosinophil_counts	Blood	ENSG00000183323.12	CCDC125	USF1	Skin_Sun_Exposed_Lower_leg	0.573	chr5_69308776_G_T_b38	chr5_69314058_G_T_b38	chr5_69308776_G_T_b38	0.953681
Astle_et_al_2016_Sum_neutrophil_eosinophil_counts	Blood	ENSG00000197362.14	ZNF786	FOXJ2	Lung	0.522	chr7_149084155_G_A_b38	chr7_149077341_T_A_b38	chr7_149076134_G_T_b38	0.993572
Astle_et_al_2016_Sum_neutrophil_eosinophil_counts	Blood	ENSG00000197362.14	ZNF786	ZNF341	Lung	0.522	chr7_149084155_G_A_b38	chr7_149077341_T_A_b38	chr7_149076134_G_T_b38	0.993572
Astle_et_al_2016_Sum_neutrophil_eosinophil_counts	Blood	ENSG00000254635.5	WAC-AS1	E2F5	Nerve_Tibial	0.658	chr10_28531092_C_CAA_b38	chr10_28531092_C_CAA_b38	chr10_28511094_C_T_b38	1
Astle_et_al_2016_Sum_neutrophil_eosinophil_counts	Blood	ENSG00000254635.5	WAC-AS1	MAX	Nerve_Tibial	0.658	chr10_28531092_C_CAA_b38	chr10_28593152_G_A_b38	chr10_28511094_C_T_b38	0.793434
Astle_et_al_2016_Sum_neutrophil_eosinophil_counts	Blood	ENSG00000254635.5	WAC-AS1	ZKSCAN1	Nerve_Tibial	0.658	chr10_28531092_C_CAA_b38	chr10_28531092_C_CAA_b38	chr10_28511094_C_T_b38	1
Astle_et_al_2016_Sum_neutrophil_eosinophil_counts	Blood	ENSG00000268297.1	CLEC4GP1	REST	Brain_Nucleus_accumbens_basal_ganglia	0.734	chr19_7788389_G_A_b38	chr19_7786694_C_T_b38	chr19_7788830_C_G_b38	0.992838
Astle_et_al_2016_Sum_neutrophil_eosinophil_counts	Blood	ENSG00000268297.1	CLEC4GP1	VEZF1	Brain_Nucleus_accumbens_basal_ganglia	0.734	chr19_7788389_G_A_b38	chr19_7786694_C_T_b38	chr19_7788830_C_G_b38	0.992838
Astle_et_al_2016_White_blood_cell_count	Blood	ENSG00000008838.19	MED24	CTCF	Skin_Sun_Exposed_Lower_leg	0.63	chr17_40012462_C_T_b38	chr17_40013461_G_A_b38	chr17_40012656_A_C_b38	0.992575
Astle_et_al_2016_White_blood_cell_count	Blood	ENSG00000008838.19	MED24	MAFK	Skin_Sun_Exposed_Lower_leg	0.63	chr17_40012462_C_T_b38	chr17_40018602_T_G_b38	chr17_40012656_A_C_b38	0.985174
Astle_et_al_2016_White_blood_cell_count	Blood	ENSG00000008838.19	MED24	NFATC3	Skin_Sun_Exposed_Lower_leg	0.63	chr17_40012462_C_T_b38	chr17_40032591_A_G_b38	chr17_40012656_A_C_b38	0.865223
Astle_et_al_2016_White_blood_cell_count	Blood	ENSG00000008838.19	MED24	NR2C1	Skin_Sun_Exposed_Lower_leg	0.63	chr17_40012462_C_T_b38	chr17_40059442_C_T_b38	chr17_40012656_A_C_b38	0.658531
Astle_et_al_2016_White_blood_cell_count	Blood	ENSG00000008838.19	MED24	RXRB	Skin_Sun_Exposed_Lower_leg	0.63	chr17_40012462_C_T_b38	chr17_40019308_T_A_b38	chr17_40012656_A_C_b38	0.982659
Astle_et_al_2016_White_blood_cell_count	Blood	ENSG00000008838.19	MED24	SP1	Skin_Sun_Exposed_Lower_leg	0.63	chr17_40012462_C_T_b38	chr17_40032591_A_G_b38	chr17_40012656_A_C_b38	0.865223
Astle_et_al_2016_White_blood_cell_count	Blood	ENSG00000008838.19	MED24	THAP11	Skin_Sun_Exposed_Lower_leg	0.63	chr17_40012462_C_T_b38	chr17_40059442_C_T_b38	chr17_40012656_A_C_b38	0.658531
Astle_et_al_2016_White_blood_cell_count	Blood	ENSG00000065029.14	ZNF76	FOXJ2	Adipose_Subcutaneous	0.549	chr6_35260466_A_G_b38	chr6_35176874_G_A_b38	chr6_35221661_G_GTGAA_b38	0.857439
Astle_et_al_2016_White_blood_cell_count	Blood	ENSG00000085491.15	SLC25A24	CEBPA	Adipose_Subcutaneous	0.65	chr1_108200330_G_T_b38	chr1_108197860_G_A_b38	chr1_108200330_G_T_b38	0.718519
Astle_et_al_2016_White_blood_cell_count	Blood	ENSG00000085491.15	SLC25A24	CEBPA	Lung	0.733	chr1_108199508_T_C_b38	chr1_108197860_G_A_b38	chr1_108196158_T_C_b38	1
Astle_et_al_2016_White_blood_cell_count	Blood	ENSG00000085491.15	SLC25A24	ETS1	Lung	0.733	chr1_108199508_T_C_b38	chr1_108197860_G_A_b38	chr1_108196158_T_C_b38	1
Astle_et_al_2016_White_blood_cell_count	Blood	ENSG00000085491.15	SLC25A24	HIC1	Lung	0.733	chr1_108199508_T_C_b38	chr1_108197860_G_A_b38	chr1_108196158_T_C_b38	1
Astle_et_al_2016_White_blood_cell_count	Blood	ENSG00000085491.15	SLC25A24	IRF1	Lung	0.733	chr1_108199508_T_C_b38	chr1_108197860_G_A_b38	chr1_108196158_T_C_b38	1
Astle_et_al_2016_White_blood_cell_count	Blood	ENSG00000085491.15	SLC25A24	IRF2	Lung	0.733	chr1_108199508_T_C_b38	chr1_108197860_G_A_b38	chr1_108196158_T_C_b38	1
Astle_et_al_2016_White_blood_cell_count	Blood	ENSG00000085491.15	SLC25A24	IRF3	Lung	0.733	chr1_108199508_T_C_b38	chr1_108197860_G_A_b38	chr1_108196158_T_C_b38	1
Astle_et_al_2016_White_blood_cell_count	Blood	ENSG00000085491.15	SLC25A24	MAX	Lung	0.733	chr1_108199508_T_C_b38	chr1_108197860_G_A_b38	chr1_108196158_T_C_b38	1
Astle_et_al_2016_White_blood_cell_count	Blood	ENSG00000085491.15	SLC25A24	NR2F2	Adipose_Subcutaneous	0.65	chr1_108200330_G_T_b38	chr1_108197860_G_A_b38	chr1_108200330_G_T_b38	0.718519
Astle_et_al_2016_White_blood_cell_count	Blood	ENSG00000085491.15	SLC25A24	RELA	Lung	0.733	chr1_108199508_T_C_b38	chr1_108197860_G_A_b38	chr1_108196158_T_C_b38	1
Astle_et_al_2016_White_blood_cell_count	Blood	ENSG00000085491.15	SLC25A24	RELB	Lung	0.733	chr1_108199508_T_C_b38	chr1_108197860_G_A_b38	chr1_108196158_T_C_b38	1
Astle_et_al_2016_White_blood_cell_count	Blood	ENSG00000085491.15	SLC25A24	RXRA	Lung	0.733	chr1_108199508_T_C_b38	chr1_108197860_G_A_b38	chr1_108196158_T_C_b38	1
Astle_et_al_2016_White_blood_cell_count	Blood	ENSG00000085491.15	SLC25A24	STAT1	Lung	0.733	chr1_108199508_T_C_b38	chr1_108197860_G_A_b38	chr1_108196158_T_C_b38	1
Astle_et_al_2016_White_blood_cell_count	Blood	ENSG00000085491.15	SLC25A24	TBX21	Lung	0.733	chr1_108199508_T_C_b38	chr1_108197860_G_A_b38	chr1_108196158_T_C_b38	1
Astle_et_al_2016_White_blood_cell_count	Blood	ENSG00000085491.15	SLC25A24	TCF7	Lung	0.733	chr1_108199508_T_C_b38	chr1_108197860_G_A_b38	chr1_108196158_T_C_b38	1
Astle_et_al_2016_White_blood_cell_count	Blood	ENSG00000117335.19	CD46	E2F5	Artery_Tibial	0.522	chr1_207749736_A_G_b38	chr1_207747443_C_T_b38	chr1_207749736_A_G_b38	0.99308
Astle_et_al_2016_White_blood_cell_count	Blood	ENSG00000117335.19	CD46	E2F5	Esophagus_Muscularis	0.567	chr1_207761142_A_C_b38	chr1_207856958_A_G_b38	chr1_207761142_A_C_b38	0.680563
Astle_et_al_2016_White_blood_cell_count	Blood	ENSG00000117335.19	CD46	E2F5	Nerve_Tibial	0.511	chr1_207756858_G_A_b38	chr1_207747443_C_T_b38	chr1_207772625_G_A_b38	0.965667
Astle_et_al_2016_White_blood_cell_count	Blood	ENSG00000122778.9	KIAA1549	CEBPB	Nerve_Tibial	0.676	chr7_139050092_A_G_b38	chr7_139045615_T_C_b38	chr7_139050092_A_G_b38	0.993175
Astle_et_al_2016_White_blood_cell_count	Blood	ENSG00000141452.9	C18orf8	VEZF1	Lung	0.73	chr18_23503774_C_T_b38	chr18_23585199_C_T_b38	chr18_23544981_C_G_b38	0.883549
Astle_et_al_2016_White_blood_cell_count	Blood	ENSG00000160678.11	S100A1	RXRA	Adipose_Subcutaneous	0.542	chr1_153634375_A_G_b38	chr1_153637410_C_G_b38	chr1_153632380_A_T_b38	0.995301
Astle_et_al_2016_White_blood_cell_count	Blood	ENSG00000160678.11	S100A1	STAT5A	Adipose_Subcutaneous	0.542	chr1_153634375_A_G_b38	chr1_153648011_C_CAA_b38	chr1_153632380_A_T_b38	0.926737
Astle_et_al_2016_White_blood_cell_count	Blood	ENSG00000165633.12	VSTM4	ARNT	Lung	0.615	chr10_49095491_C_T_b38	chr10_49058885_G_T_b38	chr10_49095491_C_T_b38	0.676815
Astle_et_al_2016_White_blood_cell_count	Blood	ENSG00000183323.12	CCDC125	CTCF	Nerve_Tibial	0.641	chr5_69315631_G_A_b38	chr5_69300822_GC_G_b38	chr5_69314058_G_T_b38	0.953565
Astle_et_al_2016_White_blood_cell_count	Blood	ENSG00000183323.12	CCDC125	CTCF	Skin_Sun_Exposed_Lower_leg	0.546	chr5_69308776_G_T_b38	chr5_69306036_T_C_b38	chr5_69308776_G_T_b38	0.995521
Astle_et_al_2016_White_blood_cell_count	Blood	ENSG00000183323.12	CCDC125	IRF2	Skin_Sun_Exposed_Lower_leg	0.546	chr5_69308776_G_T_b38	chr5_69300822_GC_G_b38	chr5_69308776_G_T_b38	0.995503
Astle_et_al_2016_White_blood_cell_count	Blood	ENSG00000183323.12	CCDC125	NFATC3	Skin_Sun_Exposed_Lower_leg	0.546	chr5_69308776_G_T_b38	chr5_69306036_T_C_b38	chr5_69308776_G_T_b38	0.995521
Astle_et_al_2016_White_blood_cell_count	Blood	ENSG00000183323.12	CCDC125	NR2C1	Nerve_Tibial	0.641	chr5_69315631_G_A_b38	chr5_69306036_T_C_b38	chr5_69314058_G_T_b38	0.953681
Astle_et_al_2016_White_blood_cell_count	Blood	ENSG00000183323.12	CCDC125	NR2C1	Skin_Sun_Exposed_Lower_leg	0.546	chr5_69308776_G_T_b38	chr5_69300822_GC_G_b38	chr5_69308776_G_T_b38	0.995503
Astle_et_al_2016_White_blood_cell_count	Blood	ENSG00000183323.12	CCDC125	RBPJ	Skin_Sun_Exposed_Lower_leg	0.546	chr5_69308776_G_T_b38	chr5_69407362_G_C_b38	chr5_69308776_G_T_b38	0.534261
Astle_et_al_2016_White_blood_cell_count	Blood	ENSG00000183323.12	CCDC125	USF1	Skin_Sun_Exposed_Lower_leg	0.546	chr5_69308776_G_T_b38	chr5_69314058_G_T_b38	chr5_69308776_G_T_b38	0.953681
Astle_et_al_2016_White_blood_cell_count	Blood	ENSG00000189171.14	S100A13	RELA	Lung	0.66	chr1_153634375_A_G_b38	chr1_153609782_T_C_b38	chr1_153659467_G_A_b38	0.69432
Astle_et_al_2016_White_blood_cell_count	Blood	ENSG00000204438.10	GPANK1	ARNT	Lung	0.947	chr6_31657087_A_G_b38	chr6_31361597_A_C_b38	chr6_32473018_C_G_b38	0.677759
Astle_et_al_2016_White_blood_cell_count	Blood	ENSG00000267676.1	THA1P	ETS1	Lung	0.681	chr17_78248202_G_C_b38	chr17_78248202_G_C_b38	chr17_78248202_G_C_b38	1
Astle_et_al_2016_White_blood_cell_count	Blood	ENSG00000268297.1	CLEC4GP1	REST	Brain_Nucleus_accumbens_basal_ganglia	0.62	chr19_7788389_G_A_b38	chr19_7786694_C_T_b38	chr19_7788830_C_G_b38	0.992838
Astle_et_al_2016_White_blood_cell_count	Blood	ENSG00000268297.1	CLEC4GP1	VEZF1	Brain_Nucleus_accumbens_basal_ganglia	0.62	chr19_7788389_G_A_b38	chr19_7786694_C_T_b38	chr19_7788830_C_G_b38	0.992838
BCAC_Overall_BreastCancer_EUR	Cancer	ENSG00000141570.10	CBX8	ETS1	Lung	0.654	chr17_79799519_T_C_b38	chr17_79798269_G_A_b38	chr17_79799519_T_C_b38	0.993015
BCAC_Overall_BreastCancer_EUR	Cancer	ENSG00000141570.10	CBX8	FOSL2	Lung	0.654	chr17_79799519_T_C_b38	chr17_79798269_G_A_b38	chr17_79799519_T_C_b38	0.993015
BCAC_Overall_BreastCancer_EUR	Cancer	ENSG00000141570.10	CBX8	HIC1	Lung	0.654	chr17_79799519_T_C_b38	chr17_79798269_G_A_b38	chr17_79799519_T_C_b38	0.993015
BCAC_Overall_BreastCancer_EUR	Cancer	ENSG00000141570.10	CBX8	MAFF	Lung	0.654	chr17_79799519_T_C_b38	chr17_79826734_AT_A_b38	chr17_79799519_T_C_b38	0.661963
BCAC_Overall_BreastCancer_EUR	Cancer	ENSG00000141570.10	CBX8	MAFK	Lung	0.654	chr17_79799519_T_C_b38	chr17_79804428_T_C_b38	chr17_79799519_T_C_b38	0.965394
BCAC_Overall_BreastCancer_EUR	Cancer	ENSG00000141570.10	CBX8	NFYC	Lung	0.654	chr17_79799519_T_C_b38	chr17_79804428_T_C_b38	chr17_79799519_T_C_b38	0.965394
BCAC_Overall_BreastCancer_EUR	Cancer	ENSG00000141570.10	CBX8	RBPJ	Lung	0.654	chr17_79799519_T_C_b38	chr17_79798269_G_A_b38	chr17_79799519_T_C_b38	0.993015
BCAC_Overall_BreastCancer_EUR	Cancer	ENSG00000141570.10	CBX8	RELA	Lung	0.654	chr17_79799519_T_C_b38	chr17_79798269_G_A_b38	chr17_79799519_T_C_b38	0.993015
BCAC_Overall_BreastCancer_EUR	Cancer	ENSG00000141570.10	CBX8	RELB	Adipose_Subcutaneous	0.703	chr17_79798269_G_A_b38	chr17_79804428_T_C_b38	chr17_79798269_G_A_b38	0.963152
BCAC_Overall_BreastCancer_EUR	Cancer	ENSG00000141570.10	CBX8	RELB	Lung	0.654	chr17_79799519_T_C_b38	chr17_79798269_G_A_b38	chr17_79799519_T_C_b38	0.993015
BCAC_Overall_BreastCancer_EUR	Cancer	ENSG00000141570.10	CBX8	RUNX1	Lung	0.654	chr17_79799519_T_C_b38	chr17_79798269_G_A_b38	chr17_79799519_T_C_b38	0.993015
BCAC_Overall_BreastCancer_EUR	Cancer	ENSG00000141570.10	CBX8	STAT3	Lung	0.654	chr17_79799519_T_C_b38	chr17_79798269_G_A_b38	chr17_79799519_T_C_b38	0.993015
BCAC_Overall_BreastCancer_EUR	Cancer	ENSG00000141570.10	CBX8	STAT5A	Lung	0.654	chr17_79799519_T_C_b38	chr17_79798269_G_A_b38	chr17_79799519_T_C_b38	0.993015
BCAC_Overall_BreastCancer_EUR	Cancer	ENSG00000186468.12	RPS23	NFATC1	Brain_Cortex	0.603	chr5_82278173_C_T_b38	chr5_82170256_C_A_b38	chr5_82281146_C_A_b38	0.887703
BCAC_Overall_BreastCancer_EUR	Cancer	ENSG00000186468.12	RPS23	PATZ1	Brain_Cortex	0.603	chr5_82278173_C_T_b38	chr5_82170256_C_A_b38	chr5_82281146_C_A_b38	0.887703
BCAC_Overall_BreastCancer_EUR	Cancer	ENSG00000186468.12	RPS23	RBPJ	Brain_Cortex	0.603	chr5_82278173_C_T_b38	chr5_82297200_C_A_b38	chr5_82281146_C_A_b38	0.628171
BCAC_Overall_BreastCancer_EUR	Cancer	ENSG00000186468.12	RPS23	ZNF324	Brain_Cortex	0.603	chr5_82278173_C_T_b38	chr5_82297200_C_A_b38	chr5_82281146_C_A_b38	0.628171
BCAC_Overall_BreastCancer_EUR	Cancer	ENSG00000255142.1	AP006621.6	E2F5	Esophagus_Muscularis	0.512	chr11_780321_C_CTG_b38	chr11_807219_T_C_b38	chr11_780321_C_CTG_b38	0.656177
BCAC_Overall_BreastCancer_EUR	Cancer	ENSG00000255284.1	AP006621.5	E2F5	Esophagus_Muscularis	0.512	chr11_780321_C_CTG_b38	chr11_807219_T_C_b38	chr11_780321_C_CTG_b38	0.656177
BCAC_Overall_BreastCancer_EUR	Cancer	ENSG00000255284.1	AP006621.5	HLF	Esophagus_Muscularis	0.512	chr11_780321_C_CTG_b38	chr11_807219_T_C_b38	chr11_780321_C_CTG_b38	0.656177
BCAC_Overall_BreastCancer_EUR	Cancer	ENSG00000255284.1	AP006621.5	IRF3	Esophagus_Muscularis	0.512	chr11_780321_C_CTG_b38	chr11_807219_T_C_b38	chr11_780321_C_CTG_b38	0.656177
BCAC_Overall_BreastCancer_EUR	Cancer	ENSG00000255284.1	AP006621.5	SP2	Esophagus_Muscularis	0.512	chr11_780321_C_CTG_b38	chr11_807219_T_C_b38	chr11_780321_C_CTG_b38	0.656177
CARDIoGRAM_C4D_CAD_ADDITIVE	Cardiometabolic	ENSG00000158186.12	MRAS	TCF7	Artery_Tibial	0.968	chr3_138352059_C_T_b38	chr3_138333912_C_T_b38	chr3_138352059_C_T_b38	0.944548
EGG_BW3_EUR	Anthropometric	ENSG00000095261.13	PSMD5	CEBPA	Adipose_Subcutaneous	0.901	chr9_120871670_A_G_b38	chr9_120843433_CGAAGGCGTGAGTAATA_C_b38	chr9_120754001_G_C_b38	0.471569
GIANT_HEIGHT	Anthropometric	ENSG00000073050.11	XRCC1	FOSL2	Muscle_Skeletal	0.649	chr19_43580251_G_A_b38	chr19_43501293_C_T_b38	chr19_43568728_G_C_b38	0.767685
GIANT_HEIGHT	Anthropometric	ENSG00000073050.11	XRCC1	SP1	Muscle_Skeletal	0.649	chr19_43580251_G_A_b38	chr19_43501293_C_T_b38	chr19_43568728_G_C_b38	0.767685
GIANT_HEIGHT	Anthropometric	ENSG00000073050.11	XRCC1	ZNF143	Muscle_Skeletal	0.649	chr19_43580251_G_A_b38	chr19_43501293_C_T_b38	chr19_43568728_G_C_b38	0.767685
GIANT_HEIGHT	Anthropometric	ENSG00000103245.13	NARFL	E2F5	Muscle_Skeletal	0.733	chr16_733864_C_A_b38	chr16_719026_G_C_b38	chr16_719926_C_G_b38	0.766599
GIANT_HEIGHT	Anthropometric	ENSG00000103245.13	NARFL	MAX	Nerve_Tibial	0.537	chr16_742190_A_G_b38	chr16_733173_T_C_b38	chr16_733004_T_C_b38	0.821877
GIANT_HEIGHT	Anthropometric	ENSG00000103245.13	NARFL	MZF1	Nerve_Tibial	0.537	chr16_742190_A_G_b38	chr16_733004_T_C_b38	chr16_733004_T_C_b38	0.582258
GIANT_HEIGHT	Anthropometric	ENSG00000103245.13	NARFL	ZKSCAN1	Nerve_Tibial	0.537	chr16_742190_A_G_b38	chr16_733004_T_C_b38	chr16_733004_T_C_b38	0.582258
GIANT_HEIGHT	Anthropometric	ENSG00000103245.13	NARFL	ZNF76	Nerve_Tibial	0.537	chr16_742190_A_G_b38	chr16_733865_T_C_b38	chr16_733004_T_C_b38	0.669897
GIANT_HEIGHT	Anthropometric	ENSG00000103642.11	LACTB	IRF3	Muscle_Skeletal	0.512	chr15_63131540_A_G_b38	chr15_63144463_A_G_b38	chr15_63139852_CT_C_b38	0.983767
GIANT_HEIGHT	Anthropometric	ENSG00000135698.9	MPHOSPH6	STAT5A	Artery_Tibial	0.51	chr16_82170153_C_T_b38	chr16_82170527_C_G_b38	chr16_82176256_A_G_b38	0.722226
GIANT_HEIGHT	Anthropometric	ENSG00000135698.9	MPHOSPH6	ZNF394	Artery_Tibial	0.51	chr16_82170153_C_T_b38	chr16_82166059_A_C_b38	chr16_82176256_A_G_b38	0.49805
GIANT_HEIGHT	Anthropometric	ENSG00000135698.9	MPHOSPH6	ZNF394	Muscle_Skeletal	0.518	chr16_82170153_C_T_b38	chr16_82175933_A_C_b38	chr16_82166498_A_C_b38	0.442101
GIANT_HEIGHT	Anthropometric	ENSG00000137806.8	NDUFAF1	CBFB	Esophagus_Muscularis	0.752	chr15_41498262_C_T_b38	chr15_41403231_AC_A_b38	chr15_41497537_T_C_b38	0.544915
GIANT_HEIGHT	Anthropometric	ENSG00000137806.8	NDUFAF1	FOXJ2	Esophagus_Muscularis	0.752	chr15_41498262_C_T_b38	chr15_41327528_G_A_b38	chr15_41497537_T_C_b38	0.544834
GIANT_HEIGHT	Anthropometric	ENSG00000137806.8	NDUFAF1	HINFP	Esophagus_Muscularis	0.752	chr15_41498262_C_T_b38	chr15_41338301_C_G_b38	chr15_41497537_T_C_b38	0.498476
GIANT_HEIGHT	Anthropometric	ENSG00000137806.8	NDUFAF1	IRF3	Esophagus_Muscularis	0.752	chr15_41498262_C_T_b38	chr15_41427508_A_G_b38	chr15_41497537_T_C_b38	0.605344
GIANT_HEIGHT	Anthropometric	ENSG00000137806.8	NDUFAF1	MITF	Esophagus_Muscularis	0.752	chr15_41498262_C_T_b38	chr15_41327528_G_A_b38	chr15_41497537_T_C_b38	0.544834
GIANT_HEIGHT	Anthropometric	ENSG00000137806.8	NDUFAF1	MXI1	Esophagus_Muscularis	0.752	chr15_41498262_C_T_b38	chr15_41327528_G_A_b38	chr15_41497537_T_C_b38	0.544834
GIANT_HEIGHT	Anthropometric	ENSG00000137806.8	NDUFAF1	MZF1	Esophagus_Muscularis	0.752	chr15_41498262_C_T_b38	chr15_41425115_A_T_b38	chr15_41497537_T_C_b38	0.60859
GIANT_HEIGHT	Anthropometric	ENSG00000137806.8	NDUFAF1	NFIC	Esophagus_Muscularis	0.752	chr15_41498262_C_T_b38	chr15_41409449_A_C_b38	chr15_41497537_T_C_b38	0.535332
GIANT_HEIGHT	Anthropometric	ENSG00000137806.8	NDUFAF1	SMAD4	Esophagus_Muscularis	0.752	chr15_41498262_C_T_b38	chr15_41327528_G_A_b38	chr15_41497537_T_C_b38	0.544834
GIANT_HEIGHT	Anthropometric	ENSG00000137806.8	NDUFAF1	SREBF2	Esophagus_Muscularis	0.752	chr15_41498262_C_T_b38	chr15_41378210_C_G_b38	chr15_41497537_T_C_b38	0.590737
GIANT_HEIGHT	Anthropometric	ENSG00000137806.8	NDUFAF1	TEAD1	Esophagus_Muscularis	0.752	chr15_41498262_C_T_b38	chr15_41327528_G_A_b38	chr15_41497537_T_C_b38	0.544834
GIANT_HEIGHT	Anthropometric	ENSG00000137806.8	NDUFAF1	TFAP4	Esophagus_Muscularis	0.752	chr15_41498262_C_T_b38	chr15_41327528_G_A_b38	chr15_41497537_T_C_b38	0.544834
GIANT_HEIGHT	Anthropometric	ENSG00000137806.8	NDUFAF1	USF1	Esophagus_Muscularis	0.752	chr15_41498262_C_T_b38	chr15_41327528_G_A_b38	chr15_41497537_T_C_b38	0.544834
GIANT_HEIGHT	Anthropometric	ENSG00000137806.8	NDUFAF1	ZBTB17	Esophagus_Muscularis	0.752	chr15_41498262_C_T_b38	chr15_41427508_A_G_b38	chr15_41497537_T_C_b38	0.605344
GIANT_HEIGHT	Anthropometric	ENSG00000137806.8	NDUFAF1	ZBTB6	Esophagus_Muscularis	0.752	chr15_41498262_C_T_b38	chr15_41427508_A_G_b38	chr15_41497537_T_C_b38	0.605344
GIANT_HEIGHT	Anthropometric	ENSG00000137806.8	NDUFAF1	ZNF121	Esophagus_Muscularis	0.752	chr15_41498262_C_T_b38	chr15_41403231_AC_A_b38	chr15_41497537_T_C_b38	0.544915
GIANT_HEIGHT	Anthropometric	ENSG00000137806.8	NDUFAF1	ZNF680	Esophagus_Muscularis	0.752	chr15_41498262_C_T_b38	chr15_41427508_A_G_b38	chr15_41497537_T_C_b38	0.605344
GIANT_HEIGHT	Anthropometric	ENSG00000146733.13	PSPH	CEBPB	Muscle_Skeletal	0.546	chr7_55761141_G_A_b38	chr7_55741112_A_G_b38	chr7_55736277_G_A_b38	0.988757
GIANT_HEIGHT	Anthropometric	ENSG00000146733.13	PSPH	KLF9	Esophagus_Muscularis	0.608	chr7_55761141_G_A_b38	chr7_55741112_A_G_b38	chr7_55736277_G_A_b38	0.988757
GIANT_HEIGHT	Anthropometric	ENSG00000146733.13	PSPH	KLF9	Muscle_Skeletal	0.546	chr7_55761141_G_A_b38	chr7_55741112_A_G_b38	chr7_55736277_G_A_b38	0.988757
GIANT_HEIGHT	Anthropometric	ENSG00000146733.13	PSPH	MEF2D	Esophagus_Muscularis	0.608	chr7_55761141_G_A_b38	chr7_55744714_T_C_b38	chr7_55736277_G_A_b38	0.99752
GIANT_HEIGHT	Anthropometric	ENSG00000146733.13	PSPH	MEF2D	Muscle_Skeletal	0.546	chr7_55761141_G_A_b38	chr7_55744714_T_C_b38	chr7_55736277_G_A_b38	0.99752
GIANT_HEIGHT	Anthropometric	ENSG00000146733.13	PSPH	MXI1	Artery_Tibial	0.579	chr7_55761141_G_A_b38	chr7_55753863_T_C_b38	chr7_55736868_T_C_b38	1
GIANT_HEIGHT	Anthropometric	ENSG00000146733.13	PSPH	MXI1	Esophagus_Muscularis	0.608	chr7_55761141_G_A_b38	chr7_55741112_A_G_b38	chr7_55736277_G_A_b38	0.988757
GIANT_HEIGHT	Anthropometric	ENSG00000146733.13	PSPH	NFIC	Esophagus_Muscularis	0.608	chr7_55761141_G_A_b38	chr7_55741112_A_G_b38	chr7_55736277_G_A_b38	0.988757
GIANT_HEIGHT	Anthropometric	ENSG00000146733.13	PSPH	NFIC	Muscle_Skeletal	0.546	chr7_55761141_G_A_b38	chr7_55741112_A_G_b38	chr7_55736277_G_A_b38	0.988757
GIANT_HEIGHT	Anthropometric	ENSG00000146733.13	PSPH	NFIC	Pancreas	0.552	chr7_55761141_G_A_b38	chr7_55741112_A_G_b38	chr7_55736277_G_A_b38	0.988757
GIANT_HEIGHT	Anthropometric	ENSG00000146733.13	PSPH	RXRA	Muscle_Skeletal	0.546	chr7_55761141_G_A_b38	chr7_55741112_A_G_b38	chr7_55736277_G_A_b38	0.988757
GIANT_HEIGHT	Anthropometric	ENSG00000146733.13	PSPH	ZNF394	Artery_Tibial	0.579	chr7_55761141_G_A_b38	chr7_55753863_T_C_b38	chr7_55736868_T_C_b38	1
GIANT_HEIGHT	Anthropometric	ENSG00000146733.13	PSPH	ZNF394	Muscle_Skeletal	0.546	chr7_55761141_G_A_b38	chr7_55741112_A_G_b38	chr7_55736277_G_A_b38	0.988757
GIANT_HEIGHT	Anthropometric	ENSG00000163703.17	CRELD1	NFIC	Nerve_Tibial	1	chr3_9933702_C_G_b38	chr3_9933702_C_G_b38	chr3_9933702_C_G_b38	1
GIANT_HEIGHT	Anthropometric	ENSG00000163703.17	CRELD1	STAT5A	Nerve_Tibial	1	chr3_9933702_C_G_b38	chr3_9933702_C_G_b38	chr3_9933702_C_G_b38	1
GIANT_HEIGHT	Anthropometric	ENSG00000174989.12	FBXW8	ATF1	Lung	0.51	chr12_116997211_T_C_b38	chr12_117002415_G_A_b38	chr12_117015117_A_G_b38	0.937764
GIANT_HEIGHT	Anthropometric	ENSG00000174989.12	FBXW8	ATF1	Nerve_Tibial	0.664	chr12_116928494_A_G_b38	chr12_117026101_T_C_b38	chr12_116994199_A_G_b38	0.72909
GIANT_HEIGHT	Anthropometric	ENSG00000174989.12	FBXW8	BCL6	Lung	0.51	chr12_116997211_T_C_b38	chr12_117026101_T_C_b38	chr12_117015117_A_G_b38	0.778748
GIANT_HEIGHT	Anthropometric	ENSG00000174989.12	FBXW8	CTCF	Lung	0.51	chr12_116997211_T_C_b38	chr12_117002415_G_A_b38	chr12_117015117_A_G_b38	0.937764
GIANT_HEIGHT	Anthropometric	ENSG00000174989.12	FBXW8	CTCF	Nerve_Tibial	0.664	chr12_116928494_A_G_b38	chr12_117047727_A_G_b38	chr12_116994199_A_G_b38	0.701335
GIANT_HEIGHT	Anthropometric	ENSG00000174989.12	FBXW8	E2F5	Lung	0.51	chr12_116997211_T_C_b38	chr12_117002415_G_A_b38	chr12_117015117_A_G_b38	0.937764
GIANT_HEIGHT	Anthropometric	ENSG00000174989.12	FBXW8	ETS1	Lung	0.51	chr12_116997211_T_C_b38	chr12_116935813_G_A_b38	chr12_117015117_A_G_b38	0.765496
GIANT_HEIGHT	Anthropometric	ENSG00000174989.12	FBXW8	IKZF1	Lung	0.51	chr12_116997211_T_C_b38	chr12_117047727_A_G_b38	chr12_117015117_A_G_b38	0.713211
GIANT_HEIGHT	Anthropometric	ENSG00000174989.12	FBXW8	IRF1	Lung	0.51	chr12_116997211_T_C_b38	chr12_117002415_G_A_b38	chr12_117015117_A_G_b38	0.937764
GIANT_HEIGHT	Anthropometric	ENSG00000174989.12	FBXW8	IRF2	Nerve_Tibial	0.664	chr12_116928494_A_G_b38	chr12_117002415_G_A_b38	chr12_116994199_A_G_b38	0.991074
GIANT_HEIGHT	Anthropometric	ENSG00000174989.12	FBXW8	IRF3	Lung	0.51	chr12_116997211_T_C_b38	chr12_117002415_G_A_b38	chr12_117015117_A_G_b38	0.937764
GIANT_HEIGHT	Anthropometric	ENSG00000174989.12	FBXW8	MAFK	Lung	0.51	chr12_116997211_T_C_b38	chr12_117004499_G_A_b38	chr12_117015117_A_G_b38	0.933257
GIANT_HEIGHT	Anthropometric	ENSG00000174989.12	FBXW8	NFATC3	Lung	0.51	chr12_116997211_T_C_b38	chr12_117002415_G_A_b38	chr12_117015117_A_G_b38	0.937764
GIANT_HEIGHT	Anthropometric	ENSG00000174989.12	FBXW8	NFYC	Lung	0.51	chr12_116997211_T_C_b38	chr12_117002415_G_A_b38	chr12_117015117_A_G_b38	0.937764
GIANT_HEIGHT	Anthropometric	ENSG00000174989.12	FBXW8	NR2C1	Lung	0.51	chr12_116997211_T_C_b38	chr12_116935813_G_A_b38	chr12_117015117_A_G_b38	0.765496
GIANT_HEIGHT	Anthropometric	ENSG00000174989.12	FBXW8	NR2C1	Nerve_Tibial	0.664	chr12_116928494_A_G_b38	chr12_117002415_G_A_b38	chr12_116994199_A_G_b38	0.991074
GIANT_HEIGHT	Anthropometric	ENSG00000174989.12	FBXW8	NR2C2	Lung	0.51	chr12_116997211_T_C_b38	chr12_117004499_G_A_b38	chr12_117015117_A_G_b38	0.933257
GIANT_HEIGHT	Anthropometric	ENSG00000174989.12	FBXW8	RBPJ	Lung	0.51	chr12_116997211_T_C_b38	chr12_117002415_G_A_b38	chr12_117015117_A_G_b38	0.937764
GIANT_HEIGHT	Anthropometric	ENSG00000174989.12	FBXW8	RELA	Lung	0.51	chr12_116997211_T_C_b38	chr12_117002415_G_A_b38	chr12_117015117_A_G_b38	0.937764
GIANT_HEIGHT	Anthropometric	ENSG00000174989.12	FBXW8	RELB	Lung	0.51	chr12_116997211_T_C_b38	chr12_117026101_T_C_b38	chr12_117015117_A_G_b38	0.778748
GIANT_HEIGHT	Anthropometric	ENSG00000174989.12	FBXW8	RFX3	Lung	0.51	chr12_116997211_T_C_b38	chr12_117002415_G_A_b38	chr12_117015117_A_G_b38	0.937764
GIANT_HEIGHT	Anthropometric	ENSG00000174989.12	FBXW8	RFX3	Nerve_Tibial	0.664	chr12_116928494_A_G_b38	chr12_117002415_G_A_b38	chr12_116994199_A_G_b38	0.991074
GIANT_HEIGHT	Anthropometric	ENSG00000174989.12	FBXW8	RXRA	Lung	0.51	chr12_116997211_T_C_b38	chr12_117002415_G_A_b38	chr12_117015117_A_G_b38	0.937764
GIANT_HEIGHT	Anthropometric	ENSG00000174989.12	FBXW8	RXRB	Lung	0.51	chr12_116997211_T_C_b38	chr12_117002415_G_A_b38	chr12_117015117_A_G_b38	0.937764
GIANT_HEIGHT	Anthropometric	ENSG00000174989.12	FBXW8	STAT5A	Lung	0.51	chr12_116997211_T_C_b38	chr12_117047727_A_G_b38	chr12_117015117_A_G_b38	0.713211
GIANT_HEIGHT	Anthropometric	ENSG00000174989.12	FBXW8	THAP11	Lung	0.51	chr12_116997211_T_C_b38	chr12_117002415_G_A_b38	chr12_117015117_A_G_b38	0.937764
GIANT_HEIGHT	Anthropometric	ENSG00000174989.12	FBXW8	USF1	Lung	0.51	chr12_116997211_T_C_b38	chr12_117004499_G_A_b38	chr12_117015117_A_G_b38	0.933257
GIANT_HEIGHT	Anthropometric	ENSG00000174989.12	FBXW8	ZBTB17	Lung	0.51	chr12_116997211_T_C_b38	chr12_117002415_G_A_b38	chr12_117015117_A_G_b38	0.937764
GIANT_HEIGHT	Anthropometric	ENSG00000174989.12	FBXW8	ZNF140	Lung	0.51	chr12_116997211_T_C_b38	chr12_117026101_T_C_b38	chr12_117015117_A_G_b38	0.778748
GIANT_HEIGHT	Anthropometric	ENSG00000174989.12	FBXW8	ZNF341	Lung	0.51	chr12_116997211_T_C_b38	chr12_117004499_G_A_b38	chr12_117015117_A_G_b38	0.933257
GIANT_HEIGHT	Anthropometric	ENSG00000174989.12	FBXW8	ZNF341	Nerve_Tibial	0.664	chr12_116928494_A_G_b38	chr12_116935813_G_A_b38	chr12_116994199_A_G_b38	0.778382
GIANT_HEIGHT	Anthropometric	ENSG00000174989.12	FBXW8	ZNF394	Lung	0.51	chr12_116997211_T_C_b38	chr12_117004499_G_A_b38	chr12_117015117_A_G_b38	0.933257
GIANT_HEIGHT	Anthropometric	ENSG00000174989.12	FBXW8	ZNF76	Lung	0.51	chr12_116997211_T_C_b38	chr12_117002415_G_A_b38	chr12_117015117_A_G_b38	0.937764
GIANT_HEIGHT	Anthropometric	ENSG00000185290.3	NUPR2	BACH1	Esophagus_Muscularis	0.579	chr7_55761141_G_A_b38	chr7_55741112_A_G_b38	chr7_55736277_G_A_b38	0.988757
GIANT_HEIGHT	Anthropometric	ENSG00000185290.3	NUPR2	BACH1	Skin_Sun_Exposed_Lower_leg	0.528	chr7_55761141_G_A_b38	chr7_55741112_A_G_b38	chr7_55744714_T_C_b38	0.988757
GIANT_HEIGHT	Anthropometric	ENSG00000185290.3	NUPR2	HIC1	Esophagus_Muscularis	0.579	chr7_55761141_G_A_b38	chr7_55744714_T_C_b38	chr7_55736277_G_A_b38	0.99752
GIANT_HEIGHT	Anthropometric	ENSG00000185290.3	NUPR2	IRF2	Esophagus_Muscularis	0.579	chr7_55761141_G_A_b38	chr7_55741112_A_G_b38	chr7_55736277_G_A_b38	0.988757
GIANT_HEIGHT	Anthropometric	ENSG00000185290.3	NUPR2	NFIC	Esophagus_Muscularis	0.579	chr7_55761141_G_A_b38	chr7_55753863_T_C_b38	chr7_55736277_G_A_b38	1
GIANT_HEIGHT	Anthropometric	ENSG00000185290.3	NUPR2	NFIC	Pancreas	0.539	chr7_55761141_G_A_b38	chr7_55744714_T_C_b38	chr7_55744714_T_C_b38	0.99752
GIANT_HEIGHT	Anthropometric	ENSG00000185290.3	NUPR2	RUNX3	Skin_Sun_Exposed_Lower_leg	0.528	chr7_55761141_G_A_b38	chr7_55753863_T_C_b38	chr7_55744714_T_C_b38	1
GIANT_HEIGHT	Anthropometric	ENSG00000185290.3	NUPR2	RXRA	Esophagus_Muscularis	0.579	chr7_55761141_G_A_b38	chr7_55753863_T_C_b38	chr7_55736277_G_A_b38	1
GIANT_HEIGHT	Anthropometric	ENSG00000185290.3	NUPR2	SMAD4	Artery_Tibial	0.583	chr7_55761141_G_A_b38	chr7_55753863_T_C_b38	chr7_55736277_G_A_b38	1
GIANT_HEIGHT	Anthropometric	ENSG00000185290.3	NUPR2	SMAD4	Esophagus_Muscularis	0.579	chr7_55761141_G_A_b38	chr7_55744714_T_C_b38	chr7_55736277_G_A_b38	0.99752
GIANT_HEIGHT	Anthropometric	ENSG00000185290.3	NUPR2	STAT3	Esophagus_Muscularis	0.579	chr7_55761141_G_A_b38	chr7_55753863_T_C_b38	chr7_55736277_G_A_b38	1
GIANT_HEIGHT	Anthropometric	ENSG00000185561.9	TLCD2	CEBPB	Muscle_Skeletal	0.507	chr17_1711518_A_ATATT_b38	chr17_1714314_T_C_b38	chr17_1711518_A_ATATT_b38	0.968077
GIANT_HEIGHT	Anthropometric	ENSG00000185561.9	TLCD2	FOSL2	Muscle_Skeletal	0.507	chr17_1711518_A_ATATT_b38	chr17_1714314_T_C_b38	chr17_1711518_A_ATATT_b38	0.968077
GIANT_HEIGHT	Anthropometric	ENSG00000185561.9	TLCD2	THRA	Muscle_Skeletal	0.507	chr17_1711518_A_ATATT_b38	chr17_1714314_T_C_b38	chr17_1711518_A_ATATT_b38	0.968077
GIANT_HEIGHT	Anthropometric	ENSG00000226278.1	PSPHP1	CUX1	Esophagus_Muscularis	0.526	chr7_55761141_G_A_b38	chr7_55744714_T_C_b38	chr7_55736277_G_A_b38	0.99752
GIANT_HEIGHT	Anthropometric	ENSG00000226278.1	PSPHP1	TCF7	Esophagus_Muscularis	0.526	chr7_55761141_G_A_b38	chr7_55753863_T_C_b38	chr7_55736277_G_A_b38	1
GIANT_HEIGHT	Anthropometric	ENSG00000226278.1	PSPHP1	ZNF143	Esophagus_Muscularis	0.526	chr7_55761141_G_A_b38	chr7_55744714_T_C_b38	chr7_55736277_G_A_b38	0.99752
IBD.EUR.Crohns_Disease	Immune	ENSG00000183935.5	HTR7P1	MAX	Thyroid	0.586	chr12_13025817_C_T_b38	chr12_13026514_G_A_b38	chr12_13026302_G_A_b38	0.995455
IBD.EUR.Inflammatory_Bowel_Disease	Immune	ENSG00000119042.16	SATB2	BATF	Skin_Sun_Exposed_Lower_leg	0.509	chr2_198966046_G_C_b38	chr2_198961498_C_T_b38	chr2_198966046_G_C_b38	0.99191
IBD.EUR.Inflammatory_Bowel_Disease	Immune	ENSG00000119042.16	SATB2	GATA3	Skin_Sun_Exposed_Lower_leg	0.509	chr2_198966046_G_C_b38	chr2_198968836_T_C_b38	chr2_198966046_G_C_b38	0.963066
IBD.EUR.Inflammatory_Bowel_Disease	Immune	ENSG00000168610.14	STAT3	NR4A1	Muscle_Skeletal	0.571	chr17_42382057_G_A_b38	chr17_42348247_C_A_b38	chr17_42382057_G_A_b38	0.988748
IBD.EUR.Ulcerative_Colitis	Immune	ENSG00000119042.16	SATB2	BATF	Skin_Sun_Exposed_Lower_leg	0.504	chr2_198966046_G_C_b38	chr2_198961498_C_T_b38	chr2_198966046_G_C_b38	0.99191
IBD.EUR.Ulcerative_Colitis	Immune	ENSG00000119042.16	SATB2	GATA3	Skin_Sun_Exposed_Lower_leg	0.504	chr2_198966046_G_C_b38	chr2_198968836_T_C_b38	chr2_198966046_G_C_b38	0.963066
pgc.scz2	Psychiatric_neurologic	ENSG00000100890.15	KIAA0391	STAT3	Lung	0.534	chr14_35146587_A_G_b38	chr14_35156011_G_T_b38	chr14_35146587_A_G_b38	0.868912
pgc.scz2	Psychiatric_neurologic	ENSG00000170802.15	FOXN2	E2F5	Artery_Tibial	0.616	chr2_48346756_G_C_b38	chr2_48346756_G_C_b38	chr2_48346756_G_C_b38	1
pgc.scz2	Psychiatric_neurologic	ENSG00000170802.15	FOXN2	E2F5	Lung	0.622	chr2_48346756_G_C_b38	chr2_48346756_G_C_b38	chr2_48346756_G_C_b38	1
pgc.scz2	Psychiatric_neurologic	ENSG00000170802.15	FOXN2	E2F5	Nerve_Tibial	0.607	chr2_48346756_G_C_b38	chr2_48346756_G_C_b38	chr2_48346756_G_C_b38	1
pgc.scz2	Psychiatric_neurologic	ENSG00000170802.15	FOXN2	IRF3	Artery_Tibial	0.616	chr2_48346756_G_C_b38	chr2_48346756_G_C_b38	chr2_48346756_G_C_b38	1
pgc.scz2	Psychiatric_neurologic	ENSG00000170802.15	FOXN2	IRF3	Nerve_Tibial	0.607	chr2_48346756_G_C_b38	chr2_48346756_G_C_b38	chr2_48346756_G_C_b38	1
pgc.scz2	Psychiatric_neurologic	ENSG00000170802.15	FOXN2	STAT3	Esophagus_Muscularis	0.609	chr2_48346756_G_C_b38	chr2_48406397_G_A_b38	chr2_48346756_G_C_b38	0.814039
pgc.scz2	Psychiatric_neurologic	ENSG00000173295.7	FAM86B3P	ATF1	Thyroid	0.765	chr8_8240516_T_C_b38	chr8_8232189_C_G_b38	chr8_8231411_T_C_b38	0.728877
pgc.scz2	Psychiatric_neurologic	ENSG00000173295.7	FAM86B3P	E2F5	Thyroid	0.765	chr8_8240516_T_C_b38	chr8_8273016_A_T_b38	chr8_8231411_T_C_b38	0.710366
pgc.scz2	Psychiatric_neurologic	ENSG00000173295.7	FAM86B3P	ETV1	Lung	0.595	chr8_8237348_G_A_b38	chr8_8520592_T_C_b38	chr8_8237348_G_A_b38	0.528356
pgc.scz2	Psychiatric_neurologic	ENSG00000173295.7	FAM86B3P	ETV5	Lung	0.595	chr8_8237348_G_A_b38	chr8_8285053_T_C_b38	chr8_8237348_G_A_b38	0.724218
pgc.scz2	Psychiatric_neurologic	ENSG00000173295.7	FAM86B3P	HINFP	Thyroid	0.765	chr8_8240516_T_C_b38	chr8_8273016_A_T_b38	chr8_8231411_T_C_b38	0.710366
pgc.scz2	Psychiatric_neurologic	ENSG00000173295.7	FAM86B3P	HLF	Lung	0.595	chr8_8237348_G_A_b38	chr8_8273016_A_T_b38	chr8_8237348_G_A_b38	0.729014
pgc.scz2	Psychiatric_neurologic	ENSG00000173295.7	FAM86B3P	IRF2	Thyroid	0.765	chr8_8240516_T_C_b38	chr8_8232189_C_G_b38	chr8_8231411_T_C_b38	0.728877
pgc.scz2	Psychiatric_neurologic	ENSG00000173295.7	FAM86B3P	IRF3	Thyroid	0.765	chr8_8240516_T_C_b38	chr8_8825368_T_C_b38	chr8_8231411_T_C_b38	0.528563
pgc.scz2	Psychiatric_neurologic	ENSG00000173295.7	FAM86B3P	MAX	Thyroid	0.765	chr8_8240516_T_C_b38	chr8_8232189_C_G_b38	chr8_8231411_T_C_b38	0.728877
pgc.scz2	Psychiatric_neurologic	ENSG00000173295.7	FAM86B3P	MEF2D	Lung	0.595	chr8_8237348_G_A_b38	chr8_8279561_T_C_b38	chr8_8237348_G_A_b38	0.664714
pgc.scz2	Psychiatric_neurologic	ENSG00000173295.7	FAM86B3P	MEF2D	Thyroid	0.765	chr8_8240516_T_C_b38	chr8_8232189_C_G_b38	chr8_8231411_T_C_b38	0.728877
pgc.scz2	Psychiatric_neurologic	ENSG00000173295.7	FAM86B3P	NFYA	Lung	0.595	chr8_8237348_G_A_b38	chr8_8285053_T_C_b38	chr8_8237348_G_A_b38	0.724218
pgc.scz2	Psychiatric_neurologic	ENSG00000173295.7	FAM86B3P	NFYA	Thyroid	0.765	chr8_8240516_T_C_b38	chr8_8279561_T_C_b38	chr8_8231411_T_C_b38	0.644693
pgc.scz2	Psychiatric_neurologic	ENSG00000173295.7	FAM86B3P	NR2C1	Lung	0.595	chr8_8237348_G_A_b38	chr8_8279561_T_C_b38	chr8_8237348_G_A_b38	0.664714
pgc.scz2	Psychiatric_neurologic	ENSG00000173295.7	FAM86B3P	PKNOX1	Lung	0.595	chr8_8237348_G_A_b38	chr8_8272638_A_G_b38	chr8_8237348_G_A_b38	0.730257
pgc.scz2	Psychiatric_neurologic	ENSG00000173295.7	FAM86B3P	SP2	Thyroid	0.765	chr8_8240516_T_C_b38	chr8_8240557_A_G_b38	chr8_8231411_T_C_b38	0.744242
pgc.scz2	Psychiatric_neurologic	ENSG00000173295.7	FAM86B3P	TBP	Thyroid	0.765	chr8_8240516_T_C_b38	chr8_8232189_C_G_b38	chr8_8231411_T_C_b38	0.728877
pgc.scz2	Psychiatric_neurologic	ENSG00000173295.7	FAM86B3P	TCF12	Thyroid	0.765	chr8_8240516_T_C_b38	chr8_8232189_C_G_b38	chr8_8231411_T_C_b38	0.728877
pgc.scz2	Psychiatric_neurologic	ENSG00000173295.7	FAM86B3P	TEAD4	Thyroid	0.765	chr8_8240516_T_C_b38	chr8_9045160_A_G_b38	chr8_8231411_T_C_b38	0.459794
pgc.scz2	Psychiatric_neurologic	ENSG00000173295.7	FAM86B3P	ZNF143	Thyroid	0.765	chr8_8240516_T_C_b38	chr8_8273016_A_T_b38	chr8_8231411_T_C_b38	0.710366
pgc.scz2	Psychiatric_neurologic	ENSG00000173295.7	FAM86B3P	ZNF146	Lung	0.595	chr8_8237348_G_A_b38	chr8_8248986_C_T_b38	chr8_8237348_G_A_b38	0.67676
pgc.scz2	Psychiatric_neurologic	ENSG00000173295.7	FAM86B3P	ZNF324	Thyroid	0.765	chr8_8240516_T_C_b38	chr8_8240557_A_G_b38	chr8_8231411_T_C_b38	0.744242
pgc.scz2	Psychiatric_neurologic	ENSG00000173295.7	FAM86B3P	ZNF341	Lung	0.595	chr8_8237348_G_A_b38	chr8_8279561_T_C_b38	chr8_8237348_G_A_b38	0.664714
pgc.scz2	Psychiatric_neurologic	ENSG00000173295.7	FAM86B3P	ZNF341	Thyroid	0.765	chr8_8240516_T_C_b38	chr8_8232189_C_G_b38	chr8_8231411_T_C_b38	0.728877
pgc.scz2	Psychiatric_neurologic	ENSG00000173295.7	FAM86B3P	ZNF350	Lung	0.595	chr8_8237348_G_A_b38	chr8_8238482_G_A_b38	chr8_8237348_G_A_b38	0.76006
pgc.scz2	Psychiatric_neurologic	ENSG00000173295.7	FAM86B3P	ZNF547	Thyroid	0.765	chr8_8240516_T_C_b38	chr8_8231813_C_G_b38	chr8_8231411_T_C_b38	0.416946
pgc.scz2	Psychiatric_neurologic	ENSG00000214435.7	AS3MT	BCL6	Adipose_Subcutaneous	0.732	chr10_102869116_A_G_b38	chr10_102866129_G_A_b38	chr10_102856743_T_C_b38	0.986877
pgc.scz2	Psychiatric_neurologic	ENSG00000214435.7	AS3MT	CEBPB	Artery_Tibial	0.711	chr10_102866129_G_A_b38	chr10_102869254_T_C_b38	chr10_102856743_T_C_b38	0.582172
pgc.scz2	Psychiatric_neurologic	ENSG00000214435.7	AS3MT	E2F4	Artery_Tibial	0.711	chr10_102866129_G_A_b38	chr10_102835149_T_G_b38	chr10_102856743_T_C_b38	0.438242
pgc.scz2	Psychiatric_neurologic	ENSG00000214435.7	AS3MT	E2F4	Nerve_Tibial	0.721	chr10_102869116_A_G_b38	chr10_102869254_T_C_b38	chr10_102856743_T_C_b38	0.596384
pgc.scz2	Psychiatric_neurologic	ENSG00000214435.7	AS3MT	NFATC1	Adipose_Subcutaneous	0.732	chr10_102869116_A_G_b38	chr10_102866129_G_A_b38	chr10_102856743_T_C_b38	0.986877
pgc.scz2	Psychiatric_neurologic	ENSG00000214435.7	AS3MT	SMAD2	Adipose_Subcutaneous	0.732	chr10_102869116_A_G_b38	chr10_102866129_G_A_b38	chr10_102856743_T_C_b38	0.986877
pgc.scz2	Psychiatric_neurologic	ENSG00000214435.7	AS3MT	ZNF770	Muscle_Skeletal	0.728	chr10_102869116_A_G_b38	chr10_102866129_G_A_b38	chr10_102869116_A_G_b38	0.986877
RA_OKADA_TRANS_ETHNIC	Immune	ENSG00000142188.16	TMEM50B	CTCF	Thyroid	0.522	chr21_33436101_C_T_b38	chr21_33473401_T_C_b38	chr21_33436101_C_T_b38	0.969745
RA_OKADA_TRANS_ETHNIC	Immune	ENSG00000142188.16	TMEM50B	E2F5	Thyroid	0.522	chr21_33436101_C_T_b38	chr21_33433911_T_C_b38	chr21_33436101_C_T_b38	0.985993
RA_OKADA_TRANS_ETHNIC	Immune	ENSG00000142188.16	TMEM50B	IRF3	Thyroid	0.522	chr21_33436101_C_T_b38	chr21_33433911_T_C_b38	chr21_33436101_C_T_b38	0.985993
RA_OKADA_TRANS_ETHNIC	Immune	ENSG00000142188.16	TMEM50B	MAZ	Thyroid	0.522	chr21_33436101_C_T_b38	chr21_33450201_GTCCT_G_b38	chr21_33436101_C_T_b38	0.97902
RA_OKADA_TRANS_ETHNIC	Immune	ENSG00000142188.16	TMEM50B	NFATC3	Thyroid	0.522	chr21_33436101_C_T_b38	chr21_33470707_C_A_b38	chr21_33436101_C_T_b38	0.97464
RA_OKADA_TRANS_ETHNIC	Immune	ENSG00000142188.16	TMEM50B	NFIC	Thyroid	0.522	chr21_33436101_C_T_b38	chr21_33433784_A_G_b38	chr21_33436101_C_T_b38	0.988325
RA_OKADA_TRANS_ETHNIC	Immune	ENSG00000142188.16	TMEM50B	NR2C1	Thyroid	0.522	chr21_33436101_C_T_b38	chr21_33476688_G_A_b38	chr21_33436101_C_T_b38	0.960731
RA_OKADA_TRANS_ETHNIC	Immune	ENSG00000142188.16	TMEM50B	RFX3	Thyroid	0.522	chr21_33436101_C_T_b38	chr21_33433911_T_C_b38	chr21_33436101_C_T_b38	0.985993
RA_OKADA_TRANS_ETHNIC	Immune	ENSG00000142188.16	TMEM50B	RXRA	Thyroid	0.522	chr21_33436101_C_T_b38	chr21_33433911_T_C_b38	chr21_33436101_C_T_b38	0.985993
RA_OKADA_TRANS_ETHNIC	Immune	ENSG00000142188.16	TMEM50B	THAP11	Thyroid	0.522	chr21_33436101_C_T_b38	chr21_33433911_T_C_b38	chr21_33436101_C_T_b38	0.985993
RA_OKADA_TRANS_ETHNIC	Immune	ENSG00000142188.16	TMEM50B	ZNF140	Thyroid	0.522	chr21_33436101_C_T_b38	chr21_33448496_A_T_b38	chr21_33436101_C_T_b38	0.974406
RA_OKADA_TRANS_ETHNIC	Immune	ENSG00000142188.16	TMEM50B	ZNF76	Thyroid	0.522	chr21_33436101_C_T_b38	chr21_33442804_C_T_b38	chr21_33436101_C_T_b38	0.997658
RA_OKADA_TRANS_ETHNIC	Immune	ENSG00000142188.16	TMEM50B	ZNF770	Thyroid	0.522	chr21_33436101_C_T_b38	chr21_33433911_T_C_b38	chr21_33436101_C_T_b38	0.985993
RA_OKADA_TRANS_ETHNIC	Immune	ENSG00000204084.12	INPP5B	IRF2	Lung	0.515	chr1_37878930_G_A_b38	chr1_37862263_CAG_C_b38	chr1_37878930_G_A_b38	0.993916
RA_OKADA_TRANS_ETHNIC	Immune	ENSG00000204084.12	INPP5B	MAX	Lung	0.515	chr1_37878930_G_A_b38	chr1_37862263_CAG_C_b38	chr1_37878930_G_A_b38	0.993916
RA_OKADA_TRANS_ETHNIC	Immune	ENSG00000204084.12	INPP5B	ZNF143	Lung	0.515	chr1_37878930_G_A_b38	chr1_37862263_CAG_C_b38	chr1_37878930_G_A_b38	0.993916
SSGAC_Education_Years_Pooled	Psychiatric_neurologic	ENSG00000186642.15	PDE2A	REST	Pituitary	0.503	chr11_72654625_C_T_b38	chr11_72654625_C_T_b38	chr11_72636995_G_A_b38	1
UKB_1160_Sleep_duration	Psychiatric_neurologic	ENSG00000076003.4	MCM6	MEF2D	Adipose_Subcutaneous	0.589	chr2_135876201_T_C_b38	chr2_135851076_G_A_b38	chr2_135651251_G_A_b38	0.80555
UKB_1160_Sleep_duration	Psychiatric_neurologic	ENSG00000164535.14	DAGLB	CTCF	Skin_Sun_Exposed_Lower_leg	0.514	chr7_6404208_T_C_b38	chr7_6416716_G_T_b38	chr7_6416460_C_T_b38	0.665101
UKB_1160_Sleep_duration	Psychiatric_neurologic	ENSG00000164535.14	DAGLB	E2F5	Skin_Sun_Exposed_Lower_leg	0.514	chr7_6404208_T_C_b38	chr7_6396270_G_A_b38	chr7_6416460_C_T_b38	0.586532
UKB_1160_Sleep_duration	Psychiatric_neurologic	ENSG00000164535.14	DAGLB	MAZ	Skin_Sun_Exposed_Lower_leg	0.514	chr7_6404208_T_C_b38	chr7_6438860_GATA_G_b38	chr7_6416460_C_T_b38	0.689237
UKB_1160_Sleep_duration	Psychiatric_neurologic	ENSG00000164535.14	DAGLB	NFATC3	Skin_Sun_Exposed_Lower_leg	0.514	chr7_6404208_T_C_b38	chr7_6416716_G_T_b38	chr7_6416460_C_T_b38	0.665101
UKB_1160_Sleep_duration	Psychiatric_neurologic	ENSG00000164535.14	DAGLB	NFYC	Skin_Sun_Exposed_Lower_leg	0.514	chr7_6404208_T_C_b38	chr7_6372482_G_A_b38	chr7_6416460_C_T_b38	0.67713
UKB_1160_Sleep_duration	Psychiatric_neurologic	ENSG00000164535.14	DAGLB	NR2C1	Skin_Sun_Exposed_Lower_leg	0.514	chr7_6404208_T_C_b38	chr7_6376957_G_C_b38	chr7_6416460_C_T_b38	0.671564
UKB_1160_Sleep_duration	Psychiatric_neurologic	ENSG00000164535.14	DAGLB	RBPJ	Skin_Sun_Exposed_Lower_leg	0.514	chr7_6404208_T_C_b38	chr7_6384093_C_G_b38	chr7_6416460_C_T_b38	0.732617
UKB_1160_Sleep_duration	Psychiatric_neurologic	ENSG00000164535.14	DAGLB	THAP11	Skin_Sun_Exposed_Lower_leg	0.514	chr7_6404208_T_C_b38	chr7_6436869_G_A_b38	chr7_6416460_C_T_b38	0.693663
UKB_1160_Sleep_duration	Psychiatric_neurologic	ENSG00000164535.14	DAGLB	ZNF76	Skin_Sun_Exposed_Lower_leg	0.514	chr7_6404208_T_C_b38	chr7_6436869_G_A_b38	chr7_6416460_C_T_b38	0.693663
UKB_1180_Morning_or_evening_person_chronotype	Psychiatric_neurologic	ENSG00000131849.11	ZNF132	IRF1	Lung	0.563	chr19_58440444_C_A_b38	chr19_58405531_T_C_b38	chr19_58442326_A_G_b38	0.630314
UKB_1180_Morning_or_evening_person_chronotype	Psychiatric_neurologic	ENSG00000164924.17	YWHAZ	SMAD4	Esophagus_Muscularis	0.518	chr8_100954911_A_G_b38	chr8_100954911_A_G_b38	chr8_100925146_A_G_b38	1
UKB_1180_Morning_or_evening_person_chronotype	Psychiatric_neurologic	ENSG00000164924.17	YWHAZ	TFAP4	Esophagus_Muscularis	0.518	chr8_100954911_A_G_b38	chr8_100954911_A_G_b38	chr8_100925146_A_G_b38	1
UKB_1200_Sleeplessness_or_insomnia	Psychiatric_neurologic	ENSG00000100412.15	ACO2	E2F4	Muscle_Skeletal	0.581	chr22_41456579_G_A_b38	chr22_41533171_T_G_b38	chr22_41515521_C_T_b38	0.94891
UKB_1200_Sleeplessness_or_insomnia	Psychiatric_neurologic	ENSG00000163320.10	CGGBP1	THAP11	Thyroid	0.606	chr3_88058029_T_C_b38	chr3_88195691_C_G_b38	chr3_88058029_T_C_b38	0.806253
UKB_1807_Fathers_age_at_death	Aging	ENSG00000100385.13	IL2RB	GATA3	Skin_Sun_Exposed_Lower_leg	0.678	chr22_37145834_A_T_b38	chr22_37146161_G_A_b38	chr22_37145834_A_T_b38	0.989916
UKB_1807_Fathers_age_at_death	Aging	ENSG00000100385.13	IL2RB	KLF4	Skin_Sun_Exposed_Lower_leg	0.678	chr22_37145834_A_T_b38	chr22_37146161_G_A_b38	chr22_37145834_A_T_b38	0.989916
UKB_1807_Fathers_age_at_death	Aging	ENSG00000100385.13	IL2RB	RXRA	Skin_Sun_Exposed_Lower_leg	0.678	chr22_37145834_A_T_b38	chr22_37146161_G_A_b38	chr22_37145834_A_T_b38	0.989916
UKB_1807_Fathers_age_at_death	Aging	ENSG00000100385.13	IL2RB	SP1	Skin_Sun_Exposed_Lower_leg	0.678	chr22_37145834_A_T_b38	chr22_37145834_A_T_b38	chr22_37145834_A_T_b38	1
UKB_20002_1065_self_reported_hypertension	Cardiometabolic	ENSG00000158186.12	MRAS	TCF7	Artery_Tibial	0.598	chr3_138352059_C_T_b38	chr3_138333912_C_T_b38	chr3_138352059_C_T_b38	0.944548
UKB_20002_1065_self_reported_hypertension	Cardiometabolic	ENSG00000164048.13	ZNF589	CTCF	Skin_Sun_Exposed_Lower_leg	0.581	chr3_48150508_T_C_b38	chr3_48241161_TGCGC_T_b38	chr3_48270739_A_G_b38	0.479138
UKB_20002_1065_self_reported_hypertension	Cardiometabolic	ENSG00000164048.13	ZNF589	CUX1	Skin_Sun_Exposed_Lower_leg	0.581	chr3_48150508_T_C_b38	chr3_48241161_TGCGC_T_b38	chr3_48270739_A_G_b38	0.479138
UKB_20002_1065_self_reported_hypertension	Cardiometabolic	ENSG00000164048.13	ZNF589	EBF1	Skin_Sun_Exposed_Lower_leg	0.581	chr3_48150508_T_C_b38	chr3_48241161_TGCGC_T_b38	chr3_48270739_A_G_b38	0.479138
UKB_20002_1065_self_reported_hypertension	Cardiometabolic	ENSG00000164048.13	ZNF589	GATA2	Skin_Sun_Exposed_Lower_leg	0.581	chr3_48150508_T_C_b38	chr3_48241161_TGCGC_T_b38	chr3_48270739_A_G_b38	0.479138
UKB_20002_1065_self_reported_hypertension	Cardiometabolic	ENSG00000164048.13	ZNF589	RBPJ	Skin_Sun_Exposed_Lower_leg	0.581	chr3_48150508_T_C_b38	chr3_48241161_TGCGC_T_b38	chr3_48270739_A_G_b38	0.479138
UKB_20002_1065_self_reported_hypertension	Cardiometabolic	ENSG00000164048.13	ZNF589	RELA	Skin_Sun_Exposed_Lower_leg	0.581	chr3_48150508_T_C_b38	chr3_48241161_TGCGC_T_b38	chr3_48270739_A_G_b38	0.479138
UKB_20002_1065_self_reported_hypertension	Cardiometabolic	ENSG00000164048.13	ZNF589	SP1	Skin_Sun_Exposed_Lower_leg	0.581	chr3_48150508_T_C_b38	chr3_48241205_A_G_b38	chr3_48270739_A_G_b38	0.480995
UKB_20002_1065_self_reported_hypertension	Cardiometabolic	ENSG00000164048.13	ZNF589	SREBF2	Skin_Sun_Exposed_Lower_leg	0.581	chr3_48150508_T_C_b38	chr3_48241161_TGCGC_T_b38	chr3_48270739_A_G_b38	0.479138
UKB_20002_1065_self_reported_hypertension	Cardiometabolic	ENSG00000164048.13	ZNF589	THAP11	Skin_Sun_Exposed_Lower_leg	0.581	chr3_48150508_T_C_b38	chr3_48241161_TGCGC_T_b38	chr3_48270739_A_G_b38	0.479138
UKB_20002_1065_self_reported_hypertension	Cardiometabolic	ENSG00000164048.13	ZNF589	ZEB1	Skin_Sun_Exposed_Lower_leg	0.581	chr3_48150508_T_C_b38	chr3_48241161_TGCGC_T_b38	chr3_48270739_A_G_b38	0.479138
UKB_20002_1065_self_reported_hypertension	Cardiometabolic	ENSG00000164048.13	ZNF589	ZNF394	Skin_Sun_Exposed_Lower_leg	0.581	chr3_48150508_T_C_b38	chr3_48301179_C_T_b38	chr3_48270739_A_G_b38	0.4707
UKB_20002_1065_self_reported_hypertension	Cardiometabolic	ENSG00000165730.14	STOX1	STAT5A	Nerve_Tibial	0.728	chr10_68827436_C_G_b38	chr10_68826702_T_C_b38	chr10_68827436_C_G_b38	0.989784
UKB_20002_1065_self_reported_hypertension	Cardiometabolic	ENSG00000165895.17	ARHGAP42	BATF	Artery_Tibial	0.998	chr11_100739815_T_C_b38	chr11_100727243_G_A_b38	chr11_100739815_T_C_b38	0.408598
UKB_20002_1065_self_reported_hypertension	Cardiometabolic	ENSG00000165895.17	ARHGAP42	FOXJ2	Artery_Tibial	0.998	chr11_100739815_T_C_b38	chr11_100684383_A_G_b38	chr11_100739815_T_C_b38	0.84576
UKB_20002_1065_self_reported_hypertension	Cardiometabolic	ENSG00000188878.19	FBF1	CTCF	Esophagus_Muscularis	0.679	chr17_75930040_C_A_b38	chr17_75942275_C_CA_b38	chr17_75930040_C_A_b38	0.993033
UKB_20002_1065_self_reported_hypertension	Cardiometabolic	ENSG00000188878.19	FBF1	CTCF	Thyroid	0.577	chr17_75930040_C_A_b38	chr17_75942275_C_CA_b38	chr17_75930040_C_A_b38	0.993033
UKB_20002_1065_self_reported_hypertension	Cardiometabolic	ENSG00000188878.19	FBF1	MAFK	Esophagus_Muscularis	0.679	chr17_75930040_C_A_b38	chr17_75942275_C_CA_b38	chr17_75930040_C_A_b38	0.993033
UKB_20002_1065_self_reported_hypertension	Cardiometabolic	ENSG00000188878.19	FBF1	MAFK	Thyroid	0.577	chr17_75930040_C_A_b38	chr17_75942275_C_CA_b38	chr17_75930040_C_A_b38	0.993033
UKB_20002_1065_self_reported_hypertension	Cardiometabolic	ENSG00000188878.19	FBF1	MITF	Esophagus_Muscularis	0.679	chr17_75930040_C_A_b38	chr17_75900218_C_T_b38	chr17_75930040_C_A_b38	0.979106
UKB_20002_1065_self_reported_hypertension	Cardiometabolic	ENSG00000188878.19	FBF1	NFATC3	Esophagus_Muscularis	0.679	chr17_75930040_C_A_b38	chr17_75900218_C_T_b38	chr17_75930040_C_A_b38	0.979106
UKB_20002_1065_self_reported_hypertension	Cardiometabolic	ENSG00000188878.19	FBF1	NFATC3	Thyroid	0.577	chr17_75930040_C_A_b38	chr17_75844162_G_A_b38	chr17_75930040_C_A_b38	0.572396
UKB_20002_1065_self_reported_hypertension	Cardiometabolic	ENSG00000188878.19	FBF1	NFIC	Esophagus_Muscularis	0.679	chr17_75930040_C_A_b38	chr17_75900218_C_T_b38	chr17_75930040_C_A_b38	0.979106
UKB_20002_1065_self_reported_hypertension	Cardiometabolic	ENSG00000188878.19	FBF1	POU5F1	Esophagus_Muscularis	0.679	chr17_75930040_C_A_b38	chr17_75942275_C_CA_b38	chr17_75930040_C_A_b38	0.993033
UKB_20002_1065_self_reported_hypertension	Cardiometabolic	ENSG00000188878.19	FBF1	RELA	Esophagus_Muscularis	0.679	chr17_75930040_C_A_b38	chr17_75905062_G_A_b38	chr17_75930040_C_A_b38	0.822767
UKB_20002_1065_self_reported_hypertension	Cardiometabolic	ENSG00000188878.19	FBF1	RXRA	Esophagus_Muscularis	0.679	chr17_75930040_C_A_b38	chr17_75900218_C_T_b38	chr17_75930040_C_A_b38	0.979106
UKB_20002_1065_self_reported_hypertension	Cardiometabolic	ENSG00000188878.19	FBF1	RXRA	Thyroid	0.577	chr17_75930040_C_A_b38	chr17_75844162_G_A_b38	chr17_75930040_C_A_b38	0.572396
UKB_20002_1065_self_reported_hypertension	Cardiometabolic	ENSG00000188878.19	FBF1	SMAD4	Esophagus_Muscularis	0.679	chr17_75930040_C_A_b38	chr17_75900218_C_T_b38	chr17_75930040_C_A_b38	0.979106
UKB_20002_1065_self_reported_hypertension	Cardiometabolic	ENSG00000188878.19	FBF1	THAP11	Esophagus_Muscularis	0.679	chr17_75930040_C_A_b38	chr17_75942275_C_CA_b38	chr17_75930040_C_A_b38	0.993033
UKB_20002_1065_self_reported_hypertension	Cardiometabolic	ENSG00000188878.19	FBF1	THRB	Esophagus_Muscularis	0.679	chr17_75930040_C_A_b38	chr17_75900218_C_T_b38	chr17_75930040_C_A_b38	0.979106
UKB_20002_1065_self_reported_hypertension	Cardiometabolic	ENSG00000188878.19	FBF1	ZEB1	Esophagus_Muscularis	0.679	chr17_75930040_C_A_b38	chr17_75900218_C_T_b38	chr17_75930040_C_A_b38	0.979106
UKB_20002_1065_self_reported_hypertension	Cardiometabolic	ENSG00000204463.12	BAG6	ZNF121	Artery_Tibial	0.952	chr6_31642909_A_G_b38	chr6_31637422_G_C_b38	chr6_31637422_G_C_b38	0.989936
UKB_20002_1111_self_reported_asthma	Immune	ENSG00000179428.2	AC073072.5	CREM	Esophagus_Muscularis	0.634	chr7_22726602_A_G_b38	chr7_22728505_C_A_b38	chr7_22726602_A_G_b38	0.926622
UKB_20002_1111_self_reported_asthma	Immune	ENSG00000204084.12	INPP5B	CTCF	Adipose_Subcutaneous	0.645	chr1_37862263_CAG_C_b38	chr1_37801581_G_A_b38	chr1_37818475_C_A_b38	0.898196
UKB_20002_1111_self_reported_asthma	Immune	ENSG00000204084.12	INPP5B	IRF2	Lung	0.65	chr1_37878930_G_A_b38	chr1_37862263_CAG_C_b38	chr1_37878930_G_A_b38	0.993916
UKB_20002_1111_self_reported_asthma	Immune	ENSG00000204084.12	INPP5B	MAX	Lung	0.65	chr1_37878930_G_A_b38	chr1_37862263_CAG_C_b38	chr1_37878930_G_A_b38	0.993916
UKB_20002_1111_self_reported_asthma	Immune	ENSG00000204084.12	INPP5B	NR2C1	Nerve_Tibial	0.643	chr1_37878930_G_A_b38	chr1_37801581_G_A_b38	chr1_37828954_C_T_b38	0.898641
UKB_20002_1111_self_reported_asthma	Immune	ENSG00000204084.12	INPP5B	ZNF143	Adipose_Subcutaneous	0.645	chr1_37862263_CAG_C_b38	chr1_37801581_G_A_b38	chr1_37818475_C_A_b38	0.898196
UKB_20002_1111_self_reported_asthma	Immune	ENSG00000204084.12	INPP5B	ZNF143	Lung	0.65	chr1_37878930_G_A_b38	chr1_37862263_CAG_C_b38	chr1_37878930_G_A_b38	0.993916
UKB_20002_1226_self_reported_hypothyroidism_or_myxoedema	Endocrine system disease	ENSG00000159720.11	ATP6V0D1	BATF	Spleen	0.629	chr16_67442669_A_G_b38	chr16_67425406_A_G_b38	chr16_67425406_A_G_b38	0.970817
UKB_20002_1226_self_reported_hypothyroidism_or_myxoedema	Endocrine system disease	ENSG00000275342.4	PRAG1	YY1	Thyroid	0.984	chr8_8462453_G_C_b38	chr8_8461340_T_C_b38	chr8_8462453_G_C_b38	0.902495
UKB_20002_1265_self_reported_migraine	Psychiatric_neurologic	ENSG00000071909.18	MYO3B	BATF	Artery_Tibial	0.953	chr2_170377725_C_G_b38	chr2_170376476_T_G_b38	chr2_170377725_C_G_b38	0.82683
UKB_20002_1265_self_reported_migraine	Psychiatric_neurologic	ENSG00000071909.18	MYO3B	IKZF1	Artery_Tibial	0.953	chr2_170377725_C_G_b38	chr2_170376476_T_G_b38	chr2_170377725_C_G_b38	0.82683
UKB_20002_1265_self_reported_migraine	Psychiatric_neurologic	ENSG00000204335.3	SP5	PRDM6	Artery_Tibial	0.953	chr2_170377725_C_G_b38	chr2_170376476_T_G_b38	chr2_170377725_C_G_b38	0.82683
UKB_20002_1265_self_reported_migraine	Psychiatric_neurologic	ENSG00000222033.1	LINC01124	PRDM6	Artery_Tibial	0.953	chr2_170377725_C_G_b38	chr2_170376476_T_G_b38	chr2_170377725_C_G_b38	0.82683
UKB_20002_1473_self_reported_high_cholesterol	Cardiometabolic	ENSG00000105976.14	MET	BATF	Artery_Tibial	0.551	chr7_116777794_G_C_b38	chr7_116777794_G_C_b38	chr7_116777794_G_C_b38	1
UKB_20002_1473_self_reported_high_cholesterol	Cardiometabolic	ENSG00000165895.17	ARHGAP42	BATF	Artery_Tibial	0.794	chr11_100739815_T_C_b38	chr11_100727243_G_A_b38	chr11_100739815_T_C_b38	0.408598
UKB_20002_1473_self_reported_high_cholesterol	Cardiometabolic	ENSG00000165895.17	ARHGAP42	FOXJ2	Artery_Tibial	0.794	chr11_100739815_T_C_b38	chr11_100684383_A_G_b38	chr11_100739815_T_C_b38	0.84576
UKB_20002_1473_self_reported_high_cholesterol	Cardiometabolic	ENSG00000166927.12	MS4A7	BCL6	Adipose_Subcutaneous	0.544	chr11_60377968_G_C_b38	chr11_60396731_G_A_b38	chr11_60375934_A_G_b38	0.925475
UKB_20002_1473_self_reported_high_cholesterol	Cardiometabolic	ENSG00000166927.12	MS4A7	BCL6	Nerve_Tibial	0.562	chr11_60377968_G_C_b38	chr11_60389634_T_G_b38	chr11_60376620_TAC_T_b38	0.925242
UKB_20002_1473_self_reported_high_cholesterol	Cardiometabolic	ENSG00000166927.12	MS4A7	CEBPB	Muscle_Skeletal	0.539	chr11_60377968_G_C_b38	chr11_60376707_G_A_b38	chr11_60375934_A_G_b38	1
UKB_20002_1473_self_reported_high_cholesterol	Cardiometabolic	ENSG00000166927.12	MS4A7	CEBPB	Nerve_Tibial	0.562	chr11_60377968_G_C_b38	chr11_60376707_G_A_b38	chr11_60376620_TAC_T_b38	1
UKB_20002_1473_self_reported_high_cholesterol	Cardiometabolic	ENSG00000166927.12	MS4A7	ELF1	Adipose_Subcutaneous	0.544	chr11_60377968_G_C_b38	chr11_60396829_C_T_b38	chr11_60375934_A_G_b38	0.923068
UKB_20002_1473_self_reported_high_cholesterol	Cardiometabolic	ENSG00000166927.12	MS4A7	FOSL2	Muscle_Skeletal	0.539	chr11_60377968_G_C_b38	chr11_60389634_T_G_b38	chr11_60375934_A_G_b38	0.925242
UKB_20002_1473_self_reported_high_cholesterol	Cardiometabolic	ENSG00000166927.12	MS4A7	FOSL2	Nerve_Tibial	0.562	chr11_60377968_G_C_b38	chr11_60396829_C_T_b38	chr11_60376620_TAC_T_b38	0.923068
UKB_20002_1473_self_reported_high_cholesterol	Cardiometabolic	ENSG00000166927.12	MS4A7	HIC1	Adipose_Subcutaneous	0.544	chr11_60377968_G_C_b38	chr11_60376707_G_A_b38	chr11_60375934_A_G_b38	1
UKB_20002_1473_self_reported_high_cholesterol	Cardiometabolic	ENSG00000166927.12	MS4A7	HSF1	Nerve_Tibial	0.562	chr11_60377968_G_C_b38	chr11_60361495_G_A_b38	chr11_60376620_TAC_T_b38	0.867009
UKB_20002_1473_self_reported_high_cholesterol	Cardiometabolic	ENSG00000166927.12	MS4A7	KLF9	Muscle_Skeletal	0.539	chr11_60377968_G_C_b38	chr11_60396829_C_T_b38	chr11_60375934_A_G_b38	0.923068
UKB_20002_1473_self_reported_high_cholesterol	Cardiometabolic	ENSG00000166927.12	MS4A7	KLF9	Nerve_Tibial	0.562	chr11_60377968_G_C_b38	chr11_60389634_T_G_b38	chr11_60376620_TAC_T_b38	0.925242
UKB_20002_1473_self_reported_high_cholesterol	Cardiometabolic	ENSG00000166927.12	MS4A7	MAFF	Nerve_Tibial	0.562	chr11_60377968_G_C_b38	chr11_60396829_C_T_b38	chr11_60376620_TAC_T_b38	0.923068
UKB_20002_1473_self_reported_high_cholesterol	Cardiometabolic	ENSG00000166927.12	MS4A7	NR2F2	Nerve_Tibial	0.562	chr11_60377968_G_C_b38	chr11_60345339_A_G_b38	chr11_60376620_TAC_T_b38	0.477279
UKB_20002_1473_self_reported_high_cholesterol	Cardiometabolic	ENSG00000166927.12	MS4A7	RELA	Nerve_Tibial	0.562	chr11_60377968_G_C_b38	chr11_60396731_G_A_b38	chr11_60376620_TAC_T_b38	0.925475
UKB_20002_1473_self_reported_high_cholesterol	Cardiometabolic	ENSG00000166927.12	MS4A7	STAT3	Muscle_Skeletal	0.539	chr11_60377968_G_C_b38	chr11_60396731_G_A_b38	chr11_60375934_A_G_b38	0.925475
UKB_20002_1473_self_reported_high_cholesterol	Cardiometabolic	ENSG00000166927.12	MS4A7	STAT3	Nerve_Tibial	0.562	chr11_60377968_G_C_b38	chr11_60361495_G_A_b38	chr11_60376620_TAC_T_b38	0.867009
UKB_20002_1473_self_reported_high_cholesterol	Cardiometabolic	ENSG00000166927.12	MS4A7	ZNF121	Nerve_Tibial	0.562	chr11_60377968_G_C_b38	chr11_60345339_A_G_b38	chr11_60376620_TAC_T_b38	0.477279
UKB_20002_1473_self_reported_high_cholesterol	Cardiometabolic	ENSG00000166927.12	MS4A7	ZNF394	Nerve_Tibial	0.562	chr11_60377968_G_C_b38	chr11_60389634_T_G_b38	chr11_60376620_TAC_T_b38	0.925242
UKB_20002_1473_self_reported_high_cholesterol	Cardiometabolic	ENSG00000169047.5	IRS1	PPARG	Adipose_Subcutaneous	0.516	chr2_226226608_A_ATC_b38	chr2_226236695_A_G_b38	chr2_226226608_A_ATC_b38	0.849532
UKB_20016_Fluid_intelligence_score	Psychiatric_neurologic	ENSG00000163431.12	LMOD1	STAT3	Esophagus_Muscularis	0.555	chr1_201903081_A_C_b38	chr1_201917641_TA_T_b38	chr1_201831740_G_A_b38	0.811893
UKB_20016_Fluid_intelligence_score	Psychiatric_neurologic	ENSG00000189339.11	SLC35E2B	RELA	Brain_Cortex	0.64	chr1_1659060_G_A_b38	chr1_1665581_C_G_b38	chr1_1659060_G_A_b38	0.702595
UKB_20016_Fluid_intelligence_score	Psychiatric_neurologic	ENSG00000189339.11	SLC35E2B	REST	Brain_Cortex	0.64	chr1_1659060_G_A_b38	chr1_1665581_C_G_b38	chr1_1659060_G_A_b38	0.702595
UKB_20016_Fluid_intelligence_score	Psychiatric_neurologic	ENSG00000189339.11	SLC35E2B	THRB	Brain_Cortex	0.64	chr1_1659060_G_A_b38	chr1_1665581_C_G_b38	chr1_1659060_G_A_b38	0.702595
UKB_20016_Fluid_intelligence_score	Psychiatric_neurologic	ENSG00000189339.11	SLC35E2B	THRB	Brain_Nucleus_accumbens_basal_ganglia	0.646	chr1_1659060_G_A_b38	chr1_1665581_C_G_b38	chr1_1658830_C_G_b38	0.702595
UKB_20016_Fluid_intelligence_score	Psychiatric_neurologic	ENSG00000197728.9	RPS26	ARNT	Lung	0.594	chr12_56042145_C_G_b38	chr12_56080024_T_C_b38	chr12_56042145_C_G_b38	0.780229
UKB_20016_Fluid_intelligence_score	Psychiatric_neurologic	ENSG00000197728.9	RPS26	ATF3	Lung	0.594	chr12_56042145_C_G_b38	chr12_56080024_T_C_b38	chr12_56042145_C_G_b38	0.780229
UKB_20016_Fluid_intelligence_score	Psychiatric_neurologic	ENSG00000197728.9	RPS26	ATF3	Thyroid	0.573	chr12_56042145_C_G_b38	chr12_56080024_T_C_b38	chr12_56042145_C_G_b38	0.780229
UKB_20016_Fluid_intelligence_score	Psychiatric_neurologic	ENSG00000197728.9	RPS26	E2F4	Lung	0.594	chr12_56042145_C_G_b38	chr12_56080024_T_C_b38	chr12_56042145_C_G_b38	0.780229
UKB_20016_Fluid_intelligence_score	Psychiatric_neurologic	ENSG00000197728.9	RPS26	E2F4	Thyroid	0.573	chr12_56042145_C_G_b38	chr12_56080024_T_C_b38	chr12_56042145_C_G_b38	0.780229
UKB_20016_Fluid_intelligence_score	Psychiatric_neurologic	ENSG00000197728.9	RPS26	ESRRA	Lung	0.594	chr12_56042145_C_G_b38	chr12_56080024_T_C_b38	chr12_56042145_C_G_b38	0.780229
UKB_20016_Fluid_intelligence_score	Psychiatric_neurologic	ENSG00000197728.9	RPS26	ESRRA	Thyroid	0.573	chr12_56042145_C_G_b38	chr12_56080024_T_C_b38	chr12_56042145_C_G_b38	0.780229
UKB_20016_Fluid_intelligence_score	Psychiatric_neurologic	ENSG00000197728.9	RPS26	HSF1	Lung	0.594	chr12_56042145_C_G_b38	chr12_56086799_G_A_b38	chr12_56042145_C_G_b38	0.665329
UKB_20016_Fluid_intelligence_score	Psychiatric_neurologic	ENSG00000197728.9	RPS26	HSF1	Thyroid	0.573	chr12_56042145_C_G_b38	chr12_55995509_T_C_b38	chr12_56042145_C_G_b38	0.68874
UKB_20016_Fluid_intelligence_score	Psychiatric_neurologic	ENSG00000197728.9	RPS26	IRF3	Lung	0.594	chr12_56042145_C_G_b38	chr12_55995509_T_C_b38	chr12_56042145_C_G_b38	0.68874
UKB_20016_Fluid_intelligence_score	Psychiatric_neurologic	ENSG00000197728.9	RPS26	IRF3	Muscle_Skeletal	0.538	chr12_56042145_C_G_b38	chr12_56080024_T_C_b38	chr12_56042145_C_G_b38	0.780229
UKB_20016_Fluid_intelligence_score	Psychiatric_neurologic	ENSG00000197728.9	RPS26	IRF3	Thyroid	0.573	chr12_56042145_C_G_b38	chr12_55995509_T_C_b38	chr12_56042145_C_G_b38	0.68874
UKB_20016_Fluid_intelligence_score	Psychiatric_neurologic	ENSG00000197728.9	RPS26	JUN	Thyroid	0.573	chr12_56042145_C_G_b38	chr12_56080024_T_C_b38	chr12_56042145_C_G_b38	0.780229
UKB_20016_Fluid_intelligence_score	Psychiatric_neurologic	ENSG00000197728.9	RPS26	MAFF	Lung	0.594	chr12_56042145_C_G_b38	chr12_56080024_T_C_b38	chr12_56042145_C_G_b38	0.780229
UKB_20016_Fluid_intelligence_score	Psychiatric_neurologic	ENSG00000197728.9	RPS26	MAFF	Thyroid	0.573	chr12_56042145_C_G_b38	chr12_56080024_T_C_b38	chr12_56042145_C_G_b38	0.780229
UKB_20016_Fluid_intelligence_score	Psychiatric_neurologic	ENSG00000197728.9	RPS26	MAFG	Brain_Cortex	0.585	chr12_56042145_C_G_b38	chr12_55995509_T_C_b38	chr12_56042145_C_G_b38	0.68874
UKB_20016_Fluid_intelligence_score	Psychiatric_neurologic	ENSG00000197728.9	RPS26	MAFG	Thyroid	0.573	chr12_56042145_C_G_b38	chr12_56080024_T_C_b38	chr12_56042145_C_G_b38	0.780229
UKB_20016_Fluid_intelligence_score	Psychiatric_neurologic	ENSG00000197728.9	RPS26	MAX	Artery_Tibial	0.603	chr12_56042145_C_G_b38	chr12_56080024_T_C_b38	chr12_56042145_C_G_b38	0.780229
UKB_20016_Fluid_intelligence_score	Psychiatric_neurologic	ENSG00000197728.9	RPS26	MAX	Lung	0.594	chr12_56042145_C_G_b38	chr12_56080024_T_C_b38	chr12_56042145_C_G_b38	0.780229
UKB_20016_Fluid_intelligence_score	Psychiatric_neurologic	ENSG00000197728.9	RPS26	MAX	Muscle_Skeletal	0.538	chr12_56042145_C_G_b38	chr12_55995509_T_C_b38	chr12_56042145_C_G_b38	0.68874
UKB_20016_Fluid_intelligence_score	Psychiatric_neurologic	ENSG00000197728.9	RPS26	MAX	Thyroid	0.573	chr12_56042145_C_G_b38	chr12_56080024_T_C_b38	chr12_56042145_C_G_b38	0.780229
UKB_20016_Fluid_intelligence_score	Psychiatric_neurologic	ENSG00000197728.9	RPS26	MXI1	Brain_Cortex	0.585	chr12_56042145_C_G_b38	chr12_55995509_T_C_b38	chr12_56042145_C_G_b38	0.68874
UKB_20016_Fluid_intelligence_score	Psychiatric_neurologic	ENSG00000197728.9	RPS26	MXI1	Lung	0.594	chr12_56042145_C_G_b38	chr12_55995509_T_C_b38	chr12_56042145_C_G_b38	0.68874
UKB_20016_Fluid_intelligence_score	Psychiatric_neurologic	ENSG00000197728.9	RPS26	MXI1	Thyroid	0.573	chr12_56042145_C_G_b38	chr12_56080024_T_C_b38	chr12_56042145_C_G_b38	0.780229
UKB_20016_Fluid_intelligence_score	Psychiatric_neurologic	ENSG00000197728.9	RPS26	NFYC	Thyroid	0.573	chr12_56042145_C_G_b38	chr12_56080024_T_C_b38	chr12_56042145_C_G_b38	0.780229
UKB_20016_Fluid_intelligence_score	Psychiatric_neurologic	ENSG00000197728.9	RPS26	SMAD2	Brain_Cortex	0.585	chr12_56042145_C_G_b38	chr12_55995509_T_C_b38	chr12_56042145_C_G_b38	0.68874
UKB_20016_Fluid_intelligence_score	Psychiatric_neurologic	ENSG00000197728.9	RPS26	SMAD2	Muscle_Skeletal	0.538	chr12_56042145_C_G_b38	chr12_56080024_T_C_b38	chr12_56042145_C_G_b38	0.780229
UKB_20016_Fluid_intelligence_score	Psychiatric_neurologic	ENSG00000197728.9	RPS26	SP2	Lung	0.594	chr12_56042145_C_G_b38	chr12_56080024_T_C_b38	chr12_56042145_C_G_b38	0.780229
UKB_20016_Fluid_intelligence_score	Psychiatric_neurologic	ENSG00000197728.9	RPS26	TBP	Lung	0.594	chr12_56042145_C_G_b38	chr12_56080024_T_C_b38	chr12_56042145_C_G_b38	0.780229
UKB_20016_Fluid_intelligence_score	Psychiatric_neurologic	ENSG00000197728.9	RPS26	TBP	Thyroid	0.573	chr12_56042145_C_G_b38	chr12_56080024_T_C_b38	chr12_56042145_C_G_b38	0.780229
UKB_20016_Fluid_intelligence_score	Psychiatric_neurologic	ENSG00000197728.9	RPS26	USF1	Brain_Cortex	0.585	chr12_56042145_C_G_b38	chr12_55995509_T_C_b38	chr12_56042145_C_G_b38	0.68874
UKB_20016_Fluid_intelligence_score	Psychiatric_neurologic	ENSG00000197728.9	RPS26	ZNF324	Lung	0.594	chr12_56042145_C_G_b38	chr12_56080024_T_C_b38	chr12_56042145_C_G_b38	0.780229
UKB_20016_Fluid_intelligence_score	Psychiatric_neurologic	ENSG00000197728.9	RPS26	ZNF324	Thyroid	0.573	chr12_56042145_C_G_b38	chr12_56080024_T_C_b38	chr12_56042145_C_G_b38	0.780229
UKB_20016_Fluid_intelligence_score	Psychiatric_neurologic	ENSG00000197728.9	RPS26	ZNF384	Lung	0.594	chr12_56042145_C_G_b38	chr12_56080024_T_C_b38	chr12_56042145_C_G_b38	0.780229
UKB_20016_Fluid_intelligence_score	Psychiatric_neurologic	ENSG00000197728.9	RPS26	ZNF394	Lung	0.594	chr12_56042145_C_G_b38	chr12_56086799_G_A_b38	chr12_56042145_C_G_b38	0.665329
UKB_20016_Fluid_intelligence_score	Psychiatric_neurologic	ENSG00000197728.9	RPS26	ZNF770	Muscle_Skeletal	0.538	chr12_56042145_C_G_b38	chr12_56080024_T_C_b38	chr12_56042145_C_G_b38	0.780229
UKB_20016_Fluid_intelligence_score	Psychiatric_neurologic	ENSG00000197728.9	RPS26	ZNF770	Thyroid	0.573	chr12_56042145_C_G_b38	chr12_56080024_T_C_b38	chr12_56042145_C_G_b38	0.780229
UKB_20022_Birth_weight	Anthropometric	ENSG00000095261.13	PSMD5	CEBPA	Adipose_Subcutaneous	0.686	chr9_120775104_G_C_b38	chr9_120843433_CGAAGGCGTGAGTAATA_C_b38	chr9_120754001_G_C_b38	0.49774
UKB_20022_Birth_weight	Anthropometric	ENSG00000109919.9	MTCH2	NFE2L2	Muscle_Skeletal	0.607	chr11_47594246_G_C_b38	chr11_47433421_C_G_b38	chr11_47628586_AT_A_b38	0.709301
UKB_20022_Birth_weight	Anthropometric	ENSG00000109919.9	MTCH2	SP1	Muscle_Skeletal	0.607	chr11_47594246_G_C_b38	chr11_47519938_T_TA_b38	chr11_47628586_AT_A_b38	0.92011
UKB_20022_Birth_weight	Anthropometric	ENSG00000109919.9	MTCH2	SP3	Muscle_Skeletal	0.607	chr11_47594246_G_C_b38	chr11_47433421_C_G_b38	chr11_47628586_AT_A_b38	0.709301
UKB_20022_Birth_weight	Anthropometric	ENSG00000109919.9	MTCH2	STAT5A	Muscle_Skeletal	0.607	chr11_47594246_G_C_b38	chr11_47416731_A_C_b38	chr11_47628586_AT_A_b38	0.584448
UKB_20022_Birth_weight	Anthropometric	ENSG00000141570.10	CBX8	ETS1	Lung	0.674	chr17_79799519_T_C_b38	chr17_79798269_G_A_b38	chr17_79799519_T_C_b38	0.993015
UKB_20022_Birth_weight	Anthropometric	ENSG00000141570.10	CBX8	FOSL2	Lung	0.674	chr17_79799519_T_C_b38	chr17_79798269_G_A_b38	chr17_79799519_T_C_b38	0.993015
UKB_20022_Birth_weight	Anthropometric	ENSG00000141570.10	CBX8	HIC1	Lung	0.674	chr17_79799519_T_C_b38	chr17_79798269_G_A_b38	chr17_79799519_T_C_b38	0.993015
UKB_20022_Birth_weight	Anthropometric	ENSG00000141570.10	CBX8	MAFF	Lung	0.674	chr17_79799519_T_C_b38	chr17_79826734_AT_A_b38	chr17_79799519_T_C_b38	0.661963
UKB_20022_Birth_weight	Anthropometric	ENSG00000141570.10	CBX8	MAFK	Lung	0.674	chr17_79799519_T_C_b38	chr17_79804428_T_C_b38	chr17_79799519_T_C_b38	0.965394
UKB_20022_Birth_weight	Anthropometric	ENSG00000141570.10	CBX8	NFYC	Lung	0.674	chr17_79799519_T_C_b38	chr17_79804428_T_C_b38	chr17_79799519_T_C_b38	0.965394
UKB_20022_Birth_weight	Anthropometric	ENSG00000141570.10	CBX8	RBPJ	Lung	0.674	chr17_79799519_T_C_b38	chr17_79798269_G_A_b38	chr17_79799519_T_C_b38	0.993015
UKB_20022_Birth_weight	Anthropometric	ENSG00000141570.10	CBX8	RELA	Lung	0.674	chr17_79799519_T_C_b38	chr17_79798269_G_A_b38	chr17_79799519_T_C_b38	0.993015
UKB_20022_Birth_weight	Anthropometric	ENSG00000141570.10	CBX8	RELB	Adipose_Subcutaneous	0.669	chr17_79798269_G_A_b38	chr17_79804428_T_C_b38	chr17_79798269_G_A_b38	0.963152
UKB_20022_Birth_weight	Anthropometric	ENSG00000141570.10	CBX8	RELB	Lung	0.674	chr17_79799519_T_C_b38	chr17_79798269_G_A_b38	chr17_79799519_T_C_b38	0.993015
UKB_20022_Birth_weight	Anthropometric	ENSG00000141570.10	CBX8	RUNX1	Lung	0.674	chr17_79799519_T_C_b38	chr17_79798269_G_A_b38	chr17_79799519_T_C_b38	0.993015
UKB_20022_Birth_weight	Anthropometric	ENSG00000141570.10	CBX8	STAT3	Lung	0.674	chr17_79799519_T_C_b38	chr17_79798269_G_A_b38	chr17_79799519_T_C_b38	0.993015
UKB_20022_Birth_weight	Anthropometric	ENSG00000141570.10	CBX8	STAT5A	Lung	0.674	chr17_79799519_T_C_b38	chr17_79798269_G_A_b38	chr17_79799519_T_C_b38	0.993015
UKB_20022_Birth_weight	Anthropometric	ENSG00000163703.17	CRELD1	NFIC	Nerve_Tibial	0.815	chr3_9933702_C_G_b38	chr3_9933702_C_G_b38	chr3_9933702_C_G_b38	1
UKB_20022_Birth_weight	Anthropometric	ENSG00000163703.17	CRELD1	STAT5A	Nerve_Tibial	0.815	chr3_9933702_C_G_b38	chr3_9933702_C_G_b38	chr3_9933702_C_G_b38	1
UKB_20022_Birth_weight	Anthropometric	ENSG00000181135.15	ZNF707	NR2C1	Skin_Sun_Exposed_Lower_leg	0.572	chr8_143685001_G_A_b38	chr8_143685001_G_A_b38	chr8_143844082_G_C_b38	1
UKB_21001_Body_mass_index_BMI	Anthropometric	ENSG00000116406.18	EDEM3	IRF3	Thyroid	0.546	chr1_184725449_C_A_b38	chr1_184750748_T_C_b38	chr1_184692508_G_A_b38	0.816939
UKB_21001_Body_mass_index_BMI	Anthropometric	ENSG00000118520.14	ARG1	KLF4	Skin_Sun_Exposed_Lower_leg	0.513	chr6_131576138_C_T_b38	chr6_131613841_CAAT_C_b38	chr6_131576138_C_T_b38	0.828239
UKB_21001_Body_mass_index_BMI	Anthropometric	ENSG00000127957.17	PMS2P3	NFYC	Skin_Sun_Exposed_Lower_leg	0.58	chr7_75432140_G_A_b38	chr7_75409396_TCAAAAG_T_b38	chr7_75432140_G_A_b38	0.9522
UKB_21001_Body_mass_index_BMI	Anthropometric	ENSG00000127957.17	PMS2P3	NR2C2	Skin_Sun_Exposed_Lower_leg	0.58	chr7_75432140_G_A_b38	chr7_75409396_TCAAAAG_T_b38	chr7_75432140_G_A_b38	0.9522
UKB_21001_Body_mass_index_BMI	Anthropometric	ENSG00000127957.17	PMS2P3	ZBTB48	Skin_Sun_Exposed_Lower_leg	0.58	chr7_75432140_G_A_b38	chr7_75409396_TCAAAAG_T_b38	chr7_75432140_G_A_b38	0.9522
UKB_21001_Body_mass_index_BMI	Anthropometric	ENSG00000127957.17	PMS2P3	ZNF394	Skin_Sun_Exposed_Lower_leg	0.58	chr7_75432140_G_A_b38	chr7_75485949_G_A_b38	chr7_75432140_G_A_b38	0.974626
UKB_21001_Body_mass_index_BMI	Anthropometric	ENSG00000151640.12	DPYSL4	IRF3	Esophagus_Muscularis	0.742	chr10_132187458_G_A_b38	chr10_132187458_G_A_b38	chr10_132175614_C_T_b38	1
UKB_21001_Body_mass_index_BMI	Anthropometric	ENSG00000151640.12	DPYSL4	REST	Esophagus_Muscularis	0.742	chr10_132187458_G_A_b38	chr10_132186626_C_T_b38	chr10_132175614_C_T_b38	0.986541
UKB_21001_Body_mass_index_BMI	Anthropometric	ENSG00000165806.19	CASP7	CTCF	Artery_Tibial	0.594	chr10_113679635_C_T_b38	chr10_113679635_C_T_b38	chr10_113679635_C_T_b38	1
UKB_21001_Body_mass_index_BMI	Anthropometric	ENSG00000165806.19	CASP7	RELB	Artery_Tibial	0.594	chr10_113679635_C_T_b38	chr10_113679635_C_T_b38	chr10_113679635_C_T_b38	1
UKB_21001_Body_mass_index_BMI	Anthropometric	ENSG00000165806.19	CASP7	ZNF394	Skin_Sun_Exposed_Lower_leg	0.576	chr10_113679635_C_T_b38	chr10_113679635_C_T_b38	chr10_113721259_C_T_b38	1
UKB_21001_Body_mass_index_BMI	Anthropometric	ENSG00000177697.17	CD151	BACH1	Muscle_Skeletal	0.875	chr11_840363_C_T_b38	chr11_830487_C_T_b38	chr11_833138_C_T_b38	0.465695
UKB_21001_Body_mass_index_BMI	Anthropometric	ENSG00000177697.17	CD151	BCL6	Muscle_Skeletal	0.875	chr11_840363_C_T_b38	chr11_833200_GC_G_b38	chr11_833138_C_T_b38	0.475899
UKB_21001_Body_mass_index_BMI	Anthropometric	ENSG00000177697.17	CD151	CBFB	Muscle_Skeletal	0.875	chr11_840363_C_T_b38	chr11_833200_GC_G_b38	chr11_833138_C_T_b38	0.475899
UKB_21001_Body_mass_index_BMI	Anthropometric	ENSG00000177697.17	CD151	E2F7	Skin_Sun_Exposed_Lower_leg	0.59	chr11_840363_C_T_b38	chr11_833202_TCCCTCGCCTGCCCCAGC_T_b38	chr11_833327_A_G_b38	0.476141
UKB_21001_Body_mass_index_BMI	Anthropometric	ENSG00000177697.17	CD151	MAFG	Muscle_Skeletal	0.875	chr11_840363_C_T_b38	chr11_833200_GC_G_b38	chr11_833138_C_T_b38	0.475899
UKB_21001_Body_mass_index_BMI	Anthropometric	ENSG00000177697.17	CD151	NFIA	Muscle_Skeletal	0.875	chr11_840363_C_T_b38	chr11_831122_C_T_b38	chr11_833138_C_T_b38	0.477341
UKB_21001_Body_mass_index_BMI	Anthropometric	ENSG00000177697.17	CD151	RELA	Muscle_Skeletal	0.875	chr11_840363_C_T_b38	chr11_833200_GC_G_b38	chr11_833138_C_T_b38	0.475899
UKB_21001_Body_mass_index_BMI	Anthropometric	ENSG00000189339.11	SLC35E2B	RELA	Brain_Cortex	0.795	chr1_1659060_G_A_b38	chr1_1665581_C_G_b38	chr1_1659060_G_A_b38	0.702595
UKB_21001_Body_mass_index_BMI	Anthropometric	ENSG00000189339.11	SLC35E2B	REST	Brain_Cortex	0.795	chr1_1659060_G_A_b38	chr1_1665581_C_G_b38	chr1_1659060_G_A_b38	0.702595
UKB_21001_Body_mass_index_BMI	Anthropometric	ENSG00000189339.11	SLC35E2B	THRB	Brain_Cortex	0.795	chr1_1659060_G_A_b38	chr1_1665581_C_G_b38	chr1_1659060_G_A_b38	0.702595
UKB_21001_Body_mass_index_BMI	Anthropometric	ENSG00000189339.11	SLC35E2B	THRB	Brain_Nucleus_accumbens_basal_ganglia	0.52	chr1_1659060_G_A_b38	chr1_1665581_C_G_b38	chr1_1658830_C_G_b38	0.702595
UKB_23099_Body_fat_percentage	Anthropometric	ENSG00000116406.18	EDEM3	IRF3	Thyroid	0.645	chr1_184725449_C_A_b38	chr1_184750748_T_C_b38	chr1_184692508_G_A_b38	0.816939
UKB_23099_Body_fat_percentage	Anthropometric	ENSG00000127957.17	PMS2P3	NFYC	Skin_Sun_Exposed_Lower_leg	0.728	chr7_75432140_G_A_b38	chr7_75409396_TCAAAAG_T_b38	chr7_75432140_G_A_b38	0.9522
UKB_23099_Body_fat_percentage	Anthropometric	ENSG00000127957.17	PMS2P3	NR2C2	Skin_Sun_Exposed_Lower_leg	0.728	chr7_75432140_G_A_b38	chr7_75409396_TCAAAAG_T_b38	chr7_75432140_G_A_b38	0.9522
UKB_23099_Body_fat_percentage	Anthropometric	ENSG00000127957.17	PMS2P3	ZBTB48	Skin_Sun_Exposed_Lower_leg	0.728	chr7_75432140_G_A_b38	chr7_75409396_TCAAAAG_T_b38	chr7_75432140_G_A_b38	0.9522
UKB_23099_Body_fat_percentage	Anthropometric	ENSG00000127957.17	PMS2P3	ZNF394	Skin_Sun_Exposed_Lower_leg	0.728	chr7_75432140_G_A_b38	chr7_75485949_G_A_b38	chr7_75432140_G_A_b38	0.974626
UKB_23099_Body_fat_percentage	Anthropometric	ENSG00000134245.17	WNT2B	IRF2	Brain_Cortex	0.522	chr1_112559776_C_T_b38	chr1_112697484_A_T_b38	chr1_112680611_G_A_b38	0.89349
UKB_23099_Body_fat_percentage	Anthropometric	ENSG00000136875.12	PRPF4	ATF1	Esophagus_Muscularis	0.614	chr9_113275614_C_T_b38	chr9_113293860_C_G_b38	chr9_113284500_T_A_b38	0.967995
UKB_23099_Body_fat_percentage	Anthropometric	ENSG00000136875.12	PRPF4	ATF1	Lung	0.536	chr9_113277628_C_T_b38	chr9_113293860_C_G_b38	chr9_113297287_G_C_b38	0.996351
UKB_23099_Body_fat_percentage	Anthropometric	ENSG00000136875.12	PRPF4	ATF1	Thyroid	0.55	chr9_113284500_T_A_b38	chr9_113284500_T_A_b38	chr9_113277628_C_T_b38	1
UKB_23099_Body_fat_percentage	Anthropometric	ENSG00000136875.12	PRPF4	ATF3	Esophagus_Muscularis	0.614	chr9_113275614_C_T_b38	chr9_113293860_C_G_b38	chr9_113284500_T_A_b38	0.967995
UKB_23099_Body_fat_percentage	Anthropometric	ENSG00000136875.12	PRPF4	ATF3	Lung	0.536	chr9_113277628_C_T_b38	chr9_113274286_A_G_b38	chr9_113297287_G_C_b38	0.723395
UKB_23099_Body_fat_percentage	Anthropometric	ENSG00000136875.12	PRPF4	ATF3	Thyroid	0.55	chr9_113284500_T_A_b38	chr9_113275614_C_T_b38	chr9_113277628_C_T_b38	0.978559
UKB_23099_Body_fat_percentage	Anthropometric	ENSG00000136875.12	PRPF4	BACH1	Esophagus_Muscularis	0.614	chr9_113275614_C_T_b38	chr9_113293860_C_G_b38	chr9_113284500_T_A_b38	0.967995
UKB_23099_Body_fat_percentage	Anthropometric	ENSG00000136875.12	PRPF4	BACH1	Lung	0.536	chr9_113277628_C_T_b38	chr9_113284500_T_A_b38	chr9_113297287_G_C_b38	0.992728
UKB_23099_Body_fat_percentage	Anthropometric	ENSG00000136875.12	PRPF4	BHLHE40	Esophagus_Muscularis	0.614	chr9_113275614_C_T_b38	chr9_113293860_C_G_b38	chr9_113284500_T_A_b38	0.967995
UKB_23099_Body_fat_percentage	Anthropometric	ENSG00000136875.12	PRPF4	BHLHE40	Thyroid	0.55	chr9_113284500_T_A_b38	chr9_113275614_C_T_b38	chr9_113277628_C_T_b38	0.978559
UKB_23099_Body_fat_percentage	Anthropometric	ENSG00000136875.12	PRPF4	CEBPA	Lung	0.536	chr9_113277628_C_T_b38	chr9_113274286_A_G_b38	chr9_113297287_G_C_b38	0.723395
UKB_23099_Body_fat_percentage	Anthropometric	ENSG00000136875.12	PRPF4	CEBPA	Thyroid	0.55	chr9_113284500_T_A_b38	chr9_113284500_T_A_b38	chr9_113277628_C_T_b38	1
UKB_23099_Body_fat_percentage	Anthropometric	ENSG00000136875.12	PRPF4	CEBPG	Esophagus_Muscularis	0.614	chr9_113275614_C_T_b38	chr9_113293860_C_G_b38	chr9_113284500_T_A_b38	0.967995
UKB_23099_Body_fat_percentage	Anthropometric	ENSG00000136875.12	PRPF4	CEBPG	Thyroid	0.55	chr9_113284500_T_A_b38	chr9_113293860_C_G_b38	chr9_113277628_C_T_b38	0.98911
UKB_23099_Body_fat_percentage	Anthropometric	ENSG00000136875.12	PRPF4	CTCF	Esophagus_Muscularis	0.614	chr9_113275614_C_T_b38	chr9_113293860_C_G_b38	chr9_113284500_T_A_b38	0.967995
UKB_23099_Body_fat_percentage	Anthropometric	ENSG00000136875.12	PRPF4	CTCF	Lung	0.536	chr9_113277628_C_T_b38	chr9_113284500_T_A_b38	chr9_113297287_G_C_b38	0.992728
UKB_23099_Body_fat_percentage	Anthropometric	ENSG00000136875.12	PRPF4	CTCF	Pancreas	0.565	chr9_113277628_C_T_b38	chr9_113284500_T_A_b38	chr9_113277628_C_T_b38	0.992728
UKB_23099_Body_fat_percentage	Anthropometric	ENSG00000136875.12	PRPF4	CTCF	Thyroid	0.55	chr9_113284500_T_A_b38	chr9_113293860_C_G_b38	chr9_113277628_C_T_b38	0.98911
UKB_23099_Body_fat_percentage	Anthropometric	ENSG00000136875.12	PRPF4	E2F4	Lung	0.536	chr9_113277628_C_T_b38	chr9_113293860_C_G_b38	chr9_113297287_G_C_b38	0.996351
UKB_23099_Body_fat_percentage	Anthropometric	ENSG00000136875.12	PRPF4	E2F4	Thyroid	0.55	chr9_113284500_T_A_b38	chr9_113274286_A_G_b38	chr9_113277628_C_T_b38	0.722576
UKB_23099_Body_fat_percentage	Anthropometric	ENSG00000136875.12	PRPF4	E2F5	Esophagus_Muscularis	0.614	chr9_113275614_C_T_b38	chr9_113293860_C_G_b38	chr9_113284500_T_A_b38	0.967995
UKB_23099_Body_fat_percentage	Anthropometric	ENSG00000136875.12	PRPF4	E2F5	Lung	0.536	chr9_113277628_C_T_b38	chr9_113293860_C_G_b38	chr9_113297287_G_C_b38	0.996351
UKB_23099_Body_fat_percentage	Anthropometric	ENSG00000136875.12	PRPF4	E2F5	Thyroid	0.55	chr9_113284500_T_A_b38	chr9_113284500_T_A_b38	chr9_113277628_C_T_b38	1
UKB_23099_Body_fat_percentage	Anthropometric	ENSG00000136875.12	PRPF4	ELF1	Esophagus_Muscularis	0.614	chr9_113275614_C_T_b38	chr9_113293860_C_G_b38	chr9_113284500_T_A_b38	0.967995
UKB_23099_Body_fat_percentage	Anthropometric	ENSG00000136875.12	PRPF4	ELF1	Pancreas	0.565	chr9_113277628_C_T_b38	chr9_113284500_T_A_b38	chr9_113277628_C_T_b38	0.992728
UKB_23099_Body_fat_percentage	Anthropometric	ENSG00000136875.12	PRPF4	ESRRA	Lung	0.536	chr9_113277628_C_T_b38	chr9_113274286_A_G_b38	chr9_113297287_G_C_b38	0.723395
UKB_23099_Body_fat_percentage	Anthropometric	ENSG00000136875.12	PRPF4	ESRRA	Thyroid	0.55	chr9_113284500_T_A_b38	chr9_113284500_T_A_b38	chr9_113277628_C_T_b38	1
UKB_23099_Body_fat_percentage	Anthropometric	ENSG00000136875.12	PRPF4	ETV5	Esophagus_Muscularis	0.614	chr9_113275614_C_T_b38	chr9_113293860_C_G_b38	chr9_113284500_T_A_b38	0.967995
UKB_23099_Body_fat_percentage	Anthropometric	ENSG00000136875.12	PRPF4	ETV5	Lung	0.536	chr9_113277628_C_T_b38	chr9_113274286_A_G_b38	chr9_113297287_G_C_b38	0.723395
UKB_23099_Body_fat_percentage	Anthropometric	ENSG00000136875.12	PRPF4	FOXA2	Lung	0.536	chr9_113277628_C_T_b38	chr9_113274286_A_G_b38	chr9_113297287_G_C_b38	0.723395
UKB_23099_Body_fat_percentage	Anthropometric	ENSG00000136875.12	PRPF4	FOXJ2	Esophagus_Muscularis	0.614	chr9_113275614_C_T_b38	chr9_113275900_C_T_b38	chr9_113284500_T_A_b38	0.493891
UKB_23099_Body_fat_percentage	Anthropometric	ENSG00000136875.12	PRPF4	FOXJ2	Lung	0.536	chr9_113277628_C_T_b38	chr9_113284500_T_A_b38	chr9_113297287_G_C_b38	0.992728
UKB_23099_Body_fat_percentage	Anthropometric	ENSG00000136875.12	PRPF4	GATA3	Lung	0.536	chr9_113277628_C_T_b38	chr9_113275614_C_T_b38	chr9_113297287_G_C_b38	0.971504
UKB_23099_Body_fat_percentage	Anthropometric	ENSG00000136875.12	PRPF4	HSF1	Lung	0.536	chr9_113277628_C_T_b38	chr9_113275614_C_T_b38	chr9_113297287_G_C_b38	0.971504
UKB_23099_Body_fat_percentage	Anthropometric	ENSG00000136875.12	PRPF4	HSF1	Thyroid	0.55	chr9_113284500_T_A_b38	chr9_113275614_C_T_b38	chr9_113277628_C_T_b38	0.978559
UKB_23099_Body_fat_percentage	Anthropometric	ENSG00000136875.12	PRPF4	IRF2	Esophagus_Muscularis	0.614	chr9_113275614_C_T_b38	chr9_113293860_C_G_b38	chr9_113284500_T_A_b38	0.967995
UKB_23099_Body_fat_percentage	Anthropometric	ENSG00000136875.12	PRPF4	IRF2	Lung	0.536	chr9_113277628_C_T_b38	chr9_113275614_C_T_b38	chr9_113297287_G_C_b38	0.971504
UKB_23099_Body_fat_percentage	Anthropometric	ENSG00000136875.12	PRPF4	IRF2	Thyroid	0.55	chr9_113284500_T_A_b38	chr9_113365949_C_A_b38	chr9_113277628_C_T_b38	0.857284
UKB_23099_Body_fat_percentage	Anthropometric	ENSG00000136875.12	PRPF4	IRF3	Esophagus_Muscularis	0.614	chr9_113275614_C_T_b38	chr9_113293860_C_G_b38	chr9_113284500_T_A_b38	0.967995
UKB_23099_Body_fat_percentage	Anthropometric	ENSG00000136875.12	PRPF4	IRF3	Lung	0.536	chr9_113277628_C_T_b38	chr9_113275614_C_T_b38	chr9_113297287_G_C_b38	0.971504
UKB_23099_Body_fat_percentage	Anthropometric	ENSG00000136875.12	PRPF4	IRF3	Thyroid	0.55	chr9_113284500_T_A_b38	chr9_113275614_C_T_b38	chr9_113277628_C_T_b38	0.978559
UKB_23099_Body_fat_percentage	Anthropometric	ENSG00000136875.12	PRPF4	JUND	Esophagus_Muscularis	0.614	chr9_113275614_C_T_b38	chr9_113293860_C_G_b38	chr9_113284500_T_A_b38	0.967995
UKB_23099_Body_fat_percentage	Anthropometric	ENSG00000136875.12	PRPF4	JUND	Lung	0.536	chr9_113277628_C_T_b38	chr9_113293860_C_G_b38	chr9_113297287_G_C_b38	0.996351
UKB_23099_Body_fat_percentage	Anthropometric	ENSG00000136875.12	PRPF4	JUND	Thyroid	0.55	chr9_113284500_T_A_b38	chr9_113275614_C_T_b38	chr9_113277628_C_T_b38	0.978559
UKB_23099_Body_fat_percentage	Anthropometric	ENSG00000136875.12	PRPF4	MAFF	Lung	0.536	chr9_113277628_C_T_b38	chr9_113284500_T_A_b38	chr9_113297287_G_C_b38	0.992728
UKB_23099_Body_fat_percentage	Anthropometric	ENSG00000136875.12	PRPF4	MAFF	Thyroid	0.55	chr9_113284500_T_A_b38	chr9_113275614_C_T_b38	chr9_113277628_C_T_b38	0.978559
UKB_23099_Body_fat_percentage	Anthropometric	ENSG00000136875.12	PRPF4	MAFG	Lung	0.536	chr9_113277628_C_T_b38	chr9_113275614_C_T_b38	chr9_113297287_G_C_b38	0.971504
UKB_23099_Body_fat_percentage	Anthropometric	ENSG00000136875.12	PRPF4	MAFG	Thyroid	0.55	chr9_113284500_T_A_b38	chr9_113275900_C_T_b38	chr9_113277628_C_T_b38	0.49366
UKB_23099_Body_fat_percentage	Anthropometric	ENSG00000136875.12	PRPF4	MAFK	Esophagus_Muscularis	0.614	chr9_113275614_C_T_b38	chr9_113290158_T_C_b38	chr9_113284500_T_A_b38	0.653476
UKB_23099_Body_fat_percentage	Anthropometric	ENSG00000136875.12	PRPF4	MAFK	Lung	0.536	chr9_113277628_C_T_b38	chr9_113275614_C_T_b38	chr9_113297287_G_C_b38	0.971504
UKB_23099_Body_fat_percentage	Anthropometric	ENSG00000136875.12	PRPF4	MAFK	Thyroid	0.55	chr9_113284500_T_A_b38	chr9_113284500_T_A_b38	chr9_113277628_C_T_b38	1
UKB_23099_Body_fat_percentage	Anthropometric	ENSG00000136875.12	PRPF4	MAX	Lung	0.536	chr9_113277628_C_T_b38	chr9_113293860_C_G_b38	chr9_113297287_G_C_b38	0.996351
UKB_23099_Body_fat_percentage	Anthropometric	ENSG00000136875.12	PRPF4	MAX	Thyroid	0.55	chr9_113284500_T_A_b38	chr9_113275900_C_T_b38	chr9_113277628_C_T_b38	0.49366
UKB_23099_Body_fat_percentage	Anthropometric	ENSG00000136875.12	PRPF4	MITF	Esophagus_Muscularis	0.614	chr9_113275614_C_T_b38	chr9_113293860_C_G_b38	chr9_113284500_T_A_b38	0.967995
UKB_23099_Body_fat_percentage	Anthropometric	ENSG00000136875.12	PRPF4	MITF	Lung	0.536	chr9_113277628_C_T_b38	chr9_113275614_C_T_b38	chr9_113297287_G_C_b38	0.971504
UKB_23099_Body_fat_percentage	Anthropometric	ENSG00000136875.12	PRPF4	MXI1	Esophagus_Muscularis	0.614	chr9_113275614_C_T_b38	chr9_113293860_C_G_b38	chr9_113284500_T_A_b38	0.967995
UKB_23099_Body_fat_percentage	Anthropometric	ENSG00000136875.12	PRPF4	MXI1	Lung	0.536	chr9_113277628_C_T_b38	chr9_113293860_C_G_b38	chr9_113297287_G_C_b38	0.996351
UKB_23099_Body_fat_percentage	Anthropometric	ENSG00000136875.12	PRPF4	MXI1	Thyroid	0.55	chr9_113284500_T_A_b38	chr9_113274286_A_G_b38	chr9_113277628_C_T_b38	0.722576
UKB_23099_Body_fat_percentage	Anthropometric	ENSG00000136875.12	PRPF4	MZF1	Esophagus_Muscularis	0.614	chr9_113275614_C_T_b38	chr9_113293860_C_G_b38	chr9_113284500_T_A_b38	0.967995
UKB_23099_Body_fat_percentage	Anthropometric	ENSG00000136875.12	PRPF4	MZF1	Thyroid	0.55	chr9_113284500_T_A_b38	chr9_113275614_C_T_b38	chr9_113277628_C_T_b38	0.978559
UKB_23099_Body_fat_percentage	Anthropometric	ENSG00000136875.12	PRPF4	NFATC3	Esophagus_Muscularis	0.614	chr9_113275614_C_T_b38	chr9_113293860_C_G_b38	chr9_113284500_T_A_b38	0.967995
UKB_23099_Body_fat_percentage	Anthropometric	ENSG00000136875.12	PRPF4	NFATC3	Lung	0.536	chr9_113277628_C_T_b38	chr9_113293860_C_G_b38	chr9_113297287_G_C_b38	0.996351
UKB_23099_Body_fat_percentage	Anthropometric	ENSG00000136875.12	PRPF4	NFATC3	Thyroid	0.55	chr9_113284500_T_A_b38	chr9_113274286_A_G_b38	chr9_113277628_C_T_b38	0.722576
UKB_23099_Body_fat_percentage	Anthropometric	ENSG00000136875.12	PRPF4	NFE2L2	Esophagus_Muscularis	0.614	chr9_113275614_C_T_b38	chr9_113350921_G_A_b38	chr9_113284500_T_A_b38	0.495603
UKB_23099_Body_fat_percentage	Anthropometric	ENSG00000136875.12	PRPF4	NFIC	Esophagus_Muscularis	0.614	chr9_113275614_C_T_b38	chr9_113293860_C_G_b38	chr9_113284500_T_A_b38	0.967995
UKB_23099_Body_fat_percentage	Anthropometric	ENSG00000136875.12	PRPF4	NFIC	Pancreas	0.565	chr9_113277628_C_T_b38	chr9_113365949_C_A_b38	chr9_113277628_C_T_b38	0.863848
UKB_23099_Body_fat_percentage	Anthropometric	ENSG00000136875.12	PRPF4	NFYC	Lung	0.536	chr9_113277628_C_T_b38	chr9_113293860_C_G_b38	chr9_113297287_G_C_b38	0.996351
UKB_23099_Body_fat_percentage	Anthropometric	ENSG00000136875.12	PRPF4	NFYC	Pancreas	0.565	chr9_113277628_C_T_b38	chr9_113284500_T_A_b38	chr9_113277628_C_T_b38	0.992728
UKB_23099_Body_fat_percentage	Anthropometric	ENSG00000136875.12	PRPF4	NFYC	Thyroid	0.55	chr9_113284500_T_A_b38	chr9_113284500_T_A_b38	chr9_113277628_C_T_b38	1
UKB_23099_Body_fat_percentage	Anthropometric	ENSG00000136875.12	PRPF4	NR2C1	Lung	0.536	chr9_113277628_C_T_b38	chr9_113284500_T_A_b38	chr9_113297287_G_C_b38	0.992728
UKB_23099_Body_fat_percentage	Anthropometric	ENSG00000136875.12	PRPF4	NR2C1	Pancreas	0.565	chr9_113277628_C_T_b38	chr9_113275614_C_T_b38	chr9_113277628_C_T_b38	0.971504
UKB_23099_Body_fat_percentage	Anthropometric	ENSG00000136875.12	PRPF4	NR2C1	Thyroid	0.55	chr9_113284500_T_A_b38	chr9_113293860_C_G_b38	chr9_113277628_C_T_b38	0.98911
UKB_23099_Body_fat_percentage	Anthropometric	ENSG00000136875.12	PRPF4	NR2C2	Esophagus_Muscularis	0.614	chr9_113275614_C_T_b38	chr9_113293860_C_G_b38	chr9_113284500_T_A_b38	0.967995
UKB_23099_Body_fat_percentage	Anthropometric	ENSG00000136875.12	PRPF4	NR2C2	Lung	0.536	chr9_113277628_C_T_b38	chr9_113293860_C_G_b38	chr9_113297287_G_C_b38	0.996351
UKB_23099_Body_fat_percentage	Anthropometric	ENSG00000136875.12	PRPF4	NR2C2	Thyroid	0.55	chr9_113284500_T_A_b38	chr9_113293860_C_G_b38	chr9_113277628_C_T_b38	0.98911
UKB_23099_Body_fat_percentage	Anthropometric	ENSG00000136875.12	PRPF4	PATZ1	Lung	0.536	chr9_113277628_C_T_b38	chr9_113293860_C_G_b38	chr9_113297287_G_C_b38	0.996351
UKB_23099_Body_fat_percentage	Anthropometric	ENSG00000136875.12	PRPF4	PBX2	Lung	0.536	chr9_113277628_C_T_b38	chr9_113293860_C_G_b38	chr9_113297287_G_C_b38	0.996351
UKB_23099_Body_fat_percentage	Anthropometric	ENSG00000136875.12	PRPF4	PBX2	Pancreas	0.565	chr9_113277628_C_T_b38	chr9_113284500_T_A_b38	chr9_113277628_C_T_b38	0.992728
UKB_23099_Body_fat_percentage	Anthropometric	ENSG00000136875.12	PRPF4	PBX2	Thyroid	0.55	chr9_113284500_T_A_b38	chr9_113293860_C_G_b38	chr9_113277628_C_T_b38	0.98911
UKB_23099_Body_fat_percentage	Anthropometric	ENSG00000136875.12	PRPF4	POU5F1	Esophagus_Muscularis	0.614	chr9_113275614_C_T_b38	chr9_113293860_C_G_b38	chr9_113284500_T_A_b38	0.967995
UKB_23099_Body_fat_percentage	Anthropometric	ENSG00000136875.12	PRPF4	POU5F1	Lung	0.536	chr9_113277628_C_T_b38	chr9_113284500_T_A_b38	chr9_113297287_G_C_b38	0.992728
UKB_23099_Body_fat_percentage	Anthropometric	ENSG00000136875.12	PRPF4	POU5F1	Thyroid	0.55	chr9_113284500_T_A_b38	chr9_113274286_A_G_b38	chr9_113277628_C_T_b38	0.722576
UKB_23099_Body_fat_percentage	Anthropometric	ENSG00000136875.12	PRPF4	RBPJ	Lung	0.536	chr9_113277628_C_T_b38	chr9_113284500_T_A_b38	chr9_113297287_G_C_b38	0.992728
UKB_23099_Body_fat_percentage	Anthropometric	ENSG00000136875.12	PRPF4	RELA	Esophagus_Muscularis	0.614	chr9_113275614_C_T_b38	chr9_113293860_C_G_b38	chr9_113284500_T_A_b38	0.967995
UKB_23099_Body_fat_percentage	Anthropometric	ENSG00000136875.12	PRPF4	RELA	Lung	0.536	chr9_113277628_C_T_b38	chr9_113275614_C_T_b38	chr9_113297287_G_C_b38	0.971504
UKB_23099_Body_fat_percentage	Anthropometric	ENSG00000136875.12	PRPF4	REST	Esophagus_Muscularis	0.614	chr9_113275614_C_T_b38	chr9_113293860_C_G_b38	chr9_113284500_T_A_b38	0.967995
UKB_23099_Body_fat_percentage	Anthropometric	ENSG00000136875.12	PRPF4	REST	Lung	0.536	chr9_113277628_C_T_b38	chr9_113275614_C_T_b38	chr9_113297287_G_C_b38	0.971504
UKB_23099_Body_fat_percentage	Anthropometric	ENSG00000136875.12	PRPF4	RFX3	Esophagus_Muscularis	0.614	chr9_113275614_C_T_b38	chr9_113275614_C_T_b38	chr9_113284500_T_A_b38	1
UKB_23099_Body_fat_percentage	Anthropometric	ENSG00000136875.12	PRPF4	RFX3	Lung	0.536	chr9_113277628_C_T_b38	chr9_113293860_C_G_b38	chr9_113297287_G_C_b38	0.996351
UKB_23099_Body_fat_percentage	Anthropometric	ENSG00000136875.12	PRPF4	RFX3	Thyroid	0.55	chr9_113284500_T_A_b38	chr9_113293860_C_G_b38	chr9_113277628_C_T_b38	0.98911
UKB_23099_Body_fat_percentage	Anthropometric	ENSG00000136875.12	PRPF4	RXRA	Esophagus_Muscularis	0.614	chr9_113275614_C_T_b38	chr9_113274286_A_G_b38	chr9_113284500_T_A_b38	0.732506
UKB_23099_Body_fat_percentage	Anthropometric	ENSG00000136875.12	PRPF4	RXRA	Lung	0.536	chr9_113277628_C_T_b38	chr9_113293860_C_G_b38	chr9_113297287_G_C_b38	0.996351
UKB_23099_Body_fat_percentage	Anthropometric	ENSG00000136875.12	PRPF4	RXRA	Thyroid	0.55	chr9_113284500_T_A_b38	chr9_113284500_T_A_b38	chr9_113277628_C_T_b38	1
UKB_23099_Body_fat_percentage	Anthropometric	ENSG00000136875.12	PRPF4	RXRB	Esophagus_Muscularis	0.614	chr9_113275614_C_T_b38	chr9_113293860_C_G_b38	chr9_113284500_T_A_b38	0.967995
UKB_23099_Body_fat_percentage	Anthropometric	ENSG00000136875.12	PRPF4	RXRB	Lung	0.536	chr9_113277628_C_T_b38	chr9_113284500_T_A_b38	chr9_113297287_G_C_b38	0.992728
UKB_23099_Body_fat_percentage	Anthropometric	ENSG00000136875.12	PRPF4	RXRB	Thyroid	0.55	chr9_113284500_T_A_b38	chr9_113275614_C_T_b38	chr9_113277628_C_T_b38	0.978559
UKB_23099_Body_fat_percentage	Anthropometric	ENSG00000136875.12	PRPF4	SMAD2	Esophagus_Muscularis	0.614	chr9_113275614_C_T_b38	chr9_113293860_C_G_b38	chr9_113284500_T_A_b38	0.967995
UKB_23099_Body_fat_percentage	Anthropometric	ENSG00000136875.12	PRPF4	SMAD2	Lung	0.536	chr9_113277628_C_T_b38	chr9_113275614_C_T_b38	chr9_113297287_G_C_b38	0.971504
UKB_23099_Body_fat_percentage	Anthropometric	ENSG00000136875.12	PRPF4	SMAD2	Pancreas	0.565	chr9_113277628_C_T_b38	chr9_113365949_C_A_b38	chr9_113277628_C_T_b38	0.863848
UKB_23099_Body_fat_percentage	Anthropometric	ENSG00000136875.12	PRPF4	SOX5	Esophagus_Muscularis	0.614	chr9_113275614_C_T_b38	chr9_113275614_C_T_b38	chr9_113284500_T_A_b38	1
UKB_23099_Body_fat_percentage	Anthropometric	ENSG00000136875.12	PRPF4	SOX5	Lung	0.536	chr9_113277628_C_T_b38	chr9_113293860_C_G_b38	chr9_113297287_G_C_b38	0.996351
UKB_23099_Body_fat_percentage	Anthropometric	ENSG00000136875.12	PRPF4	SP1	Esophagus_Muscularis	0.614	chr9_113275614_C_T_b38	chr9_113293860_C_G_b38	chr9_113284500_T_A_b38	0.967995
UKB_23099_Body_fat_percentage	Anthropometric	ENSG00000136875.12	PRPF4	SP1	Pancreas	0.565	chr9_113277628_C_T_b38	chr9_113284500_T_A_b38	chr9_113277628_C_T_b38	0.992728
UKB_23099_Body_fat_percentage	Anthropometric	ENSG00000136875.12	PRPF4	SP2	Esophagus_Muscularis	0.614	chr9_113275614_C_T_b38	chr9_113284500_T_A_b38	chr9_113284500_T_A_b38	0.978559
UKB_23099_Body_fat_percentage	Anthropometric	ENSG00000136875.12	PRPF4	SP2	Lung	0.536	chr9_113277628_C_T_b38	chr9_113293860_C_G_b38	chr9_113297287_G_C_b38	0.996351
UKB_23099_Body_fat_percentage	Anthropometric	ENSG00000136875.12	PRPF4	SP2	Pancreas	0.565	chr9_113277628_C_T_b38	chr9_113275614_C_T_b38	chr9_113277628_C_T_b38	0.971504
UKB_23099_Body_fat_percentage	Anthropometric	ENSG00000136875.12	PRPF4	STAT3	Esophagus_Muscularis	0.614	chr9_113275614_C_T_b38	chr9_113293860_C_G_b38	chr9_113284500_T_A_b38	0.967995
UKB_23099_Body_fat_percentage	Anthropometric	ENSG00000136875.12	PRPF4	STAT3	Pancreas	0.565	chr9_113277628_C_T_b38	chr9_113365949_C_A_b38	chr9_113277628_C_T_b38	0.863848
UKB_23099_Body_fat_percentage	Anthropometric	ENSG00000136875.12	PRPF4	STAT5A	Esophagus_Muscularis	0.614	chr9_113275614_C_T_b38	chr9_113293860_C_G_b38	chr9_113284500_T_A_b38	0.967995
UKB_23099_Body_fat_percentage	Anthropometric	ENSG00000136875.12	PRPF4	STAT5A	Lung	0.536	chr9_113277628_C_T_b38	chr9_113275614_C_T_b38	chr9_113297287_G_C_b38	0.971504
UKB_23099_Body_fat_percentage	Anthropometric	ENSG00000136875.12	PRPF4	TBP	Esophagus_Muscularis	0.614	chr9_113275614_C_T_b38	chr9_113274286_A_G_b38	chr9_113284500_T_A_b38	0.732506
UKB_23099_Body_fat_percentage	Anthropometric	ENSG00000136875.12	PRPF4	TBP	Lung	0.536	chr9_113277628_C_T_b38	chr9_113293860_C_G_b38	chr9_113297287_G_C_b38	0.996351
UKB_23099_Body_fat_percentage	Anthropometric	ENSG00000136875.12	PRPF4	TBX3	Thyroid	0.55	chr9_113284500_T_A_b38	chr9_113220936_T_C_b38	chr9_113277628_C_T_b38	0.57766
UKB_23099_Body_fat_percentage	Anthropometric	ENSG00000136875.12	PRPF4	TCF7	Esophagus_Muscularis	0.614	chr9_113275614_C_T_b38	chr9_113293860_C_G_b38	chr9_113284500_T_A_b38	0.967995
UKB_23099_Body_fat_percentage	Anthropometric	ENSG00000136875.12	PRPF4	TCF7	Lung	0.536	chr9_113277628_C_T_b38	chr9_113274286_A_G_b38	chr9_113297287_G_C_b38	0.723395
UKB_23099_Body_fat_percentage	Anthropometric	ENSG00000136875.12	PRPF4	TCF7L2	Lung	0.536	chr9_113277628_C_T_b38	chr9_113284500_T_A_b38	chr9_113297287_G_C_b38	0.992728
UKB_23099_Body_fat_percentage	Anthropometric	ENSG00000136875.12	PRPF4	TCF7L2	Thyroid	0.55	chr9_113284500_T_A_b38	chr9_113293860_C_G_b38	chr9_113277628_C_T_b38	0.98911
UKB_23099_Body_fat_percentage	Anthropometric	ENSG00000136875.12	PRPF4	TFAP4	Lung	0.536	chr9_113277628_C_T_b38	chr9_113284500_T_A_b38	chr9_113297287_G_C_b38	0.992728
UKB_23099_Body_fat_percentage	Anthropometric	ENSG00000136875.12	PRPF4	THAP11	Esophagus_Muscularis	0.614	chr9_113275614_C_T_b38	chr9_113293860_C_G_b38	chr9_113284500_T_A_b38	0.967995
UKB_23099_Body_fat_percentage	Anthropometric	ENSG00000136875.12	PRPF4	THAP11	Lung	0.536	chr9_113277628_C_T_b38	chr9_113284500_T_A_b38	chr9_113297287_G_C_b38	0.992728
UKB_23099_Body_fat_percentage	Anthropometric	ENSG00000136875.12	PRPF4	THAP11	Thyroid	0.55	chr9_113284500_T_A_b38	chr9_113275614_C_T_b38	chr9_113277628_C_T_b38	0.978559
UKB_23099_Body_fat_percentage	Anthropometric	ENSG00000136875.12	PRPF4	USF1	Esophagus_Muscularis	0.614	chr9_113275614_C_T_b38	chr9_113275614_C_T_b38	chr9_113284500_T_A_b38	1
UKB_23099_Body_fat_percentage	Anthropometric	ENSG00000136875.12	PRPF4	USF1	Lung	0.536	chr9_113277628_C_T_b38	chr9_113293860_C_G_b38	chr9_113297287_G_C_b38	0.996351
UKB_23099_Body_fat_percentage	Anthropometric	ENSG00000136875.12	PRPF4	YY1	Esophagus_Muscularis	0.614	chr9_113275614_C_T_b38	chr9_113293860_C_G_b38	chr9_113284500_T_A_b38	0.967995
UKB_23099_Body_fat_percentage	Anthropometric	ENSG00000136875.12	PRPF4	YY1	Lung	0.536	chr9_113277628_C_T_b38	chr9_113290158_T_C_b38	chr9_113297287_G_C_b38	0.658727
UKB_23099_Body_fat_percentage	Anthropometric	ENSG00000136875.12	PRPF4	YY1	Thyroid	0.55	chr9_113284500_T_A_b38	chr9_113275614_C_T_b38	chr9_113277628_C_T_b38	0.978559
UKB_23099_Body_fat_percentage	Anthropometric	ENSG00000136875.12	PRPF4	ZBTB17	Esophagus_Muscularis	0.614	chr9_113275614_C_T_b38	chr9_113293860_C_G_b38	chr9_113284500_T_A_b38	0.967995
UKB_23099_Body_fat_percentage	Anthropometric	ENSG00000136875.12	PRPF4	ZBTB17	Lung	0.536	chr9_113277628_C_T_b38	chr9_113293860_C_G_b38	chr9_113297287_G_C_b38	0.996351
UKB_23099_Body_fat_percentage	Anthropometric	ENSG00000136875.12	PRPF4	ZBTB17	Thyroid	0.55	chr9_113284500_T_A_b38	chr9_113275614_C_T_b38	chr9_113277628_C_T_b38	0.978559
UKB_23099_Body_fat_percentage	Anthropometric	ENSG00000136875.12	PRPF4	ZBTB48	Esophagus_Muscularis	0.614	chr9_113275614_C_T_b38	chr9_113293860_C_G_b38	chr9_113284500_T_A_b38	0.967995
UKB_23099_Body_fat_percentage	Anthropometric	ENSG00000136875.12	PRPF4	ZBTB6	Esophagus_Muscularis	0.614	chr9_113275614_C_T_b38	chr9_113293860_C_G_b38	chr9_113284500_T_A_b38	0.967995
UKB_23099_Body_fat_percentage	Anthropometric	ENSG00000136875.12	PRPF4	ZBTB6	Lung	0.536	chr9_113277628_C_T_b38	chr9_113275614_C_T_b38	chr9_113297287_G_C_b38	0.971504
UKB_23099_Body_fat_percentage	Anthropometric	ENSG00000136875.12	PRPF4	ZBTB6	Thyroid	0.55	chr9_113284500_T_A_b38	chr9_113293860_C_G_b38	chr9_113277628_C_T_b38	0.98911
UKB_23099_Body_fat_percentage	Anthropometric	ENSG00000136875.12	PRPF4	ZEB1	Esophagus_Muscularis	0.614	chr9_113275614_C_T_b38	chr9_113293860_C_G_b38	chr9_113284500_T_A_b38	0.967995
UKB_23099_Body_fat_percentage	Anthropometric	ENSG00000136875.12	PRPF4	ZEB1	Lung	0.536	chr9_113277628_C_T_b38	chr9_113293860_C_G_b38	chr9_113297287_G_C_b38	0.996351
UKB_23099_Body_fat_percentage	Anthropometric	ENSG00000136875.12	PRPF4	ZKSCAN1	Esophagus_Muscularis	0.614	chr9_113275614_C_T_b38	chr9_113275614_C_T_b38	chr9_113284500_T_A_b38	1
UKB_23099_Body_fat_percentage	Anthropometric	ENSG00000136875.12	PRPF4	ZKSCAN1	Lung	0.536	chr9_113277628_C_T_b38	chr9_113274286_A_G_b38	chr9_113297287_G_C_b38	0.723395
UKB_23099_Body_fat_percentage	Anthropometric	ENSG00000136875.12	PRPF4	ZKSCAN1	Thyroid	0.55	chr9_113284500_T_A_b38	chr9_113274286_A_G_b38	chr9_113277628_C_T_b38	0.722576
UKB_23099_Body_fat_percentage	Anthropometric	ENSG00000136875.12	PRPF4	ZNF121	Esophagus_Muscularis	0.614	chr9_113275614_C_T_b38	chr9_113275614_C_T_b38	chr9_113284500_T_A_b38	1
UKB_23099_Body_fat_percentage	Anthropometric	ENSG00000136875.12	PRPF4	ZNF121	Lung	0.536	chr9_113277628_C_T_b38	chr9_113293860_C_G_b38	chr9_113297287_G_C_b38	0.996351
UKB_23099_Body_fat_percentage	Anthropometric	ENSG00000136875.12	PRPF4	ZNF140	Lung	0.536	chr9_113277628_C_T_b38	chr9_113284500_T_A_b38	chr9_113297287_G_C_b38	0.992728
UKB_23099_Body_fat_percentage	Anthropometric	ENSG00000136875.12	PRPF4	ZNF140	Thyroid	0.55	chr9_113284500_T_A_b38	chr9_113274286_A_G_b38	chr9_113277628_C_T_b38	0.722576
UKB_23099_Body_fat_percentage	Anthropometric	ENSG00000136875.12	PRPF4	ZNF143	Esophagus_Muscularis	0.614	chr9_113275614_C_T_b38	chr9_113284500_T_A_b38	chr9_113284500_T_A_b38	0.978559
UKB_23099_Body_fat_percentage	Anthropometric	ENSG00000136875.12	PRPF4	ZNF143	Lung	0.536	chr9_113277628_C_T_b38	chr9_113275614_C_T_b38	chr9_113297287_G_C_b38	0.971504
UKB_23099_Body_fat_percentage	Anthropometric	ENSG00000136875.12	PRPF4	ZNF143	Thyroid	0.55	chr9_113284500_T_A_b38	chr9_113274286_A_G_b38	chr9_113277628_C_T_b38	0.722576
UKB_23099_Body_fat_percentage	Anthropometric	ENSG00000136875.12	PRPF4	ZNF146	Esophagus_Muscularis	0.614	chr9_113275614_C_T_b38	chr9_113293860_C_G_b38	chr9_113284500_T_A_b38	0.967995
UKB_23099_Body_fat_percentage	Anthropometric	ENSG00000136875.12	PRPF4	ZNF146	Lung	0.536	chr9_113277628_C_T_b38	chr9_113284500_T_A_b38	chr9_113297287_G_C_b38	0.992728
UKB_23099_Body_fat_percentage	Anthropometric	ENSG00000136875.12	PRPF4	ZNF146	Thyroid	0.55	chr9_113284500_T_A_b38	chr9_113365949_C_A_b38	chr9_113277628_C_T_b38	0.857284
UKB_23099_Body_fat_percentage	Anthropometric	ENSG00000136875.12	PRPF4	ZNF18	Lung	0.536	chr9_113277628_C_T_b38	chr9_113284500_T_A_b38	chr9_113297287_G_C_b38	0.992728
UKB_23099_Body_fat_percentage	Anthropometric	ENSG00000136875.12	PRPF4	ZNF324	Esophagus_Muscularis	0.614	chr9_113275614_C_T_b38	chr9_113284500_T_A_b38	chr9_113284500_T_A_b38	0.978559
UKB_23099_Body_fat_percentage	Anthropometric	ENSG00000136875.12	PRPF4	ZNF324	Lung	0.536	chr9_113277628_C_T_b38	chr9_113293860_C_G_b38	chr9_113297287_G_C_b38	0.996351
UKB_23099_Body_fat_percentage	Anthropometric	ENSG00000136875.12	PRPF4	ZNF324	Thyroid	0.55	chr9_113284500_T_A_b38	chr9_113275900_C_T_b38	chr9_113277628_C_T_b38	0.49366
UKB_23099_Body_fat_percentage	Anthropometric	ENSG00000136875.12	PRPF4	ZNF331	Esophagus_Muscularis	0.614	chr9_113275614_C_T_b38	chr9_113293860_C_G_b38	chr9_113284500_T_A_b38	0.967995
UKB_23099_Body_fat_percentage	Anthropometric	ENSG00000136875.12	PRPF4	ZNF331	Lung	0.536	chr9_113277628_C_T_b38	chr9_113293860_C_G_b38	chr9_113297287_G_C_b38	0.996351
UKB_23099_Body_fat_percentage	Anthropometric	ENSG00000136875.12	PRPF4	ZNF341	Lung	0.536	chr9_113277628_C_T_b38	chr9_113284500_T_A_b38	chr9_113297287_G_C_b38	0.992728
UKB_23099_Body_fat_percentage	Anthropometric	ENSG00000136875.12	PRPF4	ZNF350	Esophagus_Muscularis	0.614	chr9_113275614_C_T_b38	chr9_113293860_C_G_b38	chr9_113284500_T_A_b38	0.967995
UKB_23099_Body_fat_percentage	Anthropometric	ENSG00000136875.12	PRPF4	ZNF350	Lung	0.536	chr9_113277628_C_T_b38	chr9_113275614_C_T_b38	chr9_113297287_G_C_b38	0.971504
UKB_23099_Body_fat_percentage	Anthropometric	ENSG00000136875.12	PRPF4	ZNF384	Esophagus_Muscularis	0.614	chr9_113275614_C_T_b38	chr9_113284500_T_A_b38	chr9_113284500_T_A_b38	0.978559
UKB_23099_Body_fat_percentage	Anthropometric	ENSG00000136875.12	PRPF4	ZNF384	Lung	0.536	chr9_113277628_C_T_b38	chr9_113293860_C_G_b38	chr9_113297287_G_C_b38	0.996351
UKB_23099_Body_fat_percentage	Anthropometric	ENSG00000136875.12	PRPF4	ZNF394	Lung	0.536	chr9_113277628_C_T_b38	chr9_113284500_T_A_b38	chr9_113297287_G_C_b38	0.992728
UKB_23099_Body_fat_percentage	Anthropometric	ENSG00000136875.12	PRPF4	ZNF680	Esophagus_Muscularis	0.614	chr9_113275614_C_T_b38	chr9_113293860_C_G_b38	chr9_113284500_T_A_b38	0.967995
UKB_23099_Body_fat_percentage	Anthropometric	ENSG00000136875.12	PRPF4	ZNF76	Esophagus_Muscularis	0.614	chr9_113275614_C_T_b38	chr9_113293860_C_G_b38	chr9_113284500_T_A_b38	0.967995
UKB_23099_Body_fat_percentage	Anthropometric	ENSG00000136875.12	PRPF4	ZNF76	Lung	0.536	chr9_113277628_C_T_b38	chr9_113275614_C_T_b38	chr9_113297287_G_C_b38	0.971504
UKB_23099_Body_fat_percentage	Anthropometric	ENSG00000136875.12	PRPF4	ZNF76	Pancreas	0.565	chr9_113277628_C_T_b38	chr9_113284500_T_A_b38	chr9_113277628_C_T_b38	0.992728
UKB_23099_Body_fat_percentage	Anthropometric	ENSG00000136875.12	PRPF4	ZNF76	Thyroid	0.55	chr9_113284500_T_A_b38	chr9_113274286_A_G_b38	chr9_113277628_C_T_b38	0.722576
UKB_23099_Body_fat_percentage	Anthropometric	ENSG00000136875.12	PRPF4	ZNF770	Esophagus_Muscularis	0.614	chr9_113275614_C_T_b38	chr9_113293860_C_G_b38	chr9_113284500_T_A_b38	0.967995
UKB_23099_Body_fat_percentage	Anthropometric	ENSG00000136875.12	PRPF4	ZNF770	Pancreas	0.565	chr9_113277628_C_T_b38	chr9_113284500_T_A_b38	chr9_113277628_C_T_b38	0.992728
UKB_23099_Body_fat_percentage	Anthropometric	ENSG00000136875.12	PRPF4	ZNF770	Thyroid	0.55	chr9_113284500_T_A_b38	chr9_113275614_C_T_b38	chr9_113277628_C_T_b38	0.978559
UKB_23099_Body_fat_percentage	Anthropometric	ENSG00000151640.12	DPYSL4	IRF3	Esophagus_Muscularis	0.553	chr10_132187458_G_A_b38	chr10_132187458_G_A_b38	chr10_132175614_C_T_b38	1
UKB_23099_Body_fat_percentage	Anthropometric	ENSG00000151640.12	DPYSL4	REST	Esophagus_Muscularis	0.553	chr10_132187458_G_A_b38	chr10_132186626_C_T_b38	chr10_132175614_C_T_b38	0.986541
UKB_23099_Body_fat_percentage	Anthropometric	ENSG00000189339.11	SLC35E2B	RELA	Brain_Cortex	0.744	chr1_1659060_G_A_b38	chr1_1665581_C_G_b38	chr1_1659060_G_A_b38	0.702595
UKB_23099_Body_fat_percentage	Anthropometric	ENSG00000189339.11	SLC35E2B	REST	Brain_Cortex	0.744	chr1_1659060_G_A_b38	chr1_1665581_C_G_b38	chr1_1659060_G_A_b38	0.702595
UKB_23099_Body_fat_percentage	Anthropometric	ENSG00000189339.11	SLC35E2B	THRB	Brain_Cortex	0.744	chr1_1659060_G_A_b38	chr1_1665581_C_G_b38	chr1_1659060_G_A_b38	0.702595
UKB_23099_Body_fat_percentage	Anthropometric	ENSG00000189339.11	SLC35E2B	THRB	Brain_Nucleus_accumbens_basal_ganglia	0.568	chr1_1659060_G_A_b38	chr1_1665581_C_G_b38	chr1_1658830_C_G_b38	0.702595
UKB_23099_Body_fat_percentage	Anthropometric	ENSG00000198890.7	PRMT6	ETS1	Muscle_Skeletal	0.726	chr1_107056636_A_T_b38	chr1_106996630_A_G_b38	chr1_107056636_A_T_b38	0.744668
UKB_23099_Body_fat_percentage	Anthropometric	ENSG00000198890.7	PRMT6	ETS1	Skin_Sun_Exposed_Lower_leg	0.725	chr1_107056636_A_T_b38	chr1_107011647_G_A_b38	chr1_107056636_A_T_b38	0.727105
UKB_23099_Body_fat_percentage	Anthropometric	ENSG00000198890.7	PRMT6	NR2F2	Muscle_Skeletal	0.726	chr1_107056636_A_T_b38	chr1_107024068_C_A_b38	chr1_107056636_A_T_b38	0.874141
UKB_23099_Body_fat_percentage	Anthropometric	ENSG00000198890.7	PRMT6	NR2F2	Skin_Sun_Exposed_Lower_leg	0.725	chr1_107056636_A_T_b38	chr1_106996630_A_G_b38	chr1_107056636_A_T_b38	0.744668
UKB_23099_Body_fat_percentage	Anthropometric	ENSG00000198890.7	PRMT6	OSR2	Skin_Sun_Exposed_Lower_leg	0.725	chr1_107056636_A_T_b38	chr1_107024068_C_A_b38	chr1_107056636_A_T_b38	0.874141
UKB_23099_Body_fat_percentage	Anthropometric	ENSG00000198890.7	PRMT6	TBP	Lung	0.613	chr1_107056636_A_T_b38	chr1_107064413_T_TCAG_b38	chr1_107053498_T_C_b38	0.988382
UKB_23099_Body_fat_percentage	Anthropometric	ENSG00000198890.7	PRMT6	THAP11	Skin_Sun_Exposed_Lower_leg	0.725	chr1_107056636_A_T_b38	chr1_107064413_T_TCAG_b38	chr1_107056636_A_T_b38	0.988382
UKB_23099_Body_fat_percentage	Anthropometric	ENSG00000198890.7	PRMT6	ZNF18	Muscle_Skeletal	0.726	chr1_107056636_A_T_b38	chr1_107056636_A_T_b38	chr1_107056636_A_T_b38	1
UKB_23099_Body_fat_percentage	Anthropometric	ENSG00000198890.7	PRMT6	ZNF18	Skin_Sun_Exposed_Lower_leg	0.725	chr1_107056636_A_T_b38	chr1_107064413_T_TCAG_b38	chr1_107056636_A_T_b38	0.988382
UKB_23099_Body_fat_percentage	Anthropometric	ENSG00000198890.7	PRMT6	ZNF394	Skin_Sun_Exposed_Lower_leg	0.725	chr1_107056636_A_T_b38	chr1_107064413_T_TCAG_b38	chr1_107056636_A_T_b38	0.988382
UKB_23099_Body_fat_percentage	Anthropometric	ENSG00000215271.7	HOMEZ	MITF	Muscle_Skeletal	0.823	chr14_23286398_A_G_b38	chr14_23278729_A_G_b38	chr14_23305707_G_A_b38	0.79259
UKB_2395_4_Hair_or_balding_pattern_Pattern_4	Morphology	ENSG00000174705.12	SH3PXD2B	MITF	Esophagus_Muscularis	0.958	chr5_172426154_G_A_b38	chr5_172361532_C_T_b38	chr5_172426154_G_A_b38	0.615148
UKB_2395_4_Hair_or_balding_pattern_Pattern_4	Morphology	ENSG00000174705.12	SH3PXD2B	NFIC	Esophagus_Muscularis	0.958	chr5_172426154_G_A_b38	chr5_172424276_G_C_b38	chr5_172426154_G_A_b38	0.850114
UKB_2395_4_Hair_or_balding_pattern_Pattern_4	Morphology	ENSG00000174705.12	SH3PXD2B	SMAD4	Esophagus_Muscularis	0.958	chr5_172426154_G_A_b38	chr5_172361532_C_T_b38	chr5_172426154_G_A_b38	0.615148
UKB_2395_4_Hair_or_balding_pattern_Pattern_4	Morphology	ENSG00000174705.12	SH3PXD2B	ZNF394	Muscle_Skeletal	0.968	chr5_172426154_G_A_b38	chr5_172411861_G_A_b38	chr5_172426154_G_A_b38	0.615213
UKB_50_Standing_height	Anthropometric	ENSG00000103245.13	NARFL	E2F5	Muscle_Skeletal	0.922	chr16_733864_C_A_b38	chr16_719026_G_C_b38	chr16_719926_C_G_b38	0.766599
UKB_50_Standing_height	Anthropometric	ENSG00000103245.13	NARFL	MAX	Nerve_Tibial	0.629	chr16_733864_C_A_b38	chr16_733173_T_C_b38	chr16_733004_T_C_b38	0.515985
UKB_50_Standing_height	Anthropometric	ENSG00000103245.13	NARFL	MZF1	Nerve_Tibial	0.629	chr16_733864_C_A_b38	chr16_733004_T_C_b38	chr16_733004_T_C_b38	0.812542
UKB_50_Standing_height	Anthropometric	ENSG00000103245.13	NARFL	ZKSCAN1	Nerve_Tibial	0.629	chr16_733864_C_A_b38	chr16_733004_T_C_b38	chr16_733004_T_C_b38	0.812542
UKB_50_Standing_height	Anthropometric	ENSG00000103245.13	NARFL	ZNF76	Nerve_Tibial	0.629	chr16_733864_C_A_b38	chr16_733865_T_C_b38	chr16_733004_T_C_b38	1
UKB_50_Standing_height	Anthropometric	ENSG00000109919.9	MTCH2	NFE2L2	Muscle_Skeletal	0.742	chr11_47628586_AT_A_b38	chr11_47433421_C_G_b38	chr11_47628586_AT_A_b38	0.79017
UKB_50_Standing_height	Anthropometric	ENSG00000109919.9	MTCH2	SP1	Muscle_Skeletal	0.742	chr11_47628586_AT_A_b38	chr11_47519938_T_TA_b38	chr11_47628586_AT_A_b38	0.988161
UKB_50_Standing_height	Anthropometric	ENSG00000109919.9	MTCH2	SP3	Muscle_Skeletal	0.742	chr11_47628586_AT_A_b38	chr11_47433421_C_G_b38	chr11_47628586_AT_A_b38	0.79017
UKB_50_Standing_height	Anthropometric	ENSG00000109919.9	MTCH2	STAT5A	Muscle_Skeletal	0.742	chr11_47628586_AT_A_b38	chr11_47416731_A_C_b38	chr11_47628586_AT_A_b38	0.667816
UKB_50_Standing_height	Anthropometric	ENSG00000130177.14	CDC16	BACH1	Lung	0.641	chr13_114234842_T_C_b38	chr13_114234363_A_G_b38	chr13_114236830_G_A_b38	0.989637
UKB_50_Standing_height	Anthropometric	ENSG00000130177.14	CDC16	BCL6	Lung	0.641	chr13_114234842_T_C_b38	chr13_114259923_G_A_b38	chr13_114236830_G_A_b38	0.950606
UKB_50_Standing_height	Anthropometric	ENSG00000130177.14	CDC16	BCL6	Skin_Sun_Exposed_Lower_leg	0.639	chr13_114235244_G_A_b38	chr13_114234363_A_G_b38	chr13_114234363_A_G_b38	0.989637
UKB_50_Standing_height	Anthropometric	ENSG00000130177.14	CDC16	IRF2	Lung	0.641	chr13_114234842_T_C_b38	chr13_114259923_G_A_b38	chr13_114236830_G_A_b38	0.950606
UKB_50_Standing_height	Anthropometric	ENSG00000130177.14	CDC16	MAX	Lung	0.641	chr13_114234842_T_C_b38	chr13_114259923_G_A_b38	chr13_114236830_G_A_b38	0.950606
UKB_50_Standing_height	Anthropometric	ENSG00000130177.14	CDC16	NFYC	Lung	0.641	chr13_114234842_T_C_b38	chr13_114277266_G_A_b38	chr13_114236830_G_A_b38	0.912744
UKB_50_Standing_height	Anthropometric	ENSG00000130177.14	CDC16	RELA	Lung	0.641	chr13_114234842_T_C_b38	chr13_114234363_A_G_b38	chr13_114236830_G_A_b38	0.989637
UKB_50_Standing_height	Anthropometric	ENSG00000130177.14	CDC16	TBX21	Lung	0.641	chr13_114234842_T_C_b38	chr13_114273077_A_AGTTT_b38	chr13_114236830_G_A_b38	0.68558
UKB_50_Standing_height	Anthropometric	ENSG00000130177.14	CDC16	ZNF394	Lung	0.641	chr13_114234842_T_C_b38	chr13_114234363_A_G_b38	chr13_114236830_G_A_b38	0.989637
UKB_50_Standing_height	Anthropometric	ENSG00000135698.9	MPHOSPH6	STAT5A	Artery_Tibial	0.573	chr16_82170153_C_T_b38	chr16_82170527_C_G_b38	chr16_82176256_A_G_b38	0.722226
UKB_50_Standing_height	Anthropometric	ENSG00000135698.9	MPHOSPH6	ZNF394	Artery_Tibial	0.573	chr16_82170153_C_T_b38	chr16_82166059_A_C_b38	chr16_82176256_A_G_b38	0.49805
UKB_50_Standing_height	Anthropometric	ENSG00000135698.9	MPHOSPH6	ZNF394	Muscle_Skeletal	0.562	chr16_82170153_C_T_b38	chr16_82175933_A_C_b38	chr16_82166498_A_C_b38	0.442101
UKB_50_Standing_height	Anthropometric	ENSG00000151208.16	DLG5	CTCF	Lung	0.621	chr10_77819493_G_A_b38	chr10_77826090_G_A_b38	chr10_77819493_G_A_b38	0.89779
UKB_50_Standing_height	Anthropometric	ENSG00000151208.16	DLG5	NR2C1	Artery_Tibial	0.534	chr10_77819493_G_A_b38	chr10_77890593_G_C_b38	chr10_77819493_G_A_b38	0.862132
UKB_50_Standing_height	Anthropometric	ENSG00000151208.16	DLG5	RFX3	Artery_Tibial	0.534	chr10_77819493_G_A_b38	chr10_77876403_C_T_b38	chr10_77819493_G_A_b38	0.879781
UKB_50_Standing_height	Anthropometric	ENSG00000151208.16	DLG5	ZNF76	Lung	0.621	chr10_77819493_G_A_b38	chr10_77826090_G_A_b38	chr10_77819493_G_A_b38	0.89779
UKB_50_Standing_height	Anthropometric	ENSG00000155542.11	SETD9	CTCF	Adipose_Subcutaneous	0.577	chr5_56910246_G_T_b38	chr5_56950449_A_AAAC_b38	chr5_56926111_T_C_b38	0.516817
UKB_50_Standing_height	Anthropometric	ENSG00000155542.11	SETD9	PKNOX1	Adipose_Subcutaneous	0.577	chr5_56910246_G_T_b38	chr5_56936768_T_C_b38	chr5_56926111_T_C_b38	0.478351
UKB_50_Standing_height	Anthropometric	ENSG00000155542.11	SETD9	PKNOX1	Esophagus_Muscularis	0.596	chr5_56910246_G_T_b38	chr5_56950449_A_AAAC_b38	chr5_56926111_T_C_b38	0.516817
UKB_50_Standing_height	Anthropometric	ENSG00000155542.11	SETD9	THRB	Artery_Tibial	0.676	chr5_56910246_G_T_b38	chr5_56936768_T_C_b38	chr5_56926111_T_C_b38	0.478351
UKB_50_Standing_height	Anthropometric	ENSG00000155542.11	SETD9	ZNF143	Adipose_Subcutaneous	0.577	chr5_56910246_G_T_b38	chr5_56903093_C_T_b38	chr5_56926111_T_C_b38	0.54326
UKB_50_Standing_height	Anthropometric	ENSG00000163703.17	CRELD1	NFIC	Nerve_Tibial	1	chr3_9933702_C_G_b38	chr3_9933702_C_G_b38	chr3_9933702_C_G_b38	1
UKB_50_Standing_height	Anthropometric	ENSG00000163703.17	CRELD1	STAT5A	Nerve_Tibial	1	chr3_9933702_C_G_b38	chr3_9933702_C_G_b38	chr3_9933702_C_G_b38	1
UKB_50_Standing_height	Anthropometric	ENSG00000177951.17	BET1L	ELF1	Artery_Tibial	0.906	chr11_207359_C_CGGCCACAGCCGCCTCAGACGT_b38	chr11_207359_C_CGGCCACAGCCGCCTCAGACGT_b38	chr11_207359_C_CGGCCACAGCCGCCTCAGACGT_b38	1
UKB_50_Standing_height	Anthropometric	ENSG00000177951.17	BET1L	MAX	Skin_Sun_Exposed_Lower_leg	0.876	chr11_207359_C_CGGCCACAGCCGCCTCAGACGT_b38	chr11_207359_C_CGGCCACAGCCGCCTCAGACGT_b38	chr11_207359_C_CGGCCACAGCCGCCTCAGACGT_b38	1
UKB_50_Standing_height	Anthropometric	ENSG00000177951.17	BET1L	NFYC	Skin_Sun_Exposed_Lower_leg	0.876	chr11_207359_C_CGGCCACAGCCGCCTCAGACGT_b38	chr11_207359_C_CGGCCACAGCCGCCTCAGACGT_b38	chr11_207359_C_CGGCCACAGCCGCCTCAGACGT_b38	1
UKB_50_Standing_height	Anthropometric	ENSG00000177951.17	BET1L	SP1	Skin_Sun_Exposed_Lower_leg	0.876	chr11_207359_C_CGGCCACAGCCGCCTCAGACGT_b38	chr11_207359_C_CGGCCACAGCCGCCTCAGACGT_b38	chr11_207359_C_CGGCCACAGCCGCCTCAGACGT_b38	1
UKB_50_Standing_height	Anthropometric	ENSG00000177951.17	BET1L	ZBTB48	Skin_Sun_Exposed_Lower_leg	0.876	chr11_207359_C_CGGCCACAGCCGCCTCAGACGT_b38	chr11_207359_C_CGGCCACAGCCGCCTCAGACGT_b38	chr11_207359_C_CGGCCACAGCCGCCTCAGACGT_b38	1
UKB_50_Standing_height	Anthropometric	ENSG00000185163.9	DDX51	BACH1	Esophagus_Muscularis	0.589	chr12_132124595_C_T_b38	chr12_132117829_A_G_b38	chr12_132137079_G_A_b38	0.7336
UKB_50_Standing_height	Anthropometric	ENSG00000185163.9	DDX51	CTCF	Esophagus_Muscularis	0.589	chr12_132124595_C_T_b38	chr12_132117829_A_G_b38	chr12_132137079_G_A_b38	0.7336
UKB_50_Standing_height	Anthropometric	ENSG00000185163.9	DDX51	CUX1	Esophagus_Muscularis	0.589	chr12_132124595_C_T_b38	chr12_132133521_G_C_b38	chr12_132137079_G_A_b38	0.618256
UKB_50_Standing_height	Anthropometric	ENSG00000185163.9	DDX51	ELF1	Esophagus_Muscularis	0.589	chr12_132124595_C_T_b38	chr12_132133521_G_C_b38	chr12_132137079_G_A_b38	0.618256
UKB_50_Standing_height	Anthropometric	ENSG00000185163.9	DDX51	FOXJ2	Esophagus_Muscularis	0.589	chr12_132124595_C_T_b38	chr12_132133262_C_T_b38	chr12_132137079_G_A_b38	0.762239
UKB_50_Standing_height	Anthropometric	ENSG00000185163.9	DDX51	HIC1	Esophagus_Muscularis	0.589	chr12_132124595_C_T_b38	chr12_132084181_GC_G_b38	chr12_132137079_G_A_b38	0.602898
UKB_50_Standing_height	Anthropometric	ENSG00000185163.9	DDX51	HINFP	Esophagus_Muscularis	0.589	chr12_132124595_C_T_b38	chr12_132133521_G_C_b38	chr12_132137079_G_A_b38	0.618256
UKB_50_Standing_height	Anthropometric	ENSG00000185163.9	DDX51	IRF2	Esophagus_Muscularis	0.589	chr12_132124595_C_T_b38	chr12_132133521_G_C_b38	chr12_132137079_G_A_b38	0.618256
UKB_50_Standing_height	Anthropometric	ENSG00000185163.9	DDX51	IRF3	Esophagus_Muscularis	0.589	chr12_132124595_C_T_b38	chr12_132133521_G_C_b38	chr12_132137079_G_A_b38	0.618256
UKB_50_Standing_height	Anthropometric	ENSG00000185163.9	DDX51	MITF	Esophagus_Muscularis	0.589	chr12_132124595_C_T_b38	chr12_132133521_G_C_b38	chr12_132137079_G_A_b38	0.618256
UKB_50_Standing_height	Anthropometric	ENSG00000185163.9	DDX51	MXI1	Esophagus_Muscularis	0.589	chr12_132124595_C_T_b38	chr12_132133521_G_C_b38	chr12_132137079_G_A_b38	0.618256
UKB_50_Standing_height	Anthropometric	ENSG00000185163.9	DDX51	MZF1	Esophagus_Muscularis	0.589	chr12_132124595_C_T_b38	chr12_132133521_G_C_b38	chr12_132137079_G_A_b38	0.618256
UKB_50_Standing_height	Anthropometric	ENSG00000185163.9	DDX51	NFATC3	Esophagus_Muscularis	0.589	chr12_132124595_C_T_b38	chr12_132133262_C_T_b38	chr12_132137079_G_A_b38	0.762239
UKB_50_Standing_height	Anthropometric	ENSG00000185163.9	DDX51	NFIC	Esophagus_Muscularis	0.589	chr12_132124595_C_T_b38	chr12_132133521_G_C_b38	chr12_132137079_G_A_b38	0.618256
UKB_50_Standing_height	Anthropometric	ENSG00000185163.9	DDX51	RELA	Esophagus_Muscularis	0.589	chr12_132124595_C_T_b38	chr12_132117829_A_G_b38	chr12_132137079_G_A_b38	0.7336
UKB_50_Standing_height	Anthropometric	ENSG00000185163.9	DDX51	REST	Esophagus_Muscularis	0.589	chr12_132124595_C_T_b38	chr12_132133262_C_T_b38	chr12_132137079_G_A_b38	0.762239
UKB_50_Standing_height	Anthropometric	ENSG00000185163.9	DDX51	RXRA	Esophagus_Muscularis	0.589	chr12_132124595_C_T_b38	chr12_132133521_G_C_b38	chr12_132137079_G_A_b38	0.618256
UKB_50_Standing_height	Anthropometric	ENSG00000185163.9	DDX51	RXRB	Esophagus_Muscularis	0.589	chr12_132124595_C_T_b38	chr12_132133521_G_C_b38	chr12_132137079_G_A_b38	0.618256
UKB_50_Standing_height	Anthropometric	ENSG00000185163.9	DDX51	SMAD2	Esophagus_Muscularis	0.589	chr12_132124595_C_T_b38	chr12_132133521_G_C_b38	chr12_132137079_G_A_b38	0.618256
UKB_50_Standing_height	Anthropometric	ENSG00000185163.9	DDX51	SMAD4	Esophagus_Muscularis	0.589	chr12_132124595_C_T_b38	chr12_132133262_C_T_b38	chr12_132137079_G_A_b38	0.762239
UKB_50_Standing_height	Anthropometric	ENSG00000185163.9	DDX51	SP1	Esophagus_Muscularis	0.589	chr12_132124595_C_T_b38	chr12_132084181_GC_G_b38	chr12_132137079_G_A_b38	0.602898
UKB_50_Standing_height	Anthropometric	ENSG00000185163.9	DDX51	SP2	Esophagus_Muscularis	0.589	chr12_132124595_C_T_b38	chr12_132133521_G_C_b38	chr12_132137079_G_A_b38	0.618256
UKB_50_Standing_height	Anthropometric	ENSG00000185163.9	DDX51	SREBF2	Esophagus_Muscularis	0.589	chr12_132124595_C_T_b38	chr12_132133521_G_C_b38	chr12_132137079_G_A_b38	0.618256
UKB_50_Standing_height	Anthropometric	ENSG00000185163.9	DDX51	STAT3	Esophagus_Muscularis	0.589	chr12_132124595_C_T_b38	chr12_132117829_A_G_b38	chr12_132137079_G_A_b38	0.7336
UKB_50_Standing_height	Anthropometric	ENSG00000185163.9	DDX51	STAT5A	Esophagus_Muscularis	0.589	chr12_132124595_C_T_b38	chr12_132099641_G_A_b38	chr12_132137079_G_A_b38	0.654649
UKB_50_Standing_height	Anthropometric	ENSG00000185163.9	DDX51	TEAD1	Esophagus_Muscularis	0.589	chr12_132124595_C_T_b38	chr12_132133262_C_T_b38	chr12_132137079_G_A_b38	0.762239
UKB_50_Standing_height	Anthropometric	ENSG00000185163.9	DDX51	THRB	Esophagus_Muscularis	0.589	chr12_132124595_C_T_b38	chr12_132133521_G_C_b38	chr12_132137079_G_A_b38	0.618256
UKB_50_Standing_height	Anthropometric	ENSG00000185163.9	DDX51	VEZF1	Esophagus_Muscularis	0.589	chr12_132124595_C_T_b38	chr12_132133262_C_T_b38	chr12_132137079_G_A_b38	0.762239
UKB_50_Standing_height	Anthropometric	ENSG00000185163.9	DDX51	YY1	Esophagus_Muscularis	0.589	chr12_132124595_C_T_b38	chr12_132117829_A_G_b38	chr12_132137079_G_A_b38	0.7336
UKB_50_Standing_height	Anthropometric	ENSG00000185163.9	DDX51	ZBTB48	Esophagus_Muscularis	0.589	chr12_132124595_C_T_b38	chr12_132133262_C_T_b38	chr12_132137079_G_A_b38	0.762239
UKB_50_Standing_height	Anthropometric	ENSG00000185163.9	DDX51	ZEB1	Esophagus_Muscularis	0.589	chr12_132124595_C_T_b38	chr12_132133262_C_T_b38	chr12_132137079_G_A_b38	0.762239
UKB_50_Standing_height	Anthropometric	ENSG00000185163.9	DDX51	ZNF143	Esophagus_Muscularis	0.589	chr12_132124595_C_T_b38	chr12_132084181_GC_G_b38	chr12_132137079_G_A_b38	0.602898
UKB_50_Standing_height	Anthropometric	ENSG00000185163.9	DDX51	ZNF324	Esophagus_Muscularis	0.589	chr12_132124595_C_T_b38	chr12_132133521_G_C_b38	chr12_132137079_G_A_b38	0.618256
UKB_50_Standing_height	Anthropometric	ENSG00000185163.9	DDX51	ZNF384	Esophagus_Muscularis	0.589	chr12_132124595_C_T_b38	chr12_132117829_A_G_b38	chr12_132137079_G_A_b38	0.7336
UKB_50_Standing_height	Anthropometric	ENSG00000185163.9	DDX51	ZNF76	Esophagus_Muscularis	0.589	chr12_132124595_C_T_b38	chr12_132133521_G_C_b38	chr12_132137079_G_A_b38	0.618256
UKB_50_Standing_height	Anthropometric	ENSG00000185163.9	DDX51	ZNF770	Esophagus_Muscularis	0.589	chr12_132124595_C_T_b38	chr12_132133262_C_T_b38	chr12_132137079_G_A_b38	0.762239
UKB_50_Standing_height	Anthropometric	ENSG00000233016.6	SNHG7	NFYC	Lung	0.924	chr9_136727975_G_GGCCCCCATCCCGCGGCTCGC_b38	chr9_136729249_C_T_b38	chr9_136727975_G_GGCCCCCATCCCGCGGCTCGC_b38	0.911203
UKB_50_Standing_height	Anthropometric	ENSG00000233016.6	SNHG7	RELB	Lung	0.924	chr9_136727975_G_GGCCCCCATCCCGCGGCTCGC_b38	chr9_136727975_G_GGCCCCCATCCCGCGGCTCGC_b38	chr9_136727975_G_GGCCCCCATCCCGCGGCTCGC_b38	1
UKB_50_Standing_height	Anthropometric	ENSG00000233016.6	SNHG7	RXRA	Lung	0.924	chr9_136727975_G_GGCCCCCATCCCGCGGCTCGC_b38	chr9_136727975_G_GGCCCCCATCCCGCGGCTCGC_b38	chr9_136727975_G_GGCCCCCATCCCGCGGCTCGC_b38	1
UKB_50_Standing_height	Anthropometric	ENSG00000233016.6	SNHG7	RXRA	Nerve_Tibial	0.922	chr9_136727975_G_GGCCCCCATCCCGCGGCTCGC_b38	chr9_136725881_C_T_b38	chr9_136727975_G_GGCCCCCATCCCGCGGCTCGC_b38	0.9114
UKB_50_Standing_height	Anthropometric	ENSG00000233016.6	SNHG7	STAT3	Artery_Tibial	0.932	chr9_136727975_G_GGCCCCCATCCCGCGGCTCGC_b38	chr9_136729249_C_T_b38	chr9_136727975_G_GGCCCCCATCCCGCGGCTCGC_b38	0.911203
UKB_50_Standing_height	Anthropometric	ENSG00000233016.6	SNHG7	ZBTB6	Lung	0.924	chr9_136727975_G_GGCCCCCATCCCGCGGCTCGC_b38	chr9_136727975_G_GGCCCCCATCCCGCGGCTCGC_b38	chr9_136727975_G_GGCCCCCATCCCGCGGCTCGC_b38	1
UKB_50_Standing_height	Anthropometric	ENSG00000234028.3	AC062029.1	KLF9	Esophagus_Muscularis	0.751	chr2_88626830_G_C_b38	chr2_88626830_G_C_b38	chr2_88578615_A_G_b38	1
UKB_50_Standing_height	Anthropometric	ENSG00000234028.3	AC062029.1	SMAD4	Esophagus_Muscularis	0.751	chr2_88626830_G_C_b38	chr2_88626830_G_C_b38	chr2_88578615_A_G_b38	1
UKB_6152_8_diagnosed_by_doctor_Asthma	Immune	ENSG00000179428.2	AC073072.5	CREM	Esophagus_Muscularis	0.629	chr7_22726602_A_G_b38	chr7_22728505_C_A_b38	chr7_22726602_A_G_b38	0.926622
UKB_6152_8_diagnosed_by_doctor_Asthma	Immune	ENSG00000204084.12	INPP5B	CTCF	Adipose_Subcutaneous	0.679	chr1_37862263_CAG_C_b38	chr1_37801581_G_A_b38	chr1_37818475_C_A_b38	0.898196
UKB_6152_8_diagnosed_by_doctor_Asthma	Immune	ENSG00000204084.12	INPP5B	IRF2	Lung	0.665	chr1_37878930_G_A_b38	chr1_37862263_CAG_C_b38	chr1_37878930_G_A_b38	0.993916
UKB_6152_8_diagnosed_by_doctor_Asthma	Immune	ENSG00000204084.12	INPP5B	MAX	Lung	0.665	chr1_37878930_G_A_b38	chr1_37862263_CAG_C_b38	chr1_37878930_G_A_b38	0.993916
UKB_6152_8_diagnosed_by_doctor_Asthma	Immune	ENSG00000204084.12	INPP5B	NR2C1	Nerve_Tibial	0.655	chr1_37878930_G_A_b38	chr1_37801581_G_A_b38	chr1_37828954_C_T_b38	0.898641
UKB_6152_8_diagnosed_by_doctor_Asthma	Immune	ENSG00000204084.12	INPP5B	ZNF143	Adipose_Subcutaneous	0.679	chr1_37862263_CAG_C_b38	chr1_37801581_G_A_b38	chr1_37818475_C_A_b38	0.898196
UKB_6152_8_diagnosed_by_doctor_Asthma	Immune	ENSG00000204084.12	INPP5B	ZNF143	Lung	0.665	chr1_37878930_G_A_b38	chr1_37862263_CAG_C_b38	chr1_37878930_G_A_b38	0.993916
UKB_6152_9_diagnosed_by_doctor_Hayfever_allergic_rhinitis_or_eczema	Immune	ENSG00000056558.10	TRAF1	SP3	Muscle_Skeletal	0.59	chr9_120929191_C_G_b38	chr9_120942278_A_ATAAT_b38	chr9_120930590_A_T_b38	0.955738
UKB_6152_9_diagnosed_by_doctor_Hayfever_allergic_rhinitis_or_eczema	Immune	ENSG00000146192.14	FGD2	GATA3	Skin_Sun_Exposed_Lower_leg	0.587	chr6_37022960_T_C_b38	chr6_37020322_TC_T_b38	chr6_37020322_TC_T_b38	0.955657
UKB_6152_9_diagnosed_by_doctor_Hayfever_allergic_rhinitis_or_eczema	Immune	ENSG00000146192.14	FGD2	NFE2L2	Skin_Sun_Exposed_Lower_leg	0.587	chr6_37022960_T_C_b38	chr6_37019141_G_A_b38	chr6_37020322_TC_T_b38	0.892548
UKB_6152_9_diagnosed_by_doctor_Hayfever_allergic_rhinitis_or_eczema	Immune	ENSG00000163946.13	FAM208A	IRF3	Nerve_Tibial	0.516	chr3_56682894_T_G_b38	chr3_56630987_A_T_b38	chr3_56628187_T_C_b38	0.452482

## Sheet: Sheet2
S4 Table. GWAS Coloc TF-eQTLs
phenotype	GWAS phenotype
Category	Phenotype category
gene	Gene of colocalizing eQTL/TF-eQTL
gene_name
tf	TF of dual evidence TF-eQTL
tissue	Tissue of colocalizing eQTL and TF-eQTL
enloc_rcp	ENLOC regional conditional probability that eQTL and GWAS share a causal variant
lead_coloc_snp	Lead colocalizing variant from ENLOC
top_tf_var	Top variant for gene from TF-eQTL analysis
top_eqtl_var	Top variant for eQTL signal
ld_r2_coloc_var_tf_var	r2 LD between colocalizing variant and top TF-eQTL variant
