# Supplementary material for: Transcription factor regulation of eQTL activity across individuals and tissues
Source: PLoS Genet. 2022 Jan 31;18(1):e1009719. doi: 10.1371/journal.pgen.1009719 (PMC8830792; doi:10.1371/journal.pgen.1009719)
Supplement: S5 Table — (XLSX) [file pgen.1009719.s024.xlsx]

## Sheet: S5 Table. APBB1IP GWAS Coloc
tissue	phenotype	gene_id	regional_prob_eqtl	regional_prob_gwas	num_snp	rcp	experiment_rcp	lead_snp	lead_snp_rcp	min_pval	lead_snp_ld_rs1335540
Adipose_Subcutaneous	Astle_et_al_2016_Eosinophil_counts	ENSG00000077420.15	0.996	0.724	10	0.652	0.724	chr10_26438462_G_GA_b38	0.196	4.27995e-22	1
Adipose_Subcutaneous	Astle_et_al_2016_High_light_scatter_reticulocyte_count	ENSG00000077420.15	0.996	0.775	10	0.69	0.775	chr10_26438462_G_GA_b38	0.146	2.86949e-07	1
Adipose_Subcutaneous	Astle_et_al_2016_Sum_eosinophil_basophil_counts	ENSG00000077420.15	0.996	0.681	10	0.604	0.681	chr10_26438462_G_GA_b38	0.157	1.01493e-24	1
Adipose_Visceral_Omentum	Astle_et_al_2016_High_light_scatter_reticulocyte_count	ENSG00000077420.15	0.999	0.875	29	0.75	0.875	chr10_26438309_T_A_b38	0.164	1.764e-07	lead
Adipose_Visceral_Omentum	Astle_et_al_2016_Lymphocyte_counts	ENSG00000077420.15	0.999	0.818	29	0.509	0.818	chr10_26438309_T_A_b38	0.065	3.196e-09	lead
Adipose_Visceral_Omentum	Astle_et_al_2016_Sum_eosinophil_basophil_counts	ENSG00000077420.15	0.999	0.85	29	0.714	0.85	chr10_26438309_T_A_b38	0.148	9.17704e-25	lead
Adipose_Visceral_Omentum	Astle_et_al_2016_Eosinophil_counts	ENSG00000077420.15	0.999	0.859	29	0.725	0.859	chr10_26438462_G_GA_b38	0.168	4.27995e-22	1
Adrenal_Gland	Astle_et_al_2016_High_light_scatter_reticulocyte_count	ENSG00000077420.15	1	0.949	47	0.657	0.949	chr10_26438309_T_A_b38	0.119	1.764e-07	lead
Adrenal_Gland	Astle_et_al_2016_Lymphocyte_counts	ENSG00000077420.15	1	0.931	47	0.556	0.931	chr10_26438309_T_A_b38	0.034	3.196e-09	lead
Adrenal_Gland	Astle_et_al_2016_Eosinophil_counts	ENSG00000077420.15	1	0.989	47	0.679	0.989	chr10_26438462_G_GA_b38	0.091	4.27995e-22	1
Adrenal_Gland	Astle_et_al_2016_Sum_eosinophil_basophil_counts	ENSG00000077420.15	1	0.994	47	0.657	0.994	chr10_26447311_T_C_b38	0.089	1.47e-25	0.86
Artery_Aorta	Astle_et_al_2016_High_light_scatter_reticulocyte_count	ENSG00000077420.15	0.984	0.885	40	0.713	0.885	chr10_26438309_T_A_b38	0.162	1.764e-07	lead
Artery_Aorta	Astle_et_al_2016_Sum_eosinophil_basophil_counts	ENSG00000077420.15	0.984	0.976	40	0.675	0.976	chr10_26438309_T_A_b38	0.127	9.17704e-25	lead
Artery_Aorta	Astle_et_al_2016_Eosinophil_counts	ENSG00000077420.15	0.984	0.971	40	0.7	0.971	chr10_26438462_G_GA_b38	0.15	4.27995e-22	1
Artery_Coronary	Astle_et_al_2016_High_light_scatter_reticulocyte_count	ENSG00000077420.15	0.995	0.898	38	0.745	0.898	chr10_26438309_T_A_b38	0.181	1.764e-07	lead
Artery_Coronary	Astle_et_al_2016_Lymphocyte_counts	ENSG00000077420.15	0.995	0.901	38	0.504	0.901	chr10_26438309_T_A_b38	0.074	3.196e-09	lead
Artery_Coronary	Astle_et_al_2016_Sum_eosinophil_basophil_counts	ENSG00000077420.15	0.995	0.894	38	0.592	0.894	chr10_26438309_T_A_b38	0.128	9.17704e-25	lead
Artery_Coronary	Astle_et_al_2016_Eosinophil_counts	ENSG00000077420.15	0.995	0.904	38	0.634	0.904	chr10_26438462_G_GA_b38	0.141	4.27995e-22	1
Artery_Tibial	Astle_et_al_2016_High_light_scatter_reticulocyte_count	ENSG00000077420.15	0.992	0.817	15	0.739	0.817	chr10_26438309_T_A_b38	0.217	1.764e-07	lead
Artery_Tibial	Astle_et_al_2016_Sum_eosinophil_basophil_counts	ENSG00000077420.15	0.992	0.696	15	0.601	0.696	chr10_26438309_T_A_b38	0.163	9.17704e-25	lead
Artery_Tibial	Astle_et_al_2016_Eosinophil_counts	ENSG00000077420.15	0.992	0.711	15	0.611	0.711	chr10_26438463_G_GGGATAACAGAGGA_b38	0.18	4.98432e-22	0.99
Brain_Caudate_basal_ganglia	Astle_et_al_2016_High_light_scatter_reticulocyte_count	ENSG00000077420.15	0.876	0.845	38	0.582	0.843	chr10_26438309_T_A_b38	0.128	1.764e-07	lead
Brain_Caudate_basal_ganglia	Astle_et_al_2016_Eosinophil_counts	ENSG00000077420.15	0.876	0.977	38	0.657	0.975	chr10_26438463_G_GGGATAACAGAGGA_b38	0.142	4.98432e-22	0.99
Brain_Caudate_basal_ganglia	Astle_et_al_2016_Sum_eosinophil_basophil_counts	ENSG00000077420.15	0.876	0.983	38	0.623	0.981	chr10_26438463_G_GGGATAACAGAGGA_b38	0.121	1.03996e-24	0.99
Brain_Cerebellar_Hemisphere	Astle_et_al_2016_High_light_scatter_reticulocyte_count	ENSG00000077420.15	0.579	0.976	54	0.503	0.964	chr10_26438309_T_A_b38	0.097	1.764e-07	lead
Brain_Nucleus_accumbens_basal_ganglia	Astle_et_al_2016_High_light_scatter_reticulocyte_count	ENSG00000077420.15	0.985	0.865	39	0.617	0.864	chr10_26438309_T_A_b38	0.132	1.764e-07	lead
Brain_Nucleus_accumbens_basal_ganglia	Astle_et_al_2016_Sum_eosinophil_basophil_counts	ENSG00000077420.15	0.985	0.984	39	0.625	0.984	chr10_26438309_T_A_b38	0.112	9.17704e-25	lead
Brain_Nucleus_accumbens_basal_ganglia	Astle_et_al_2016_Eosinophil_counts	ENSG00000077420.15	0.985	0.976	39	0.629	0.976	chr10_26438462_G_GA_b38	0.128	4.27995e-22	1
Breast_Mammary_Tissue	Astle_et_al_2016_High_light_scatter_reticulocyte_count	ENSG00000077420.15	0.998	0.654	10	0.579	0.654	chr10_26438309_T_A_b38	0.129	1.764e-07	lead
Breast_Mammary_Tissue	Astle_et_al_2016_Eosinophil_counts	ENSG00000077420.15	0.998	0.622	10	0.549	0.622	chr10_26438463_G_GGGATAACAGAGGA_b38	0.214	4.98432e-22	0.99
Breast_Mammary_Tissue	Astle_et_al_2016_Sum_eosinophil_basophil_counts	ENSG00000077420.15	0.998	0.586	10	0.516	0.586	chr10_26438463_G_GGGATAACAGAGGA_b38	0.188	1.03996e-24	0.99
Cells_Cultured_fibroblasts	Astle_et_al_2016_High_light_scatter_reticulocyte_count	ENSG00000077420.15	1	0.841	10	0.758	0.841	chr10_26438309_T_A_b38	0.192	1.764e-07	lead
Cells_Cultured_fibroblasts	Astle_et_al_2016_Sum_eosinophil_basophil_counts	ENSG00000077420.15	1	0.75	10	0.663	0.75	chr10_26438309_T_A_b38	0.162	9.17704e-25	lead
Cells_Cultured_fibroblasts	Astle_et_al_2016_Eosinophil_counts	ENSG00000077420.15	1	0.778	10	0.692	0.778	chr10_26438462_G_GA_b38	0.188	4.27995e-22	1
Cells_EBV-transformed_lymphocytes	Astle_et_al_2016_High_light_scatter_reticulocyte_count	ENSG00000077420.15	0.862	0.893	24	0.691	0.891	chr10_26438309_T_A_b38	0.151	1.764e-07	lead
Cells_EBV-transformed_lymphocytes	Astle_et_al_2016_Lymphocyte_counts	ENSG00000077420.15	0.862	0.675	24	0.521	0.674	chr10_26438309_T_A_b38	0.08	3.196e-09	lead
Cells_EBV-transformed_lymphocytes	Astle_et_al_2016_Sum_eosinophil_basophil_counts	ENSG00000077420.15	0.862	0.878	24	0.709	0.876	chr10_26438309_T_A_b38	0.142	9.17704e-25	lead
Cells_EBV-transformed_lymphocytes	Astle_et_al_2016_Eosinophil_counts	ENSG00000077420.15	0.862	0.892	24	0.75	0.891	chr10_26438462_G_GA_b38	0.168	4.27995e-22	1
Colon_Transverse	Astle_et_al_2016_Eosinophil_counts	ENSG00000077420.15	0.788	0.873	33	0.556	0.869	chr10_26438462_G_GA_b38	0.162	4.27995e-22	1
Colon_Transverse	Astle_et_al_2016_High_light_scatter_reticulocyte_count	ENSG00000077420.15	0.788	0.82	33	0.588	0.816	chr10_26438462_G_GA_b38	0.127	2.86949e-07	1
Esophagus_Gastroesophageal_Junction	Astle_et_al_2016_High_light_scatter_reticulocyte_count	ENSG00000077420.15	0.967	0.852	15	0.751	0.852	chr10_26438309_T_A_b38	0.167	1.764e-07	lead
Esophagus_Gastroesophageal_Junction	Astle_et_al_2016_Sum_eosinophil_basophil_counts	ENSG00000077420.15	0.967	0.842	15	0.672	0.841	chr10_26438309_T_A_b38	0.135	9.17704e-25	lead
Esophagus_Gastroesophageal_Junction	Astle_et_al_2016_Eosinophil_counts	ENSG00000077420.15	0.967	0.862	15	0.716	0.862	chr10_26438462_G_GA_b38	0.16	4.27995e-22	1
Esophagus_Mucosa	Astle_et_al_2016_High_light_scatter_reticulocyte_count	ENSG00000077420.15	0.989	0.965	52	0.611	0.965	chr10_26438309_T_A_b38	0.091	1.764e-07	lead
Esophagus_Mucosa	Astle_et_al_2016_Eosinophil_counts	ENSG00000077420.15	0.989	0.991	52	0.628	0.991	chr10_26438463_G_GGGATAACAGAGGA_b38	0.127	4.98432e-22	0.99
Esophagus_Mucosa	Astle_et_al_2016_Sum_eosinophil_basophil_counts	ENSG00000077420.15	0.989	0.998	52	0.591	0.998	chr10_26438463_G_GGGATAACAGAGGA_b38	0.105	1.03996e-24	0.99
Esophagus_Muscularis	Astle_et_al_2016_Eosinophil_counts	ENSG00000077420.15	0.963	0.842	21	0.672	0.841	chr10_26438463_G_GGGATAACAGAGGA_b38	0.299	4.98432e-22	0.99
Esophagus_Muscularis	Astle_et_al_2016_High_light_scatter_reticulocyte_count	ENSG00000077420.15	0.963	0.852	21	0.68	0.851	chr10_26438463_G_GGGATAACAGAGGA_b38	0.153	4.55689e-07	0.99
Esophagus_Muscularis	Astle_et_al_2016_Sum_eosinophil_basophil_counts	ENSG00000077420.15	0.963	0.829	21	0.646	0.829	chr10_26438463_G_GGGATAACAGAGGA_b38	0.265	1.03996e-24	0.99
Heart_Atrial_Appendage	Astle_et_al_2016_Eosinophil_counts	ENSG00000077420.15	0.998	0.785	10	0.703	0.785	chr10_26438462_G_GA_b38	0.203	4.27995e-22	1
Heart_Atrial_Appendage	Astle_et_al_2016_Sum_eosinophil_basophil_counts	ENSG00000077420.15	0.998	0.751	10	0.664	0.751	chr10_26438462_G_GA_b38	0.163	1.01493e-24	1
Heart_Atrial_Appendage	Astle_et_al_2016_High_light_scatter_reticulocyte_count	ENSG00000077420.15	0.998	0.822	10	0.729	0.822	chr10_26438525_G_A_b38	0.166	2.297e-07	1
Heart_Left_Ventricle	Astle_et_al_2016_Lymphocyte_counts	ENSG00000077420.15	0.996	0.932	41	0.626	0.932	chr10_26435889_T_C_b38	0.053	1.002e-09	0.93
Heart_Left_Ventricle	Astle_et_al_2016_Eosinophil_counts	ENSG00000077420.15	0.996	0.982	41	0.571	0.982	chr10_26438463_G_GGGATAACAGAGGA_b38	0.067	4.98432e-22	0.99
Heart_Left_Ventricle	Astle_et_al_2016_Sum_eosinophil_basophil_counts	ENSG00000077420.15	0.996	0.988	41	0.551	0.988	chr10_26438463_G_GGGATAACAGAGGA_b38	0.054	1.03996e-24	0.99
Kidney_Cortex	Astle_et_al_2016_High_light_scatter_reticulocyte_count	ENSG00000077420.15	0.996	0.963	47	0.592	0.963	chr10_26438309_T_A_b38	0.106	1.764e-07	lead
Kidney_Cortex	Astle_et_al_2016_Eosinophil_counts	ENSG00000077420.15	0.996	0.979	47	0.641	0.979	chr10_26447311_T_C_b38	0.119	9.628e-23	0.86
Kidney_Cortex	Astle_et_al_2016_Sum_eosinophil_basophil_counts	ENSG00000077420.15	0.996	0.988	47	0.606	0.988	chr10_26447311_T_C_b38	0.128	1.47e-25	0.86
Minor_Salivary_Gland	Astle_et_al_2016_Eosinophil_counts	ENSG00000077420.15	0.966	0.972	37	0.649	0.971	chr10_26438462_G_GA_b38	0.201	4.27995e-22	1
Minor_Salivary_Gland	Astle_et_al_2016_High_light_scatter_reticulocyte_count	ENSG00000077420.15	0.966	0.854	37	0.625	0.853	chr10_26438462_G_GA_b38	0.152	2.86949e-07	1
Minor_Salivary_Gland	Astle_et_al_2016_Sum_eosinophil_basophil_counts	ENSG00000077420.15	0.966	0.979	37	0.62	0.978	chr10_26438462_G_GA_b38	0.158	1.01493e-24	1
Muscle_Skeletal	Astle_et_al_2016_Eosinophil_counts	ENSG00000077420.15	0.99	0.829	28	0.678	0.829	chr10_26438463_G_GGGATAACAGAGGA_b38	0.261	4.98432e-22	0.99
Muscle_Skeletal	Astle_et_al_2016_Lymphocyte_counts	ENSG00000077420.15	0.99	0.815	28	0.53	0.814	chr10_26438463_G_GGGATAACAGAGGA_b38	0.128	3.4111e-09	0.99
Muscle_Skeletal	Astle_et_al_2016_Sum_eosinophil_basophil_counts	ENSG00000077420.15	0.99	0.808	28	0.646	0.808	chr10_26438463_G_GGGATAACAGAGGA_b38	0.232	1.03996e-24	0.99
Muscle_Skeletal	Astle_et_al_2016_High_light_scatter_reticulocyte_count	ENSG00000077420.15	0.99	0.854	28	0.715	0.854	chr10_26438525_G_A_b38	0.143	2.297e-07	1
Nerve_Tibial	Astle_et_al_2016_Eosinophil_counts	ENSG00000077420.15	0.959	0.743	10	0.644	0.743	chr10_26438525_G_A_b38	0.384	7.221e-22	1
Nerve_Tibial	Astle_et_al_2016_High_light_scatter_reticulocyte_count	ENSG00000077420.15	0.959	0.815	10	0.718	0.815	chr10_26438525_G_A_b38	0.474	2.297e-07	1
Nerve_Tibial	Astle_et_al_2016_Sum_eosinophil_basophil_counts	ENSG00000077420.15	0.959	0.72	10	0.622	0.72	chr10_26438525_G_A_b38	0.373	1.356e-24	1
Pancreas	Astle_et_al_2016_Eosinophil_counts	ENSG00000077420.15	0.993	0.764	9	0.686	0.764	chr10_26438463_G_GGGATAACAGAGGA_b38	0.295	4.98432e-22	0.99
Pancreas	Astle_et_al_2016_High_light_scatter_reticulocyte_count	ENSG00000077420.15	0.993	0.795	9	0.708	0.795	chr10_26438463_G_GGGATAACAGAGGA_b38	0.169	4.55689e-07	0.99
Pancreas	Astle_et_al_2016_Sum_eosinophil_basophil_counts	ENSG00000077420.15	0.993	0.718	9	0.632	0.718	chr10_26438463_G_GGGATAACAGAGGA_b38	0.255	1.03996e-24	0.99
Pituitary	Astle_et_al_2016_Eosinophil_counts	ENSG00000077420.15	0.996	0.741	31	0.543	0.741	chr10_26437223_AT_A_b38	0.12	9.316e-22	0.99
Pituitary	Astle_et_al_2016_Sum_eosinophil_basophil_counts	ENSG00000077420.15	0.996	0.73	31	0.533	0.73	chr10_26437223_AT_A_b38	0.133	1.407e-24	0.99
Skin_Not_Sun_Exposed_Suprapubic	Astle_et_al_2016_Eosinophil_counts	ENSG00000077420.15	0.995	0.815	25	0.682	0.815	chr10_26438463_G_GGGATAACAGAGGA_b38	0.147	4.98432e-22	0.99
Skin_Not_Sun_Exposed_Suprapubic	Astle_et_al_2016_Sum_eosinophil_basophil_counts	ENSG00000077420.15	0.995	0.803	25	0.663	0.802	chr10_26438463_G_GGGATAACAGAGGA_b38	0.134	1.03996e-24	0.99
Skin_Not_Sun_Exposed_Suprapubic	Astle_et_al_2016_High_light_scatter_reticulocyte_count	ENSG00000077420.15	0.995	0.847	25	0.678	0.847	chr10_26439659_A_AGC_b38	0.129	1.788e-07	0.98
Skin_Sun_Exposed_Lower_leg	Astle_et_al_2016_Eosinophil_counts	ENSG00000077420.15	0.998	0.713	34	0.555	0.713	chr10_26438462_G_GA_b38	0.125	4.27995e-22	1
Skin_Sun_Exposed_Lower_leg	Astle_et_al_2016_High_light_scatter_reticulocyte_count	ENSG00000077420.15	0.998	0.744	34	0.502	0.744	chr10_26438462_G_GA_b38	0.08	2.86949e-07	1
Skin_Sun_Exposed_Lower_leg	Astle_et_al_2016_Sum_eosinophil_basophil_counts	ENSG00000077420.15	0.998	0.683	34	0.513	0.683	chr10_26438462_G_GA_b38	0.095	1.01493e-24	1
Skin_Sun_Exposed_Lower_leg	Astle_et_al_2016_Lymphocyte_counts	ENSG00000077420.15	0.998	0.829	34	0.521	0.829	chr10_26438463_G_GGGATAACAGAGGA_b38	0.034	3.4111e-09	0.99
Small_Intestine_Terminal_Ileum	Astle_et_al_2016_High_light_scatter_reticulocyte_count	ENSG00000077420.15	0.664	0.927	43	0.573	0.92	chr10_26438309_T_A_b38	0.13	1.764e-07	lead
Small_Intestine_Terminal_Ileum	Astle_et_al_2016_Sum_eosinophil_basophil_counts	ENSG00000077420.15	0.664	0.982	43	0.544	0.974	chr10_26438309_T_A_b38	0.106	9.17704e-25	lead
Small_Intestine_Terminal_Ileum	Astle_et_al_2016_Eosinophil_counts	ENSG00000077420.15	0.664	0.973	43	0.595	0.966	chr10_26438462_G_GA_b38	0.13	4.27995e-22	1
Spleen	Astle_et_al_2016_High_light_scatter_reticulocyte_count	ENSG00000077420.15	0.877	0.867	41	0.663	0.866	chr10_26438309_T_A_b38	0.137	1.764e-07	lead
Spleen	Astle_et_al_2016_Lymphocyte_counts	ENSG00000077420.15	0.877	0.823	41	0.511	0.822	chr10_26438309_T_A_b38	0.047	3.196e-09	lead
Spleen	Astle_et_al_2016_Sum_eosinophil_basophil_counts	ENSG00000077420.15	0.877	0.989	41	0.635	0.987	chr10_26438309_T_A_b38	0.107	9.17704e-25	lead
Spleen	Astle_et_al_2016_Eosinophil_counts	ENSG00000077420.15	0.877	0.983	41	0.649	0.982	chr10_26438462_G_GA_b38	0.124	4.27995e-22	1
Stomach	Astle_et_al_2016_Eosinophil_counts	ENSG00000077420.15	0.995	0.974	37	0.664	0.974	chr10_26438462_G_GA_b38	0.194	4.27995e-22	1
Stomach	Astle_et_al_2016_High_light_scatter_reticulocyte_count	ENSG00000077420.15	0.995	0.857	37	0.611	0.857	chr10_26438462_G_GA_b38	0.142	2.86949e-07	1
Stomach	Astle_et_al_2016_Sum_eosinophil_basophil_counts	ENSG00000077420.15	0.995	0.982	37	0.65	0.982	chr10_26438462_G_GA_b38	0.154	1.01493e-24	1
Thyroid	Astle_et_al_2016_High_light_scatter_reticulocyte_count	ENSG00000077420.15	0.987	0.779	12	0.658	0.778	chr10_26438309_T_A_b38	0.151	1.764e-07	lead
Thyroid	Astle_et_al_2016_Sum_eosinophil_basophil_counts	ENSG00000077420.15	0.987	0.747	12	0.655	0.747	chr10_26438309_T_A_b38	0.129	9.17704e-25	lead
Thyroid	Astle_et_al_2016_Eosinophil_counts	ENSG00000077420.15	0.987	0.765	12	0.669	0.765	chr10_26438462_G_GA_b38	0.159	4.27995e-22	1
Uterus	Astle_et_al_2016_High_light_scatter_reticulocyte_count	ENSG00000077420.15	0.904	0.84	39	0.555	0.838	chr10_26438309_T_A_b38	0.121	1.764e-07	lead
Uterus	Astle_et_al_2016_Sum_eosinophil_basophil_counts	ENSG00000077420.15	0.904	0.987	39	0.625	0.986	chr10_26438309_T_A_b38	0.115	9.17704e-25	lead
Uterus	Astle_et_al_2016_Eosinophil_counts	ENSG00000077420.15	0.904	0.982	39	0.662	0.981	chr10_26438462_G_GA_b38	0.137	4.27995e-22	1

## Sheet: Sheet2
S5 Table. APBB1IP GWAS Coloc
tissue	Tissue of colocalizing eQTL
phenotype	GWAS phenotype
gene_id
regional_prob_eqtl	ENLOC regional probability that an eQTL is present
regional_prob_gwas	ENLOC regional probability that a GWAS signal is present
num_snp	Number of variants analyzed in region by ENLOC
rcp	ENLOC regional conditional probability that eQTL and GWAS share a causal variant
experiment_rcp	ENLOC experiment conditional probability that eQTL and GWAS share a causal variant
lead_snp	Lead colocalizing variant from ENLOC
lead_snp_rcp	ENLOC probability that lead variant is the causal variant of eQTL and GWAS
min_pval	Variant p-value in GWAS
lead_snp_ld_rs1335540	Lead colocalizing variant r2 LD with rs1335540
